# Supplementary material for: A Novel Synthetic Tag Induces Palmitoylation and Directs the Subcellular Localization of Target Proteins
Source: Biomolecules. 2025 Jul 25;15(8):1076. doi: 10.3390/biom15081076 (PMC12383751; doi:10.3390/biom15081076)
Supplement: Supplementary file 1 [file biomolecules-15-01076-s001.zip]

Archive with 4 entries (4 files):
- Supplementary Table 2.xlsx
- Supplementary figure edited.docx
- Supplementary Table 1.xlsx
- original westerns.pdf
