# Supplementary material for: A Novel Synthetic Tag Induces Palmitoylation and Directs the Subcellular Localization of Target Proteins
Source: Biomolecules. 2025 Jul 25;15(8):1076. doi: 10.3390/biom15081076 (PMC12383751; doi:10.3390/biom15081076)
Supplement: Supplementary file 1 [file biomolecules-15-01076-s001.zip › Supplementary Table 2.xlsx]

## Sheet: Palmitoyl-proteome PC3
Supplemental Table 1. Palmitoyl-proteins identified in PC3 cells and EVs
				Detected as high abundant palmitoyl-protein in L-EVs by the rank product
				Detected as high abundant palmitoyl-protein in S-EVs by the rank product
			Whole cell lysate					Membrane					L-EVs					S-EVs
EntrezID	Symbol	Full name	Normalized expression	Rank product	Relative expression	P value	FDR	Normalized expression	Rank product	Relative expression	P value	FDR	Normalized expression	Rank product	Relative expression	P value	FDR	Normalized expression	Rank product	Relative expression	P value	FDR
3848	KRT1	keratin 1	33.4537	1.5874	0.992586	0	0	32.7606	2.46621	0.970855	0	0	33.9075	1	1	0	0	32.3336	2.23607	1	0	0	162
3858	KRT10	keratin 10	32.8639	3.30193	0.962386	0	0	32.3525	4	0.949592	0	0	33.3359	2.28943	0.971776	0	0	32.2646	2.44949	0.996202	0	0.0001
476	ATP1A1	ATP1A1	28.4058	72.9571	0.734114	0.003	0.0025	29.5335	31.6418	0.802741	0.0002	0.0001	32.2199	6.69433	0.916677	0	0	32.0614	4	0.985018	0.0001	0.0001
9123	SLC16A3	solute carrier family 16 member 3	29.1459	42.4742	0.772012	0.0005	0.0006	30.4462	15.8103	0.850287	0	0.0001	30.6487	19.4799	0.839107	0.0001	0	31.752	6.7082	0.967985	0.0002	0.0004
102	ADAM10	ADAM metallopeptidase domain 10	25.4602	344.072	0.583289	0.1118	0.1173	25.9616	272.708	0.61667	0.072	0.0711	28.7344	77.207	0.744594	0.007	0.0068	31.4962	8.48528	0.953904	0.0006	0.0003
5359	PLSCR1	phospholipid scramblase 1	27.1081	146.382	0.667669	0.0166	0.0153	28.839	51.4886	0.766561	0.0011	0.0012	30.9457	16.6551	0.853769	0	0	31.354	10.6771	0.946076	0.0005	0.0008
3849	KRT2	keratin 2	30.9078	13.2077	0.862227	0.0001	0	29.8943	24.3558	0.821537	0.0001	0	31.3561	12	0.87403	0	0	31.3531	8.66025	0.946026	0.0002	0.0007
3939	LDHA	lactate dehydrogenase A	29.3262	39.1278	0.781245	0.0008	0.0002	26.865	173.306	0.66373	0.0267	0.0234	31.1181	15.3827	0.862279	0.0001	0	31.1294	12.4097	0.933712	0.0006	0.0009
3691	ITGB4	integrin subunit beta 4	29.1173	44.2411	0.770545	0.0009	0.0005	29.1929	42.0894	0.785	0.0001	0.0003	29.7154	40.8101	0.793028	0.0012	0.0011	31.1032	12.6491	0.932273	0.0013	0.0015
71	ACTG1	actin gamma 1	31.6268	7.61166	0.899041	0	0	31.5413	8.57262	0.907335	0	0	32.7894	4.16017	0.944797	0	0	30.9411	14.4568	0.923349	0.0013	0.0014
4478	MSN	moesin	26.9438	160.86	0.659258	0.0207	0.0181	27.3856	124.131	0.690849	0.0125	0.0105	31.0252	17.5603	0.857694	0	0	30.8953	15.8114	0.920829	0.0027	0.0022
5738	PTGFRN	prostaglandin F2 receptor inhibitor	25.8244	288.371	0.601937	0.0767	0.0715	26.2664	239.325	0.632545	0.0541	0.0535	28.7327	76.1021	0.744508	0.0062	0.0065	30.8753	15.8745	0.919727	0.0021	0.0021
55890	GPRC5C	G protein-coupled receptor class C group 5 member C	28.0695	89.3346	0.716894	0.0043	0.0044	28.7312	58.4101	0.760949	0.0019	0.001	27.8482	125.864	0.700843	0.023	0.0249	30.8207	16.7332	0.916717	0.003	0.003
2771	GNAI2	G protein subunit alpha i2	30.7091	15.122	0.852053	0	0	30.9813	12.1981	0.878163	0	0	30.154	26.782	0.814682	0.0001	0.0002	30.795	16.0935	0.915308	0.0012	0.0015
6510	SLC1A5	solute carrier family 1 member 5	29.8152	26.9299	0.806283	0.0003	0	30.2866	18.0339	0.841974	0	0	32.1657	6.95205	0.914004	0.0001	0	30.7923	17.2337	0.915157	0.0022	0.0012
226	ALDOA	aldolase, fructose-bisphosphate A	27.4223	128.517	0.683756	0.0117	0.0125	24.46	547.048	0.538443	0.2913	0.2799	29.3556	51.3903	0.775265	0.0021	0.0026	30.713	19.4165	0.910791	0.0022	0.0028
6566	SLC16A1	solute carrier family 16 member 1	25.6164	317.382	0.59129	0.0923	0.0972	27.045	154.9	0.673107	0.0201	0.0221	29.0477	64.4204	0.76006	0.0039	0.0033	30.6487	20.3961	0.907254	0.0044	0.0028
80331	DNAJC5	DnaJ heat shock protein family (Hsp40) member C5	27.0725	152.028	0.665846	0.0152	0.017	28.4488	68.5512	0.746235	0.004	0.0016	29.7594	39.8061	0.795198	0.0008	0.0011	30.6191	19.0788	0.905622	0.0023	0.003
1500	CTNND1	catenin delta 1	30.5912	15.9162	0.846015	0	0	30.999	11.5978	0.879086	0	0	28.6241	81.9163	0.73915	0.0082	0.0071	30.6091	22.0454	0.905072	0.003	0.0045
7534	YWHAZ	YWHAZ	27.9093	97.7672	0.708695	0.0048	0.0056	26.5022	212.206	0.644828	0.0436	0.0392	31.4411	12.1464	0.878228	0.0001	0	30.3339	25.5147	0.889924	0.0073	0.0052
2023	ENO1	enolase 1	28.6533	61.3102	0.746788	0.0013	0.0015	26.8347	174.621	0.662152	0.0255	0.0255	30.3047	27.889	0.822124	0.0005	0.0002	30.2713	25.4165	0.886476	0.0046	0.0067
2030	SLC29A1	solute carrier family 29 member 1 (Augustine blood group)	22.1994	1125.05	0.416326	0.7775	0.7797	23.9176	669.773	0.510185	0.4074	0.3973	28.4341	91.0655	0.72977	0.0108	0.0104	30.2687	26.4008	0.886333	0.0072	0.0046
87	ACTN1	actinin alpha 1	27.7101	110.806	0.698494	0.0084	0.0086	27.9977	87.6654	0.722738	0.005	0.0057	30.4079	24.8476	0.82722	0.0002	0.0002	30.2135	30.7409	0.883293	0.009	0.0084
80727	TTYH3	tweety family member 3	25.2396	386.602	0.571996	0.1406	0.1402	26.6795	188.128	0.654066	0.0289	0.0343	26.466	236.073	0.632598	0.1036	0.0988	30.1683	30.9839	0.880804	0.0084	0.0077
3688	ITGB1	integrin subunit beta 1	28.1321	85.6314	0.720102	0.0029	0.0044	28.8634	53.1943	0.767831	0.001	0.0011	30.7159	21.5673	0.842425	0.0005	0.0001	30.1021	30.5941	0.87716	0.008	0.0069
2782	GNB1	G protein subunit beta 1	25.0982	415.548	0.564756	0.1572	0.1512	26.6909	188.908	0.654658	0.0295	0.0306	28.3756	91.1362	0.726878	0.0123	0.0111	30.0618	26.6458	0.874945	0.0068	0.0065
64866	CDCP1	CUB domain containing protein 1	30.0685	22.8305	0.819249	0	0.0001	30.254	19.5639	0.840273	0.0001	0.0001	30.3252	27.5155	0.823136	0.0004	0.0001	30.0595	32.6497	0.874817	0.0101	0.0087
857	CAV1	caveolin 1	29.1866	41.3225	0.774096	0.0005	0.0006	29.9791	22.466	0.825957	0.0001	0	30.8451	18.6434	0.848805	0.0001	0.0003	29.9812	34.7851	0.870505	0.0083	0.0095
8773	SNAP23	synaptosome associated protein 23	27.1088	150.232	0.667705	0.0184	0.0174	27.9289	92.9708	0.719151	0.0052	0.0045	28.0984	108.978	0.713196	0.0203	0.0157	29.9599	32.4962	0.869335	0.0089	0.0099
290	ANPEP	alanyl aminopeptidase, membrane	24.6708	502.216	0.542871	0.2269	0.2257	25.7564	308.824	0.605977	0.0935	0.0955	29.1844	57.8739	0.766812	0.0038	0.0034	29.885	36	0.865211	0.0093	0.0125
7037	TFRC	transferrin receptor	33.5985	1.25992	1	0	0	33.3201	1.25992	1	0	0	30.3055	25.5044	0.822162	0.0004	0.0003	29.8395	31.9844	0.862704	0.0082	0.0093
3857	KRT9	keratin 9	32.7373	3.91487	0.955902	0	0	32.0034	5.45136	0.931407	0	0	33.0417	3.10723	0.957254	0	0	29.7793	38.1051	0.859391	0.0116	0.0103
976	ADGRE5	adhesion G protein-coupled receptor E5	26.5994	196.206	0.641622	0.034	0.029	27.2054	140.274	0.681462	0.0157	0.0158	29.1414	60.6159	0.764689	0.0034	0.003	29.7523	40.7922	0.857908	0.0145	0.0108
25921	ZDHHC5	zinc finger DHHC-type containing 5	26.6101	193.929	0.64217	0.0325	0.0321	27.4742	119.667	0.695467	0.0117	0.0103	27.4747	151.701	0.682402	0.0377	0.0374	29.685	41.2311	0.8542	0.0131	0.0136
5315	PKM	PKM	29.4503	34.4024	0.787599	0.0005	0.0001	27.1331	145.553	0.677695	0.017	0.0145	29.7382	40.0329	0.794155	0.0007	0.0013	29.5946	43.9545	0.849225	0.0168	0.0137
1365	CLDN3	claudin 3	29.2794	39.346	0.778849	0.0006	0.0003	29.4822	34.1924	0.800068	0.0001	0.0001	29.2189	52.6323	0.768513	0.0015	0.0028	29.4794	46.6476	0.842882	0.0153	0.0154
5912	RAP2B	RAP2B, member of RAS oncogene family	28.8082	54.8375	0.754719	0.0007	0.0011	29.7342	26.9299	0.813199	0	0.0001	31.5841	11.2924	0.885288	0	0	29.467	13.2665	0.842203	0.0011	0.0015
2778	GNAS	GNAS complex locus	29.0323	46.6912	0.766196	0.0006	0.0005	29.8376	25.8712	0.818585	0	0.0003	28.3326	90.0262	0.724755	0.0087	0.0107	29.3758	49.94	0.83718	0.019	0.0183
3837	KPNB1	karyopherin subunit beta 1	27.6835	110.837	0.697131	0.0069	0.0079	28.1536	80.9966	0.730858	0.0038	0.0044	30.0003	34.0851	0.807092	0.0004	0.0003	29.3736	50.2295	0.83706	0.0221	0.0225
7311	UBA52	ubiquitin A-52 residue ribosomal protein fusion product 1	28.9368	48.9097	0.761306	0.0011	0.0006	29.5045	32.351	0.801232	0.0005	0	27.1169	158.009	0.664737	0.0394	0.042	29.3248	52.2494	0.834371	0.0212	0.0206
5817	PVR	poliovirus receptor	27.2421	139.79	0.674533	0.014	0.0141	28.051	85.52	0.725512	0.0045	0.004	27.6181	132.358	0.689482	0.0267	0.026	29.3178	53.3104	0.833985	0.022	0.0236
8140	SLC7A5	solute carrier family 7 member 5	22.731	985.444	0.443548	0.6671	0.6693	23.1313	906.637	0.469225	0.6301	0.6274	27.0151	184.562	0.659708	0.0585	0.0563	29.3026	53.6656	0.833149	0.0221	0.0224
10672	GNA13	G protein subunit alpha 13	28.0401	89.8662	0.715392	0.0065	0.005	28.9876	49.1482	0.774304	0.0004	0.0014	28.9951	62.2769	0.757465	0.0025	0.0038	29.3006	52.3068	0.83304	0.02	0.0208
7529	YWHAB	YWHAB	23.0836	893.006	0.4616	0.5967	0.5856	22.7209	1020.64	0.447847	0.725	0.7144	27.3622	153.772	0.676847	0.0366	0.037	29.2852	54.0833	0.832191	0.0234	0.0232
6237	RRAS	RAS related	29.0208	46.9557	0.765608	0.0009	0.001	29.2596	40.0316	0.788475	0.0002	0.0006	29.3029	52.7663	0.77266	0.0028	0.0018	29.2615	51.9615	0.83089	0.017	0.0181
2767	GNA11	G protein subunit alpha 11	27.6338	111.187	0.694589	0.0085	0.0075	29.1881	42.4761	0.784749	0.0007	0.0006	30.2459	29.7881	0.819217	0.0004	0.0006	29.2109	41.8927	0.828103	0.0133	0.0135
4162	MCAM	melanoma cell adhesion molecule	27.8926	98.6649	0.70784	0.0048	0.0072	28.4084	70.2551	0.744129	0.0017	0.0031	29.1195	56.8342	0.763608	0.0038	0.0036	29.2074	56.4978	0.82791	0.0242	0.0237
57153	SLC44A2	solute carrier family 44 member 2	23.2144	856.773	0.4683	0.5595	0.5589	23.8472	708.763	0.506519	0.4328	0.4348	25.2248	356.299	0.571321	0.2185	0.2214	29.1445	58.3267	0.824446	0.0287	0.0274
57048	PLSCR3	phospholipid scramblase 3	24.5016	480.635	0.534205	0.2113	0.2145	27.5278	114.872	0.698257	0.0099	0.0085	30.2151	29.8212	0.817698	0.0007	0.0005	29.1227	36.3318	0.82325	0.0112	0.0118
7430	EZR	ezrin	22.0916	1155.55	0.410806	0.8027	0.7964	23.3411	852.722	0.480154	0.5848	0.5922	27.7207	132.569	0.694546	0.029	0.0273	29.1098	59.6992	0.822537	0.0258	0.0282
5029	P2RY2	purinergic receptor P2Y2	22.9855	913.284	0.456579	0.6031	0.6058	23.8382	710.346	0.506049	0.4484	0.437	26.8357	195.759	0.65085	0.067	0.0693	29.1017	56.6569	0.822092	0.0269	0.0253
1902	LPAR1	lysophosphatidic acid receptor 1	26.525	200.408	0.637811	0.033	0.0318	26.2039	245.374	0.629292	0.0561	0.0551	27.2127	143.579	0.669465	0.0316	0.0297	29.057	59.8999	0.819632	0.0262	0.026
308	ANXA5	annexin A5	24.6874	473.543	0.54372	0.2112	0.2016	23.5702	741.205	0.492088	0.4713	0.4716	30.6019	22.3951	0.836797	0.0004	0.0002	29.0511	61.9677	0.819309	0.0316	0.0261
7414	VCL	vinculin	27.6258	115.886	0.694179	0.0091	0.0108	25.0198	431.13	0.567605	0.1886	0.1865	29.7188	40.7464	0.793194	0.0009	0.0011	29.0265	62.9285	0.817954	0.0268	0.0328
26509	MYOF	myoferlin	31.718	7.23043	0.903709	0	0	31.8651	6.4633	0.924203	0	0	30.136	30.2752	0.813795	0.0004	0.0005	29.0238	63.4744	0.817806	0.0299	0.029
302	ANXA2	annexin A2	28.3162	77.3075	0.72953	0.0031	0.0031	30.0268	22.407	0.828441	0	0	30.8725	17.5528	0.850155	0	0.0002	28.9439	62.2093	0.813407	0.0263	0.0277
5010	CLDN11	claudin 11	21.943	1201.81	0.4032	0.8243	0.8221	23.2008	892.242	0.472847	0.618	0.6159	25.5085	311.17	0.585328	0.1785	0.1703	28.9281	66.5432	0.812535	0.0326	0.0305
10015	PDCD6IP	programmed cell death 6 interacting protein	24.1498	615.019	0.516195	0.3271	0.3356	22.8055	1008.8	0.452252	0.711	0.7108	25.5094	340.096	0.585371	0.2061	0.2134	28.8798	67.1937	0.809879	0.0315	0.0341
7162	TPBG	trophoblast glycoprotein	26.5063	205.24	0.636856	0.0352	0.037	27.4213	122.33	0.692711	0.0106	0.0092	29.3636	50.7856	0.775659	0.002	0.0021	28.8562	64.5368	0.80858	0.0315	0.0319
3136	HLA-H	major histocompatibility complex, class I, H (pseudogene)	22.7684	939.294	0.445461	0.627	0.6206	23.9514	677.831	0.51195	0.4134	0.4167	25.1077	386.078	0.565539	0.255	0.2598	28.8416	70.6541	0.807774	0.0402	0.035
1213	CLTC	clathrin heavy chain	28.763	56.1813	0.752403	0.0011	0.0012	29.1565	44.0852	0.783102	0.0005	0.0008	28.6432	80.6584	0.740093	0.0067	0.0066	28.8036	66.8207	0.805684	0.035	0.0329
3945	LDHB	lactate dehydrogenase B	25.9957	262.735	0.610712	0.0603	0.0654	23.978	675.167	0.513334	0.4168	0.4037	28.2306	101.029	0.719721	0.0129	0.0156	28.7658	69.7997	0.803601	0.0355	0.0349
928	CD9	CD9 molecule	27.1204	150.452	0.668299	0.0171	0.018	27.1863	140.946	0.680465	0.0145	0.0138	25.4205	NaN	0.58098	1	1	28.7155	73.2735	0.80083	0.0403	0.0379
1938	EEF2	eukaryotic translation elongation factor 2	28.6425	62.7397	0.746236	0.0024	0.0021	27.0829	150.002	0.675081	0.0217	0.0181	28.5031	81.2269	0.733174	0.0094	0.0084	28.6985	72.1249	0.799895	0.0354	0.0363
4082	MARCKS	myristoylated alanine rich protein kinase C substrate	23.9573	663.407	0.50634	0.3745	0.3734	24.1311	633.252	0.521312	0.3625	0.3633	27.2725	165.405	0.672418	0.0455	0.0484	28.6925	77.55	0.799564	0.0406	0.0448
8829	NRP1	neuropilin 1	28.8147	54.1756	0.755052	0.0013	0.0009	28.7923	54.8749	0.764132	0.0015	0.002	27.4777	144.458	0.682547	0.0344	0.0341	28.6455	65.643	0.796979	0.0302	0.0332
6520	SLC3A2	solute carrier family 3 member 2	25.5261	331.764	0.586667	0.105	0.1033	27.1589	143.187	0.679038	0.0173	0.0158	29.2137	55.7361	0.76826	0.0029	0.0022	28.6401	80.697	0.796681	0.0473	0.0484
93185	IGSF8	immunoglobulin superfamily member 8	25.3869	357.362	0.579538	0.1185	0.1187	25.0366	432.164	0.568479	0.1834	0.1862	26.4611	226.631	0.63236	0.0931	0.087	28.6161	79.4607	0.795359	0.0461	0.0468
153364	MBLAC2	metallo-beta-lactamase domain containing 2	26.6692	187.516	0.645197	0.0319	0.0293	27.6778	106.1	0.706069	0.0079	0.0088	27.9201	112.708	0.704391	0.0189	0.0173	28.6118	80.2185	0.795125	0.0436	0.0476
23446	SLC44A1	solute carrier family 44 member 1	25.5467	330.28	0.58772	0.1034	0.1059	25.9413	282.812	0.615612	0.0797	0.0785	28.2797	97.7989	0.722145	0.0132	0.0135	28.6061	73.3212	0.794811	0.0363	0.0398
9962	SLC23A2	solute carrier family 23 member 2	23.8576	688.213	0.501232	0.3997	0.3986	24.9868	443.234	0.565886	0.1935	0.1879	27.9605	116.22	0.706388	0.0205	0.0204	28.6026	81.0309	0.794619	0.0457	0.0479
1499	CTNNB1	catenin beta 1	26.1935	239.418	0.620837	0.0528	0.0447	26.8443	172.798	0.662651	0.0244	0.0246	29.2147	52.3711	0.768306	0.0027	0.0024	28.5999	76.5245	0.794467	0.0422	0.0467
960	CD44	CD44 molecule (Indian blood group)	28.4375	71.0502	0.735738	0.0025	0.0017	29.0032	49.1744	0.775119	0.0007	0.0007	28.0473	110.345	0.710673	0.0178	0.0172	28.5586	78.3454	0.792198	0.0423	0.0458
3655	ITGA6	integrin subunit alpha 6	24.1097	625.338	0.514139	0.3357	0.3382	24.7402	489.545	0.553041	0.2341	0.2336	25.7275	295.449	0.596141	0.1606	0.1636	28.487	81.0679	0.788256	0.0451	0.0476
6533	SLC6A6	solute carrier family 6 member 6	20.1271	1673.94	0.310217	0.9902	0.988	21.4823	1295.76	0.383326	0.8945	0.8966	25.3497	354.022	0.577486	0.2174	0.2222	28.4434	83.9047	0.785852	0.0499	0.0503
81839	VANGL1	VANGL planar cell polarity protein 1	25.2558	385.953	0.572827	0.135	0.1416	26.0309	269.846	0.620277	0.0737	0.0703	27.595	141.848	0.68834	0.0353	0.0326	28.4008	88.9775	0.78351	0.0539	0.055
3105	HLA-A	major histocompatibility complex, class I, A	23.3824	811.459	0.476899	0.5096	0.5196	23.5392	773.969	0.490473	0.5029	0.5021	25.8608	294.023	0.602722	0.1464	0.1586	28.388	84.5577	0.782806	0.0519	0.0506
309	ANXA6	annexin A6	25.8917	277.45	0.605383	0.0685	0.0735	26.325	232.35	0.635599	0.0502	0.0497	27.1673	170.949	0.667223	0.0513	0.0488	28.3496	91.9511	0.78069	0.054	0.0601
10979	FERMT2	fermitin family member 2	22.3463	1080.22	0.423849	0.7458	0.7491	23.7926	710.717	0.503677	0.4468	0.4439	26.7542	202.532	0.646827	0.0721	0.0723	28.3446	91.913	0.780414	0.06	0.055
51125	GOLGA7	golgin A7	25.6604	309.714	0.593541	0.0908	0.0846	27.9944	88.7076	0.722566	0.005	0.0063	29.0006	62.9947	0.757739	0.0035	0.0025	28.3429	91.5096	0.780322	0.0595	0.051
490	ATP2B1	ATPase plasma membrane Ca2+ transporting 1	25.3464	368.927	0.577462	0.1292	0.1291	26.445	218.524	0.641849	0.0458	0.0464	27.721	120.929	0.694561	0.0203	0.0224	28.3372	90.3327	0.780008	0.0564	0.0559
5420	PODXL	podocalyxin like	26.8982	166.334	0.656922	0.0202	0.0202	28.5092	65.9334	0.74938	0.0025	0.0013	28.3276	96.3103	0.724509	0.0133	0.0111	28.2929	92.0815	0.777567	0.0556	0.0565
163	AP2B1	adaptor related protein complex 2 beta 1 subunit	25.5442	332.042	0.587594	0.0967	0.108	27.0596	153.595	0.673866	0.0209	0.0185	27.9969	113.059	0.70818	0.0196	0.0168	28.2708	89.7218	0.776351	0.0585	0.0515
10890	RAB10	RAB10, member RAS oncogene family	23.4083	805.145	0.478229	0.4986	0.5139	24.4826	550.883	0.539623	0.2913	0.2896	27.3919	155.287	0.678315	0.0399	0.0422	28.2684	91.5314	0.776219	0.0553	0.0578
23191	CYFIP1	cytoplasmic FMR1 interacting protein 1	23.9655	661.54	0.506756	0.379	0.3842	23.8027	721.851	0.504204	0.4511	0.4504	26.3792	241.758	0.628313	0.1033	0.1053	28.2522	95.0737	0.77533	0.0634	0.0627
55914	ERBIN	erbb2 interacting protein	23.7947	691.168	0.498012	0.4043	0.4096	25.213	392.425	0.577669	0.1488	0.1548	26.9918	165.772	0.658562	0.0492	0.0482	28.246	83.7854	0.774987	0.0439	0.0501
2665	GDI2	GDP dissociation inhibitor 2	25.5374	329.957	0.587244	0.1028	0.1023	23.2948	862.225	0.477741	0.5843	0.5922	28.7178	74.0421	0.743773	0.0065	0.0064	28.1885	70.157	0.771824	0.0397	0.0409
3728	JUP	junction plakoglobin	24.0042	650.518	0.508737	0.361	0.3663	24.893	461.15	0.560999	0.2119	0.2093	26.6165	221.336	0.640028	0.0858	0.0826	28.1847	92.5635	0.771611	0.059	0.0527
5518	PPP2R1A	protein phosphatase 2 scaffold subunit Aalpha	25.4094	348.645	0.580689	0.1145	0.1114	25.7528	309.784	0.605789	0.096	0.0894	28.7526	74.3988	0.745492	0.0069	0.0069	28.1704	99.8198	0.770823	0.0688	0.0666
51599	LSR	lipolysis stimulated lipoprotein receptor	24.9302	448.868	0.556152	0.1922	0.1839	25.5074	351.587	0.593006	0.1174	0.1215	26.1807	258.746	0.618514	0.1175	0.1153	28.1525	100.539	0.769842	0.0651	0.0661
57609	DIP2B	disco interacting protein 2 homolog B	22.7164	991.494	0.4428	0.6673	0.6728	21.1215	1443.18	0.364531	0.9519	0.9527	26.1001	267.689	0.614535	0.1265	0.129	28.1299	99.1363	0.768596	0.0677	0.0685
1889	ECE1	endothelin converting enzyme 1	26.6103	193.643	0.642179	0.0323	0.0307	26.9968	158.675	0.670595	0.021	0.0185	27.0009	186.502	0.659008	0.0586	0.0581	28.1285	101.454	0.768517	0.0679	0.0639
54407	SLC38A2	solute carrier family 38 member 2	30.9643	12.4289	0.865119	0	0	31.2018	10.483	0.889649	0.0001	0	29.9452	32.6107	0.804373	0.0003	0.0007	28.1099	100.439	0.767496	0.0677	0.0693
7525	YES1	YES proto-oncogene 1, Src family tyrosine kinase	27.7712	106.024	0.701624	0.007	0.0075	28.8808	53.9183	0.768739	0.0013	0.0013	28.686	78.8082	0.742204	0.0063	0.0054	28.0842	91.225	0.76608	0.0589	0.054
726	CAPN5	calpain 5	26.1311	246.661	0.617642	0.0568	0.0521	26.8557	174.326	0.663247	0.0236	0.0241	27.2329	167.708	0.670462	0.0435	0.0482	28.0798	101.223	0.765838	0.0676	0.0682
2823	GPM6A	glycoprotein M6A	NaN	NaN	NaN	NaN	NaN	NaN	NaN	NaN	NaN	NaN	20.5803	NaN	0.342013	1	1	28.075	103.923	0.765572	0.0736	0.0717
3852	KRT5	keratin 5	28.5391	66.7822	0.74094	0.0017	0.0013	27.9029	92.3239	0.717796	0.0037	0.004	28.9923	65.8488	0.757329	0.0046	0.0052	28.0633	102.162	0.764931	0.0669	0.0714
9497	SLC4A7	solute carrier family 4 member 7	27.771	106.345	0.70161	0.0071	0.0055	27.9598	89.2486	0.720761	0.0046	0.0043	29.815	38.2459	0.797947	0.0012	0.0008	28.0596	93.397	0.764725	0.0577	0.0593
197	AHSG	alpha 2-HS glycoprotein	22.8215	938.79	0.44818	0.6378	0.639	23.3466	843.34	0.480442	0.5699	0.5657	25.2777	356.047	0.573933	0.2271	0.2231	28.0463	95.0737	0.763992	0.0608	0.0594
51571	FAM49B	family with sequence similarity 49 member B	27.0479	153.623	0.664586	0.0186	0.0182	27.3591	128.583	0.68947	0.0122	0.0111	26.0649	270.396	0.612799	0.1293	0.1303	27.9766	107.471	0.760155	0.0758	0.0705
22800	RRAS2	RAS related 2	26.314	224.04	0.627009	0.0437	0.0411	26.6128	197.138	0.650592	0.0325	0.0306	28.0327	113.041	0.709952	0.0184	0.0175	27.9336	81.2034	0.757792	0.0456	0.0459
57515	SERINC1	serine incorporator 1	25.3624	355.098	0.578285	0.1211	0.115	26.6198	197.601	0.650958	0.0324	0.0357	25.9318	286.002	0.606227	0.1424	0.1442	27.8247	114.372	0.751796	0.078	0.0847
1969	EPHA2	EPH receptor A2	25.0325	426.704	0.561389	0.1681	0.1662	26.3519	230.266	0.637002	0.0476	0.0509	27.7888	127.44	0.697909	0.0259	0.0255	27.8104	103.537	0.751006	0.0696	0.0677
2316	FLNA	filamin A	30.6726	15.3262	0.850184	0	0	29.4006	35.6635	0.79582	0.0002	0.0004	30.7554	20.7173	0.844374	0.0003	0.0003	27.8035	90.835	0.75063	0.0559	0.0574
10211	FLOT1	flotillin 1	29.4396	35.028	0.787048	0.0005	0.0004	30.3002	17.2467	0.842682	0.0001	0	30.6591	20.9841	0.839619	0.0002	0.0001	27.769	115.724	0.748729	0.0795	0.0811
9170	LPAR2	lysophosphatidic acid receptor 2	21.9694	1196.81	0.40455	0.8251	0.8303	22.239	1152.97	0.422741	0.8123	0.8194	25.686	310.937	0.59409	0.1729	0.1741	27.7622	117.26	0.748356	0.0818	0.089
1917	EEF1A2	eukaryotic translation elongation factor 1 alpha 2	26.8505	169.414	0.654478	0.024	0.0215	25.2976	380.547	0.582076	0.1407	0.1418	25.3773	326.348	0.578851	0.1897	0.1831	27.6657	118.933	0.74304	0.0882	0.0857
57826	RAP2C	RAP2C, member of RAS oncogene family	23.1008	871.338	0.462482	0.5771	0.5744	26.7909	179.3	0.659869	0.0307	0.0267	28.2548	93.7119	0.720915	0.0098	0.0116	27.6309	90.111	0.741129	0.056	0.0568
26872	STEAP1	STEAP family member 1	25.6784	306.992	0.594466	0.0859	0.0835	26.4538	216.808	0.642309	0.0403	0.0434	27.0672	182.835	0.662281	0.0559	0.0575	27.6246	119.059	0.740782	0.0879	0.0891
6868	ADAM17	ADAM metallopeptidase domain 17	25.798	289.879	0.600588	0.0741	0.0746	26.2769	239.046	0.633094	0.0572	0.0555	26.573	219.176	0.637883	0.084	0.084	27.6068	123.855	0.739799	0.0885	0.0972
23513	SCRIB	scribbled planar cell polarity protein	29.4861	34.1141	0.789431	0.0004	0.0002	29.9945	22.1858	0.826757	0	0.0003	29.1417	60.965	0.764706	0.0031	0.0046	27.6063	115.412	0.739773	0.0854	0.0829
118429	ANTXR2	anthrax toxin receptor 2	27.6183	115.392	0.693793	0.009	0.0095	27.5691	112.516	0.70041	0.0091	0.0079	27.6578	135.642	0.69144	0.027	0.0276	27.5708	122.474	0.737819	0.0928	0.0943
998	CDC42	cell division cycle 42	21.7461	1244.26	0.393114	0.8534	0.8512	24.9069	453.381	0.561723	0.1974	0.2045	26.42	137.826	0.630329	0.0285	0.0304	27.5547	64.7148	0.736932	0.0325	0.0287
1267	CNP	2',3'-cyclic nucleotide 3' phosphodiesterase	21.5958	1285.74	0.38542	0.8772	0.8731	23.927	681.487	0.510677	0.4158	0.413	26.7439	200.111	0.646319	0.0685	0.0674	27.545	124.097	0.736401	0.0961	0.0966
4627	MYH9	myosin heavy chain 9	28.6464	62.6328	0.746434	0.0023	0.0015	27.4278	122.93	0.693046	0.0109	0.0117	30.1438	30	0.814177	0.0012	0.0005	27.5203	124.66	0.735038	0.09	0.0965
54733	SLC35F2	solute carrier family 35 member F2	24.844	464.024	0.55174	0.1937	0.1939	27.3629	130.309	0.689666	0.0155	0.013	27.0738	181.766	0.662606	0.0546	0.0579	27.5089	126.724	0.734411	0.0972	0.0993
6558	SLC12A2	solute carrier family 12 member 2	22.98	917.917	0.456296	0.6145	0.6196	23.2573	876.386	0.475792	0.5986	0.5988	25.9942	281.951	0.609308	0.138	0.1382	27.4696	126.618	0.732247	0.0945	0.0971
64855	FAM129B	family with sequence similarity 129 member B	23.5814	756.963	0.487089	0.4664	0.4638	24.2781	593.402	0.528968	0.3331	0.3334	27.7409	125.901	0.695544	0.0246	0.0265	27.4052	131.476	0.728701	0.1002	0.1006
7531	YWHAE	YWHAE	23.9928	655.469	0.508156	0.363	0.3702	23.6234	763.413	0.494864	0.4993	0.5	26.9167	188.69	0.65485	0.0586	0.0615	27.3991	132.883	0.728365	0.1014	0.109
2317	FLNB	filamin B	28.9892	47.0354	0.76399	0.0011	0.0006	27.9803	88.7958	0.721828	0.0058	0.0047	29.1865	56.1573	0.766917	0.0027	0.0034	27.3724	132	0.726896	0.1077	0.1034
83986	FAM234A	family with sequence similarity 234 member A	22.5464	1033.66	0.434094	0.7104	0.7069	22.6419	1027.56	0.443733	0.7273	0.7241	26.4079	238.328	0.629733	0.1021	0.0984	27.3715	133.682	0.726846	0.1054	0.1084
10067	SCAMP3	secretory carrier membrane protein 3	30.1839	21.4723	0.82516	0	0.0001	29.8637	24.5432	0.819945	0.0001	0	27.7202	133.339	0.694523	0.0276	0.0302	27.349	119.729	0.725611	0.0873	0.0892
25932	CLIC4	chloride intracellular channel 4	23.2152	856.692	0.468342	0.5515	0.5634	24.0542	641.924	0.517301	0.3727	0.3749	27.9645	115.512	0.706584	0.0215	0.0188	27.2582	136.996	0.720609	0.1137	0.1121
4641	MYO1C	myosin IC	24.3535	570.293	0.526624	0.2856	0.2954	25.6074	334.212	0.598214	0.1151	0.1111	27.9805	112.242	0.707372	0.017	0.0185	27.2474	138.481	0.720014	0.1147	0.1113
3675	ITGA3	integrin subunit alpha 3	27.0783	150.619	0.666144	0.018	0.017	27.0514	153.865	0.673441	0.0194	0.0198	27.3532	156.771	0.676404	0.0393	0.0401	27.2373	142.042	0.71946	0.1164	0.1181
28231	SLCO4A1	solute carrier organic anion transporter family member 4A1	27.9129	96.5701	0.70888	0.0054	0.0056	28.845	53.9753	0.766872	0.0013	0.0012	29.6001	43.6466	0.787338	0.0017	0.0022	27.2086	118.174	0.717879	0.0895	0.0834
92181	UBTD2	ubiquitin domain containing 2	22.3126	1092.26	0.422124	0.7564	0.7574	22.129	1095.78	0.417014	0.7763	0.7792	25.9751	280.629	0.608364	0.1402	0.1365	27.1769	142.31	0.716136	0.116	0.1169
949	SCARB1	scavenger receptor class B member 1	26.2214	236.228	0.622266	0.0507	0.0494	26.8994	169.622	0.665523	0.0236	0.0262	27.1996	168.793	0.668819	0.0517	0.047	27.1214	145.107	0.71308	0.1203	0.1255
219771	CCNY	cyclin Y	26.9413	160.771	0.65913	0.0195	0.0211	27.6894	104.633	0.706678	0.0071	0.0063	27.3923	156.994	0.678334	0.0407	0.0399	27.1077	139.599	0.712325	0.1158	0.1117
9076	CLDN1	claudin 1	20.3623	1569.04	0.322259	0.973	0.9742	21.3107	1381.96	0.374383	0.9344	0.9359	23.4386	624.068	0.483132	0.559	0.5654	27.1004	146.986	0.711926	0.1249	0.1245
7127	TNFAIP2	TNF alpha induced protein 2	26.0914	251.196	0.615608	0.0553	0.057	26.3774	228.4	0.638328	0.0482	0.0496	26.5866	221.163	0.638553	0.0849	0.0901	27.0923	147.58	0.711477	0.1178	0.1221
6281	S100A10	S100 calcium binding protein A10	21.9627	1166.51	0.404209	0.8104	0.8074	24.6014	510.364	0.545808	0.2555	0.2543	26.5498	NaN	0.636738	1	1	27.0386	151.169	0.70852	0.1271	0.1242
5663	PSEN1	presenilin 1	25.7713	293.409	0.599222	0.0792	0.079	26.0864	262.734	0.623168	0.0649	0.0676	26.1814	261.395	0.618549	0.1194	0.1206	27.0227	151.97	0.707646	0.133	0.1335
4430	MYO1B	myosin IB	24.6857	496.932	0.543633	0.2271	0.2266	25.8322	297.806	0.609929	0.0881	0.0843	29.5517	46.1811	0.784947	0.0013	0.002	26.9421	156.844	0.703209	0.1341	0.1366
3861	KRT14	keratin 14	28.6294	62.2124	0.745563	0.0026	0.0017	27.979	89.8826	0.72176	0.0052	0.0061	29.0405	61.5492	0.759707	0.0045	0.0043	26.9395	158.928	0.703065	0.1365	0.136
5339	PLEC	plectin	31.1372	11.2662	0.873974	0	0	30.1894	19.4518	0.836909	0	0	29.2047	56.9288	0.767812	0.0039	0.0028	26.939	154.366	0.703038	0.1347	0.1305
9528	TMEM59	transmembrane protein 59	24.0202	642.89	0.509561	0.3568	0.3558	23.2715	812.509	0.476532	0.5415	0.537	23.4816	628.428	0.485257	0.5676	0.5729	26.8952	155.589	0.700628	0.1352	0.1267
3843	IPO5	importin 5	26.7243	180.954	0.648019	0.0278	0.0276	26.7927	179.678	0.659961	0.0273	0.0276	29.138	56.8918	0.76452	0.0023	0.0031	26.8598	162.074	0.698682	0.1471	0.1429
84876	ORAI1	ORAI calcium release-activated calcium modulator 1	22.7115	NaN	0.442547	1	1	24.4057	550.057	0.535613	0.2863	0.2899	25.6865	NaN	0.594114	1	1	26.8472	163.988	0.697988	0.1465	0.1505
7094	TLN1	talin 1	26.6944	183.562	0.646487	0.0258	0.0243	26.9348	165.879	0.667364	0.0216	0.0235	28.0909	109.166	0.712825	0.017	0.0175	26.8081	164.666	0.695836	0.1508	0.1424
5499	PPP1CA	protein phosphatase 1 catalytic subunit alpha	25.4883	342.39	0.584732	0.1122	0.1079	25.9121	285.726	0.61409	0.0802	0.0811	28.3464	95.6865	0.725438	0.0106	0.0119	26.795	160.798	0.69511	0.1424	0.1421
8714	ABCC3	ATP binding cassette subfamily C member 3	27.4859	124.433	0.687016	0.0118	0.0107	28.0168	87.6269	0.723729	0.0055	0.0053	29.049	64.0175	0.760129	0.0044	0.0041	26.765	162.665	0.69346	0.1414	0.1424
3892	KRT86	keratin 86	23.6693	736.03	0.49159	0.4409	0.439	23.3405	852.545	0.480123	0.58	0.585	25.4887	342.525	0.584347	0.2101	0.2074	26.7644	165.62	0.693426	0.1534	0.1483
8904	CPNE1	copine 1	24.3302	576.415	0.525431	0.299	0.2939	24.3864	569.191	0.534608	0.307	0.3172	25.0401	357.302	0.562202	0.2159	0.2281	26.7431	165.245	0.692255	0.1504	0.1456
158078	EEF1A1P5	eukaryotic translation elongation factor 1 alpha 1 pseudogene 5	29.3994	35.3974	0.784992	0.0003	0.0001	28.4252	69.6145	0.745007	0.0024	0.0029	28.8373	70.4354	0.749673	0.0042	0.0049	26.7282	166.409	0.691433	0.147	0.1519
79905	TMC7	transmembrane channel like 7	22.0064	1164.57	0.406443	0.8013	0.8038	22.9063	978.058	0.457503	0.6957	0.6853	23.4005	635.794	0.481253	0.5832	0.5802	26.7039	167.893	0.6901	0.1523	0.1473
4055	LTBR	lymphotoxin beta receptor	22.8012	956.461	0.447142	0.6372	0.6462	23.661	760.043	0.496818	0.4908	0.492	24.311	497.849	0.526205	0.4034	0.403	26.6893	169.706	0.689293	0.1551	0.1565
10085	EDIL3	EGF like repeats and discoidin domains 3	22.4389	1035.65	0.428589	0.7031	0.7142	22.0234	1171.25	0.411509	0.8295	0.8228	26.679	209.245	0.643115	0.0771	0.0746	26.6765	170.895	0.688589	0.1592	0.1517
56650	CLDND1	claudin domain containing 1	26.0518	255.944	0.613581	0.0543	0.0602	26.6497	190.808	0.652512	0.0325	0.0295	28.2421	101.054	0.720287	0.0117	0.014	26.6744	165.227	0.688472	0.1533	0.1515
4642	MYO1D	myosin ID	21.6852	1269.91	0.389998	0.8648	0.8632	23.2594	862.813	0.475901	0.5876	0.6	25.9725	283.363	0.608234	0.1399	0.1428	26.6544	173.346	0.687374	0.1604	0.1603
29763	PACSIN3	protein kinase C and casein kinase substrate in neurons 3	25.7431	300.346	0.597779	0.0797	0.0833	25.8088	302.36	0.608707	0.0905	0.0856	23.2256	607.618	0.472618	0.5343	0.55	26.614	175.454	0.685147	0.1618	0.1603
5708	PSMD2	proteasome 26S subunit, non-ATPase 2	24.8149	469.689	0.55025	0.2009	0.206	24.0427	654.106	0.516707	0.3848	0.3926	27.0808	182.928	0.662956	0.0577	0.0523	26.5917	177.916	0.683922	0.1586	0.166
7532	YWHAG	YWHAG	23.6207	742.93	0.489101	0.4464	0.4426	22.7341	1009.43	0.448534	0.7188	0.7075	25.4848	317.339	0.584157	0.1797	0.1785	26.5619	171.933	0.682283	0.1582	0.1612
310	ANXA7	annexin A7	23.6661	716.37	0.491429	0.4164	0.4196	23.6115	779.034	0.494239	0.5015	0.508	25.1551	344.938	0.567877	0.2144	0.2039	26.5036	183.445	0.679074	0.186	0.1788
481	ATP1B1	ATP1B1	23.1517	875.746	0.465089	0.5731	0.5705	23.5193	797.839	0.48944	0.5289	0.5315	25.5889	304.197	0.589297	0.1599	0.1654	26.4862	182.368	0.678115	0.1746	0.167
196527	ANO6	anoctamin 6	23.1473	859.81	0.464863	0.5557	0.5629	23.3765	843.565	0.481999	0.5726	0.5695	24.902	411.218	0.555381	0.2883	0.2865	26.425	185.935	0.674747	0.179	0.1785
55227	LRRC1	leucine rich repeat containing 1	25.61	320.384	0.590961	0.0934	0.0979	26.0574	266.408	0.621659	0.0685	0.0672	25.3744	355.473	0.578705	0.2232	0.2136	26.4078	187.467	0.6738	0.1741	0.1807
3106	HLA-B	major histocompatibility complex, class I, B	23.1774	862.461	0.466402	0.5574	0.568	23.8077	723.053	0.504462	0.4543	0.4553	26.2964	251.08	0.624225	0.1116	0.1119	26.3435	183.467	0.670259	0.1727	0.1798
3853	KRT6A	keratin 6A	26.8628	171.337	0.655109	0.0216	0.0224	26.3025	223.942	0.634427	0.0473	0.0465	26.6913	207.087	0.643726	0.069	0.0768	26.3316	191.374	0.669606	0.1841	0.1908
25800	SLC39A6	solute carrier family 39 member 6	23.7616	712.666	0.496316	0.4263	0.4195	23.5426	790.037	0.490654	0.5224	0.5198	24.8628	419.831	0.553449	0.3083	0.2976	26.2975	196.448	0.667724	0.1955	0.1919
3038	HAS3	hyaluronan synthase 3	26.9806	160.397	0.661142	0.0187	0.0187	27.5289	114.161	0.698315	0.0097	0.01	26.7973	195.155	0.648956	0.0667	0.0629	26.2764	152.361	0.666566	0.1323	0.1214
5908	RAP1B	RAP1B, member of RAS oncogene family	22.1689	1071.39	0.414765	0.7426	0.7384	25.1767	404.234	0.575782	0.1623	0.157	28.5698	77.2526	0.736466	0.0073	0.0057	26.0811	208.307	0.655812	0.2015	0.2039
8086	AAAS	aladin WD repeat nucleoporin	18.8817	1723	0.24645	0.9944	0.9929	22.2458	1147.6	0.423098	0.8158	0.8186	NaN	NaN	NaN	NaN	NaN	NaN	NaN	NaN	NaN	NaN
65985	AACS	acetoacetyl-CoA synthetase	19.5492	NaN	0.280627	1	1	NaN	NaN	NaN	NaN	NaN	NaN	NaN	NaN	NaN	NaN	NaN	NaN	NaN	NaN	NaN
57505	AARS2	alanyl-tRNA synthetase 2, mitochondrial	21.0168	1458.29	0.355776	0.9463	0.9449	20.5383	NaN	0.334145	1	1	NaN	NaN	NaN	NaN	NaN	NaN	NaN	NaN	NaN	NaN
60496	AASDHPPT	aminoadipate-semialdehyde dehydrogenase-phosphopantetheinyl transferase	NaN	NaN	NaN	NaN	NaN	NaN	NaN	NaN	NaN	NaN	18.6671	NaN	0.247556	1	1	NaN	NaN	NaN	NaN	NaN
23456	ABCB10	ATP binding cassette subfamily B member 10	NaN	NaN	NaN	NaN	NaN	21.855	NaN	0.40274	1	1	NaN	NaN	NaN	NaN	NaN	NaN	NaN	NaN	NaN	NaN
10058	ABCB6	ATP binding cassette subfamily B member 6 (Langereis blood group)	26.9596	162.216	0.660064	0.0204	0.0207	27.0949	149.562	0.675706	0.0182	0.0204	24.2006	517.518	0.520755	0.4241	0.4237	NaN	NaN	NaN	NaN	NaN
22	ABCB7	ATP binding cassette subfamily B member 7	23.1591	859.039	0.46547	0.5543	0.563	24.5586	528.916	0.54358	0.2673	0.2692	21.565	NaN	0.39063	1	1	NaN	NaN	NaN	NaN	NaN
11194	ABCB8	ATP binding cassette subfamily B member 8	20.9042	1465.22	0.35001	0.9475	0.9478	19.2091	1642.25	0.264904	0.9925	0.9929	NaN	NaN	NaN	NaN	NaN	NaN	NaN	NaN	NaN	NaN
94160	ABCC12	ATP binding cassette subfamily C member 12	21.8772	NaN	0.399832	1	1	21.6757	NaN	0.393399	1	1	23.9536	540.042	0.508559	0.451	0.4577	NaN	NaN	NaN	NaN	NaN
215	ABCD1	ATP binding cassette subfamily D member 1	NaN	NaN	NaN	NaN	NaN	20.3636	1584.66	0.325047	0.9852	0.9867	NaN	NaN	NaN	NaN	NaN	NaN	NaN	NaN	NaN	NaN
5825	ABCD3	ATP binding cassette subfamily D member 3	21.9159	1184.54	0.401812	0.8194	0.8121	24.0792	646.997	0.518608	0.3763	0.3995	21.117	946.894	0.368511	0.8835	0.882	NaN	NaN	NaN	NaN	NaN
6059	ABCE1	ATP binding cassette subfamily E member 1	23.4868	757.583	0.482249	0.462	0.4647	21.2383	1411.89	0.370614	0.9431	0.9468	22.6916	742.443	0.446249	0.7022	0.7026	NaN	NaN	NaN	NaN	NaN
23	ABCF1	ATP binding cassette subfamily F member 1	20.3417	1627.28	0.321209	0.9852	0.9851	20.9713	1478.6	0.356706	0.9634	0.9669	NaN	NaN	NaN	NaN	NaN	NaN	NaN	NaN	NaN	NaN
10061	ABCF2	ATP binding cassette subfamily F member 2	20.8839	1493.6	0.348969	0.9558	0.9547	20.0653	1442.6	0.309507	0.9567	0.9554	21.1703	NaN	0.371144	1	1	NaN	NaN	NaN	NaN	NaN
55347	ABHD10	abhydrolase domain containing 10	21.1376	1408.84	0.361962	0.9331	0.9288	NaN	NaN	NaN	NaN	NaN	NaN	NaN	NaN	NaN	NaN	NaN	NaN	NaN	NaN	NaN
81926	ABHD17A	abhydrolase domain containing 17A	NaN	NaN	NaN	NaN	NaN	22.8858	937.768	0.456438	0.6525	0.6532	21.4805	NaN	0.386457	1	1	NaN	NaN	NaN	NaN	NaN
51104	ABHD17B	abhydrolase domain containing 17B	22.5296	1023.35	0.433235	0.701	0.6998	23.2793	NaN	0.476936	1	1	NaN	NaN	NaN	NaN	NaN	NaN	NaN	NaN	NaN	NaN
10006	ABI1	abl interactor 1	NaN	NaN	NaN	NaN	NaN	NaN	NaN	NaN	NaN	NaN	21.299	NaN	0.377497	1	1	NaN	NaN	NaN	NaN	NaN
30	ACAA1	acetyl-CoA acyltransferase 1	24.4097	553.92	0.529504	0.2839	0.2843	23.9812	673.776	0.513501	0.4159	0.4113	24.2788	NaN	0.524616	1	1	NaN	NaN	NaN	NaN	NaN
10449	ACAA2	acetyl-CoA acyltransferase 2	23.2143	837.428	0.468296	0.5418	0.5445	23.0251	NaN	0.463694	1	1	NaN	NaN	NaN	NaN	NaN	NaN	NaN	NaN	NaN	NaN
28976	ACAD9	acyl-CoA dehydrogenase family member 9	21.5933	NaN	0.385294	1	1	23.3272	832.562	0.479431	0.5582	0.5672	21.8884	NaN	0.406596	1	1	NaN	NaN	NaN	NaN	NaN
34	ACADM	acyl-CoA dehydrogenase medium chain	20.9917	1416.57	0.354488	0.9329	0.9284	20.2217	NaN	0.317652	1	1	NaN	NaN	NaN	NaN	NaN	NaN	NaN	NaN	NaN	NaN
37	ACADVL	acyl-CoA dehydrogenase very long chain	25.9292	271.258	0.607307	0.0644	0.0651	26.0472	267.456	0.621128	0.0669	0.0706	20.7593	NaN	0.350849	1	1	NaN	NaN	NaN	NaN	NaN
38	ACAT1	acetyl-CoA acetyltransferase 1	28.4797	67.8532	0.737898	0.0019	0.0023	26.7719	182.927	0.658879	0.0296	0.0313	21.77	832.559	0.400749	0.794	0.7991	NaN	NaN	NaN	NaN	NaN
39	ACAT2	acetyl-CoA acetyltransferase 2	25.3216	361.932	0.576194	0.1181	0.1207	NaN	NaN	NaN	NaN	NaN	23.9051	NaN	0.506162	1	1	NaN	NaN	NaN	NaN	NaN
64746	ACBD3	acyl-CoA binding domain containing 3	21.7046	1263.59	0.390991	0.8578	0.8659	20.7433	1537.1	0.344827	0.9783	0.979	NaN	NaN	NaN	NaN	NaN	NaN	NaN	NaN	NaN	NaN
22985	ACIN1	apoptotic chromatin condensation inducer 1	20.3924	1617.74	0.323804	0.9805	0.9823	20.3084	1613.05	0.32217	0.9892	0.9899	NaN	NaN	NaN	NaN	NaN	NaN	NaN	NaN	NaN	NaN
47	ACLY	ATP citrate lyase	24.8358	467.735	0.55132	0.2066	0.2015	22.7658	1014.86	0.450187	0.7216	0.7082	26.2536	252.766	0.622116	0.1158	0.1122	NaN	NaN	NaN	NaN	NaN
48	ACO1	aconitase 1	21.2851	1376.38	0.369511	0.9158	0.9156	21.3124	1397.3	0.374475	0.9368	0.9406	23.6158	NaN	0.491879	1	1	NaN	NaN	NaN	NaN	NaN
50	ACO2	aconitase 2	25.3534	364.849	0.577821	0.1256	0.1192	24.4135	562.274	0.536022	0.2985	0.303	20.8193	NaN	0.353811	1	1	NaN	NaN	NaN	NaN	NaN
641371	ACOT1	acyl-CoA thioesterase 1	21.3031	1303.52	0.370434	0.8836	0.8838	21.4177	1370.61	0.379956	0.9288	0.931	NaN	NaN	NaN	NaN	NaN	NaN	NaN	NaN	NaN	NaN
23597	ACOT9	acyl-CoA thioesterase 9	23.4247	771.76	0.479069	0.4745	0.4696	23.5561	791.707	0.491358	0.5146	0.521	20.5206	NaN	0.339068	1	1	NaN	NaN	NaN	NaN	NaN
51	ACOX1	acyl-CoA oxidase 1	24.9244	437.615	0.555858	0.1716	0.1773	24.9269	450.881	0.562765	0.201	0.1956	18.9253	1161.14	0.260305	0.9839	0.9802	NaN	NaN	NaN	NaN	NaN
80221	ACSF2	acyl-CoA synthetase family member 2	23.0843	887.445	0.461635	0.5861	0.5763	20.8401	1483.44	0.34987	0.9638	0.966	21.0419	NaN	0.364801	1	1	NaN	NaN	NaN	NaN	NaN
2181	ACSL3	acyl-CoA synthetase long chain family member 3	25.3982	356.648	0.580114	0.1185	0.1115	26.0673	263.764	0.622174	0.0678	0.0704	23.6462	587.488	0.493381	0.5215	0.5181	NaN	NaN	NaN	NaN	NaN
55902	ACSS2	acyl-CoA synthetase short chain family member 2	21.8865	NaN	0.400305	1	1	NaN	NaN	NaN	NaN	NaN	NaN	NaN	NaN	NaN	NaN	NaN	NaN	NaN	NaN	NaN
58	ACTA1	actin, alpha 1, skeletal muscle	27.9921	86.478	0.712932	0.0049	0.0034	28.9032	49.6639	0.769908	0.001	0.0014	NaN	NaN	NaN	NaN	NaN	NaN	NaN	NaN	NaN	NaN
345651	ACTBL2	actin, beta like 2	23.1318	NaN	0.46407	1	1	26.1943	195.379	0.628791	0.0329	0.0373	NaN	NaN	NaN	NaN	NaN	NaN	NaN	NaN	NaN	NaN
10097	ACTR2	ARP2 actin related protein 2 homolog	22.3418	1089.45	0.423618	0.7497	0.754	21.0648	1443.07	0.361573	0.9567	0.9563	21.4613	880.346	0.385511	0.8338	0.8351	NaN	NaN	NaN	NaN	NaN
8751	ADAM15	ADAM metallopeptidase domain 15	21.5325	1307.42	0.382181	0.8811	0.8853	20.987	NaN	0.357523	1	1	NaN	NaN	NaN	NaN	NaN	NaN	NaN	NaN	NaN	NaN
103	ADAR	adenosine deaminase, RNA specific	25.1563	400.771	0.567733	0.1468	0.144	23.7673	696.846	0.50236	0.4347	0.4267	19.2999	1073	0.278796	0.9575	0.9526	NaN	NaN	NaN	NaN	NaN
112	ADCY6	adenylate cyclase 6	20.7936	1412.77	0.344345	0.9261	0.9294	23.4549	798.076	0.486082	0.5272	0.5314	23.2917	643.133	0.475877	0.5896	0.596	NaN	NaN	NaN	NaN	NaN
128	ADH5	alcohol dehydrogenase 5 (class III), chi polypeptide	19.2091	NaN	0.263213	1	1	21.0479	NaN	0.360696	1	1	20.7496	NaN	0.350373	1	1	NaN	NaN	NaN	NaN	NaN
23394	ADNP	activity dependent neuroprotector homeobox	22.1505	1143.16	0.413825	0.7875	0.7861	22.3014	1138.27	0.425992	0.8047	0.8146	NaN	NaN	NaN	NaN	NaN	NaN	NaN	NaN	NaN	NaN
11047	ADRM1	adhesion regulating molecule 1	21.2275	1398.17	0.36656	0.9256	0.9218	NaN	NaN	NaN	NaN	NaN	20.1849	NaN	0.322493	1	1	NaN	NaN	NaN	NaN	NaN
159	ADSS	adenylosuccinate synthase	22.2498	NaN	0.418908	1	1	NaN	NaN	NaN	NaN	NaN	22.2088	NaN	0.422414	1	1	NaN	NaN	NaN	NaN	NaN
10939	AFG3L2	AFG3 like matrix AAA peptidase subunit 2	24.5589	525.217	0.537142	0.2524	0.2525	25.1867	404.111	0.576299	0.1671	0.166	NaN	NaN	NaN	NaN	NaN	NaN	NaN	NaN	NaN	NaN
55750	AGK	acylglycerol kinase	22.8177	958.643	0.447985	0.6491	0.6486	24.2326	563.825	0.526599	0.303	0.3038	NaN	NaN	NaN	NaN	NaN	NaN	NaN	NaN	NaN	NaN
178	AGL	amylo-alpha-1, 6-glucosidase, 4-alpha-glucanotransferase	19.4222	NaN	0.274124	1	1	20.5071	1588.84	0.332522	0.9855	0.9858	22.1142	793.168	0.417742	0.7653	0.758	NaN	NaN	NaN	NaN	NaN
27161	AGO2	argonaute 2, RISC catalytic component	20.464	1598.11	0.327469	0.9811	0.978	19.3066	NaN	0.269981	1	1	20.323	1112.22	0.32931	0.967	0.9659	NaN	NaN	NaN	NaN	NaN
10554	AGPAT1	1-acylglycerol-3-phosphate O-acyltransferase 1	25.8695	282.312	0.60425	0.074	0.0677	27.206	139.056	0.681493	0.0157	0.0158	25.4086	335.249	0.580395	0.1985	0.196	NaN	NaN	NaN	NaN	NaN
56894	AGPAT3	1-acylglycerol-3-phosphate O-acyltransferase 3	21.4098	1350.97	0.375897	0.9057	0.9049	20.4019	1442.73	0.327044	0.9565	0.9549	NaN	NaN	NaN	NaN	NaN	NaN	NaN	NaN	NaN	NaN
55326	AGPAT5	1-acylglycerol-3-phosphate O-acyltransferase 5	NaN	NaN	NaN	NaN	NaN	22.0232	1201.72	0.411504	0.8534	0.8441	NaN	NaN	NaN	NaN	NaN	NaN	NaN	NaN	NaN	NaN
8540	AGPS	alkylglycerone phosphate synthase	23.9694	659.546	0.506959	0.3801	0.3756	25.4757	350.513	0.591355	0.1224	0.1211	NaN	NaN	NaN	NaN	NaN	NaN	NaN	NaN	NaN	NaN
10551	AGR2	anterior gradient 2, protein disulphide isomerase family member	24.6108	512.831	0.539797	0.2407	0.2384	24.8815	462.224	0.560402	0.2125	0.2066	21.8504	NaN	0.40472	1	1	NaN	NaN	NaN	NaN	NaN
183	AGT	angiotensinogen	NaN	NaN	NaN	NaN	NaN	22.6937	NaN	0.446432	1	1	NaN	NaN	NaN	NaN	NaN	NaN	NaN	NaN	NaN	NaN
57085	AGTRAP	angiotensin II receptor associated protein	23.063	896.654	0.460546	0.5942	0.5984	22.8494	910.666	0.454541	0.6299	0.6371	19.5282	NaN	0.290068	1	1	NaN	NaN	NaN	NaN	NaN
25909	AHCTF1	AT-hook containing transcription factor 1	22.5581	1025.98	0.434695	0.6964	0.6996	24.0665	650.588	0.517944	0.3856	0.375	NaN	NaN	NaN	NaN	NaN	NaN	NaN	NaN	NaN	NaN
10768	AHCYL1	adenosylhomocysteinase like 1	21.2334	1397.11	0.366865	0.923	0.923	22.1605	1169.44	0.418654	0.8191	0.8309	22.0874	744.384	0.416421	0.7068	0.7114	NaN	NaN	NaN	NaN	NaN
10598	AHSA1	activator of HSP90 ATPase activity 1	20.8166	1495.15	0.345521	0.9563	0.956	22.2399	NaN	0.42279	1	1	NaN	NaN	NaN	NaN	NaN	NaN	NaN	NaN	NaN	NaN
9131	AIFM1	apoptosis inducing factor mitochondria associated 1	22.245	1108.6	0.418663	0.7725	0.7605	24.6918	NaN	0.550517	1	1	NaN	NaN	NaN	NaN	NaN	NaN	NaN	NaN	NaN	NaN
7965	AIMP2	aminoacyl tRNA synthetase complex interacting multifunctional protein 2	NaN	NaN	NaN	NaN	NaN	19.7206	1702.84	0.29155	0.9961	0.9967	NaN	NaN	NaN	NaN	NaN	NaN	NaN	NaN	NaN	NaN
10327	AKR1A1	aldo-keto reductase family 1 member A1	NaN	NaN	NaN	NaN	NaN	NaN	NaN	NaN	NaN	NaN	22.0074	NaN	0.41247	1	1	NaN	NaN	NaN	NaN	NaN
5832	ALDH18A1	aldehyde dehydrogenase 18 family member A1	25.5204	332.655	0.586375	0.1011	0.1041	24.871	461.221	0.559853	0.2119	0.2026	18.1442	1199.32	0.221739	0.9876	0.9879	NaN	NaN	NaN	NaN	NaN
219	ALDH1B1	aldehyde dehydrogenase 1 family member B1	26.1112	248.858	0.616624	0.0567	0.0548	25.3549	373.689	0.585065	0.1358	0.1486	NaN	NaN	NaN	NaN	NaN	NaN	NaN	NaN	NaN	NaN
218	ALDH3A1	aldehyde dehydrogenase 3 family member A1	22.2126	1125.35	0.417002	0.7776	0.7725	NaN	NaN	NaN	NaN	NaN	NaN	NaN	NaN	NaN	NaN	NaN	NaN	NaN	NaN	NaN
224	ALDH3A2	aldehyde dehydrogenase 3 family member A2	22.3055	1084.35	0.42176	0.7487	0.74	24.5442	530.411	0.542828	0.2734	0.2692	21.2749	849.962	0.376307	0.8068	0.8133	NaN	NaN	NaN	NaN	NaN
221	ALDH3B1	aldehyde dehydrogenase 3 family member B1	22.9895	911.525	0.456785	0.6116	0.6105	23.1465	907.542	0.470017	0.6214	0.6363	22.8469	NaN	0.453921	1	1	NaN	NaN	NaN	NaN	NaN
8659	ALDH4A1	aldehyde dehydrogenase 4 family member A1	20.8135	NaN	0.345366	1	1	19.3553	NaN	0.272518	1	1	NaN	NaN	NaN	NaN	NaN	NaN	NaN	NaN	NaN	NaN
7915	ALDH5A1	aldehyde dehydrogenase 5 family member A1	24.1415	617.98	0.515771	0.3354	0.3348	21.4772	1352.78	0.383057	0.9257	0.925	NaN	NaN	NaN	NaN	NaN	NaN	NaN	NaN	NaN	NaN
4329	ALDH6A1	aldehyde dehydrogenase 6 family member A1	27.9373	96.5746	0.710125	0.0053	0.0053	25.3295	372.479	0.583737	0.1318	0.1374	NaN	NaN	NaN	NaN	NaN	NaN	NaN	NaN	NaN	NaN
223	ALDH9A1	aldehyde dehydrogenase 9 family member A1	26.946	160.287	0.659367	0.0206	0.0209	23.6815	754.184	0.497887	0.4777	0.4856	25.0635	386.437	0.563358	0.2551	0.2615	NaN	NaN	NaN	NaN	NaN
230	ALDOC	aldolase, fructose-bisphosphate C	26.1858	239.207	0.620444	0.0516	0.0498	21.6171	1319.29	0.390346	0.9079	0.9115	21.4229	759.013	0.383614	0.7216	0.7236	NaN	NaN	NaN	NaN	NaN
56052	ALG1	ALG1, chitobiosyldiphosphodolichol beta-mannosyltransferase	20.9874	1442.73	0.35427	0.946	0.9386	NaN	NaN	NaN	NaN	NaN	NaN	NaN	NaN	NaN	NaN	NaN	NaN	NaN	NaN	NaN
10195	ALG3	ALG3, alpha-1,3- mannosyltransferase	23.0888	889.1	0.461868	0.5887	0.5827	22.1371	NaN	0.417437	1	1	NaN	NaN	NaN	NaN	NaN	NaN	NaN	NaN	NaN	NaN
29929	ALG6	ALG6, alpha-1,3-glucosyltransferase	23.4753	788.005	0.481657	0.5049	0.4935	23.4826	785.994	0.487529	0.5229	0.5213	20.1595	944.408	0.321238	0.8846	0.8896	NaN	NaN	NaN	NaN	NaN
79053	ALG8	ALG8, alpha-1,3-glucosyltransferase	20.9158	1484.48	0.350603	0.9551	0.9547	22.0159	1213.35	0.411124	0.8535	0.8611	NaN	NaN	NaN	NaN	NaN	NaN	NaN	NaN	NaN	NaN
347902	AMIGO2	adhesion molecule with Ig like domain 2	20.9086	1486.82	0.350235	0.9551	0.9549	22.7261	999.432	0.448118	0.7088	0.7042	NaN	NaN	NaN	NaN	NaN	NaN	NaN	NaN	NaN	NaN
64682	ANAPC1	anaphase promoting complex subunit 1	19.6608	1726.3	0.286341	0.9951	0.9945	21.1093	1449.79	0.363891	0.9574	0.9548	NaN	NaN	NaN	NaN	NaN	NaN	NaN	NaN	NaN	NaN
51434	ANAPC7	anaphase promoting complex subunit 7	NaN	NaN	NaN	NaN	NaN	21.1927	NaN	0.368237	1	1	NaN	NaN	NaN	NaN	NaN	NaN	NaN	NaN	NaN	NaN
23357	ANGEL1	angel homolog 1	22.5038	1045.8	0.431914	0.7218	0.7199	22.6712	1001.36	0.445258	0.706	0.7053	NaN	NaN	NaN	NaN	NaN	NaN	NaN	NaN	NaN	NaN
54882	ANKHD1	ankyrin repeat and KH domain containing 1	19.3646	NaN	0.271176	1	1	19.7844	NaN	0.294872	1	1	NaN	NaN	NaN	NaN	NaN	NaN	NaN	NaN	NaN	NaN
54443	ANLN	anillin actin binding protein	NaN	NaN	NaN	NaN	NaN	NaN	NaN	NaN	NaN	NaN	23.4505	NaN	0.483721	1	1	NaN	NaN	NaN	NaN	NaN
55107	ANO1	anoctamin 1	NaN	NaN	NaN	NaN	NaN	NaN	NaN	NaN	NaN	NaN	25.1159	384.009	0.565941	0.2545	0.2589	NaN	NaN	NaN	NaN	NaN
57719	ANO8	anoctamin 8	19.2425	1800.42	0.264924	0.9987	0.999	19.6795	1718.54	0.289409	0.9974	0.9973	NaN	NaN	NaN	NaN	NaN	NaN	NaN	NaN	NaN	NaN
306	ANXA3	annexin A3	19.5388	NaN	0.280096	1	1	NaN	NaN	NaN	NaN	NaN	NaN	NaN	NaN	NaN	NaN	NaN	NaN	NaN	NaN	NaN
307	ANXA4	annexin A4	20.6066	NaN	0.334768	1	1	21.7873	1273.24	0.399213	0.8813	0.8861	23.2568	663.746	0.474157	0.6121	0.6169	NaN	NaN	NaN	NaN	NaN
162	AP1B1	adaptor related protein complex 1 beta 1 subunit	21.6884	NaN	0.390164	1	1	22.9965	NaN	0.462203	1	1	25.1171	363.708	0.566002	0.23	0.2336	NaN	NaN	NaN	NaN	NaN
8943	AP3D1	adaptor related protein complex 3 delta 1 subunit	20.2081	1637.94	0.314366	0.9861	0.9852	21.5898	1324.49	0.388924	0.9106	0.9118	24.1072	527.212	0.51614	0.4353	0.4378	NaN	NaN	NaN	NaN	NaN
327	APEH	acylaminoacyl-peptide hydrolase	22.3898	1077.67	0.426074	0.7422	0.7385	NaN	NaN	NaN	NaN	NaN	24.1538	NaN	0.518443	1	1	NaN	NaN	NaN	NaN	NaN
328	APEX1	APEX1	24.0197	641.779	0.509532	0.3624	0.3523	23.8519	709.607	0.506764	0.4438	0.4438	19.482	NaN	0.287789	1	1	NaN	NaN	NaN	NaN	NaN
27350	APOBEC3C	apolipoprotein B mRNA editing enzyme catalytic subunit 3C	21.7492	NaN	0.393277	1	1	21.4566	NaN	0.381982	1	1	NaN	NaN	NaN	NaN	NaN	NaN	NaN	NaN	NaN	NaN
60489	APOBEC3G	apolipoprotein B mRNA editing enzyme catalytic subunit 3G	20.391	1600.96	0.323733	0.9785	0.9807	20.503	1585.91	0.33231	0.9866	0.9856	20.3219	NaN	0.329256	1	1	NaN	NaN	NaN	NaN	NaN
351	APP	amyloid beta precursor protein	21.4322	1344.68	0.377043	0.9036	0.8994	22.1991	NaN	0.420667	1	1	19.6729	NaN	0.297213	1	1	NaN	NaN	NaN	NaN	NaN
353	APRT	adenine phosphoribosyltransferase	22.6875	NaN	0.441322	1	1	23.0287	931.763	0.46388	0.6548	0.6534	22.1185	740.981	0.417958	0.7049	0.7057	NaN	NaN	NaN	NaN	NaN
116985	ARAP1	ArfGAP with RhoGAP domain, ankyrin repeat and PH domain 1	19.8161	1676.25	0.294293	0.9898	0.9923	NaN	NaN	NaN	NaN	NaN	NaN	NaN	NaN	NaN	NaN	NaN	NaN	NaN	NaN	NaN
116984	ARAP2	ArfGAP with RhoGAP domain, ankyrin repeat and PH domain 2	20.2051	1657.19	0.314213	0.9885	0.9894	19.6784	1717.16	0.289352	0.9966	0.9978	23.3801	648.498	0.480243	0.6054	0.5942	NaN	NaN	NaN	NaN	NaN
375	ARF1	ADP ribosylation factor 1	23.4987	782.863	0.482858	0.4939	0.4858	23.1623	906.008	0.470842	0.6313	0.6244	25.4583	321.054	0.582847	0.1907	0.1853	NaN	NaN	NaN	NaN	NaN
378	ARF4	ADP ribosylation factor 4	21.1023	NaN	0.360153	1	1	21.2362	1410.52	0.370505	0.9459	0.9407	24.0974	NaN	0.515659	1	1	NaN	NaN	NaN	NaN	NaN
382	ARF6	ADP ribosylation factor 6	NaN	NaN	NaN	NaN	NaN	20.7336	1519.87	0.344319	0.9728	0.9728	22.4192	688.76	0.432805	0.6536	0.6351	NaN	NaN	NaN	NaN	NaN
383	ARG1	arginase 1	20.5447	1525.12	0.331601	0.9654	0.9641	21.2659	1394.6	0.372051	0.9383	0.9368	22.9988	NaN	0.461418	1	1	NaN	NaN	NaN	NaN	NaN
10425	ARIH2	ariadne RBR E3 ubiquitin protein ligase 2	21.3814	1349.58	0.374443	0.9035	0.9084	20.0891	1656.81	0.310745	0.9933	0.9947	21.1217	1011.36	0.368745	0.9291	0.9209	NaN	NaN	NaN	NaN	NaN
200894	ARL13B	ADP ribosylation factor like GTPase 13B	21.586	1290.33	0.384918	0.88	0.8749	22.1929	1127.01	0.420343	0.801	0.801	20.5478	1024.56	0.340409	0.9342	0.9325	NaN	NaN	NaN	NaN	NaN
54622	ARL15	ADP ribosylation factor like GTPase 15	22.6858	996.596	0.441234	0.6816	0.6777	23.5694	NaN	0.492048	1	1	23.3463	NaN	0.478577	1	1	NaN	NaN	NaN	NaN	NaN
10550	ARL6IP5	ADP ribosylation factor like GTPase 6 interacting protein 5	23.3465	817.776	0.475061	0.5226	0.5253	24.3097	586.812	0.530613	0.3244	0.3279	22.0471	NaN	0.41443	1	1	NaN	NaN	NaN	NaN	NaN
151188	ARL6IP6	ADP ribosylation factor like GTPase 6 interacting protein 6	20.4164	NaN	0.325033	1	1	23.883	NaN	0.508385	1	1	NaN	NaN	NaN	NaN	NaN	NaN	NaN	NaN	NaN	NaN
10095	ARPC1B	ARPC1B	24.3325	574.785	0.525551	0.297	0.2958	22.8811	964.746	0.456193	0.6686	0.6795	22.1253	704.851	0.418292	0.6619	0.662	NaN	NaN	NaN	NaN	NaN
10109	ARPC2	ARPC2	NaN	NaN	NaN	NaN	NaN	20.9073	1492.57	0.353367	0.9677	0.9682	24.0803	511.975	0.514812	0.4179	0.4205	NaN	NaN	NaN	NaN	NaN
10094	ARPC3	ARPC3	22.8056	959.171	0.447365	0.6498	0.6436	21.9697	1196.76	0.408712	0.8478	0.8509	24.645	445.994	0.542694	0.3337	0.3306	NaN	NaN	NaN	NaN	NaN
100526693	ARPC4-TTLL3	ARPC4-TTLL3 readthrough	NaN	NaN	NaN	NaN	NaN	NaN	NaN	NaN	NaN	NaN	22.4557	NaN	0.434603	1	1	NaN	NaN	NaN	NaN	NaN
410	ARSA	arylsulfatase A	20.327	NaN	0.320452	1	1	NaN	NaN	NaN	NaN	NaN	NaN	NaN	NaN	NaN	NaN	NaN	NaN	NaN	NaN	NaN
421	ARVCF	ARVCF, delta catenin family member	23.7313	687.504	0.494765	0.4029	0.405	24.9271	448.335	0.562775	0.2021	0.1964	20.7493	NaN	0.350357	1	1	NaN	NaN	NaN	NaN	NaN
427	ASAH1	N-acylsphingosine amidohydrolase 1	25.3601	359.247	0.578166	0.1172	0.1142	23.0912	NaN	0.467138	1	1	NaN	NaN	NaN	NaN	NaN	NaN	NaN	NaN	NaN	NaN
439	ASNA1	arsA arsenite transporter, ATP-binding, homolog 1 (bacterial)	22.896	929.278	0.451995	0.6285	0.6241	21.999	1206.21	0.410238	0.846	0.8493	20.6899	NaN	0.347425	1	1	NaN	NaN	NaN	NaN	NaN
444	ASPH	aspartate beta-hydroxylase	25.5598	327.038	0.588394	0.0987	0.103	26.4179	220.097	0.64044	0.0449	0.046	23.2767	664.532	0.47514	0.6144	0.6104	NaN	NaN	NaN	NaN	NaN
29028	ATAD2	ATPase family, AAA domain containing 2	NaN	NaN	NaN	NaN	NaN	20.7926	NaN	0.347395	1	1	NaN	NaN	NaN	NaN	NaN	NaN	NaN	NaN	NaN	NaN
55210	ATAD3A	ATPase family, AAA domain containing 3A	21.7358	1262.01	0.392588	0.8614	0.8698	23.961	652.293	0.512447	0.3738	0.3945	NaN	NaN	NaN	NaN	NaN	NaN	NaN	NaN	NaN	NaN
83858	ATAD3B	ATPase family, AAA domain containing 3B	24.3006	582.905	0.523914	0.2987	0.3038	25.7551	310.718	0.60591	0.0936	0.1007	NaN	NaN	NaN	NaN	NaN	NaN	NaN	NaN	NaN	NaN
64422	ATG3	autophagy related 3	25.5206	328.575	0.586383	0.096	0.1042	20.4982	1579.69	0.332057	0.986	0.9839	19.7681	NaN	0.301915	1	1	NaN	NaN	NaN	NaN	NaN
10533	ATG7	autophagy related 7	25.2527	365.667	0.572664	0.1183	0.1254	22.1037	1182.55	0.415697	0.833	0.837	21.0238	NaN	0.363908	1	1	NaN	NaN	NaN	NaN	NaN
79065	ATG9A	autophagy related 9A	22.0059	1180.83	0.40642	0.8136	0.8114	20.7699	1491.55	0.346212	0.9684	0.966	20.9644	1010.25	0.360978	0.9195	0.93	NaN	NaN	NaN	NaN	NaN
471	ATIC	ATIC	23.8397	691.424	0.500314	0.4049	0.4092	NaN	NaN	NaN	NaN	NaN	25.013	400.531	0.560865	0.2825	0.2788	NaN	NaN	NaN	NaN	NaN
25923	ATL3	atlastin GTPase 3	23.6109	730.086	0.488602	0.4473	0.448	25.0936	420.199	0.571449	0.1673	0.1808	20.9755	957.477	0.361526	0.8933	0.8911	NaN	NaN	NaN	NaN	NaN
23250	ATP11A	ATPase phospholipid transporting 11A	20.8966	1492.85	0.349622	0.9579	0.9561	20.9252	1469.82	0.3543	0.9662	0.9615	21.3691	983.485	0.380957	0.9053	0.9077	NaN	NaN	NaN	NaN	NaN
286410	ATP11C	ATPase phospholipid transporting 11C	23.7889	705.101	0.497717	0.4179	0.4143	23.8536	703.388	0.506854	0.4395	0.4389	21.8915	886.767	0.406751	0.8375	0.8368	NaN	NaN	NaN	NaN	NaN
57130	ATP13A1	ATPase 13A1	23.9428	658.526	0.505595	0.3723	0.3721	24.5297	535.189	0.542075	0.2744	0.2768	21.4937	883.527	0.387109	0.8357	0.8389	NaN	NaN	NaN	NaN	NaN
23400	ATP13A2	ATPase 13A2	23.1046	882.976	0.462675	0.5828	0.5865	22.826	981.263	0.453321	0.6901	0.6948	20.6027	1054.03	0.343117	0.9469	0.9462	NaN	NaN	NaN	NaN	NaN
27032	ATP2C1	ATPase secretory pathway Ca2+ transporting 1	23.5279	771.504	0.484348	0.4783	0.4846	24.0163	662.862	0.515331	0.3971	0.3943	21.0115	NaN	0.3633	1	1	NaN	NaN	NaN	NaN	NaN
498	ATP5F1A	ATP synthase F1 subunit alpha	25.9183	272.912	0.606747	0.0665	0.0677	27.5959	111.03	0.701804	0.0087	0.0087	23.3077	653.757	0.476671	0.6073	0.599	NaN	NaN	NaN	NaN	NaN
506	ATP5F1B	ATP synthase F1 subunit beta	24.6269	497.711	0.540624	0.22	0.2226	26.167	243.364	0.627367	0.0575	0.0609	NaN	NaN	NaN	NaN	NaN	NaN	NaN	NaN	NaN	NaN
509	ATP5F1C	ATP synthase F1 subunit gamma	19.252	NaN	0.265411	1	1	NaN	NaN	NaN	NaN	NaN	NaN	NaN	NaN	NaN	NaN	NaN	NaN	NaN	NaN	NaN
84833	ATP5MD	ATP synthase membrane subunit DAPIT	21.0887	1431.31	0.359457	0.9402	0.9394	21.9429	1220.22	0.40732	0.8594	0.858	NaN	NaN	NaN	NaN	NaN	NaN	NaN	NaN	NaN	NaN
100526740	ATP5MF-PTCD1	ATP5MF-PTCD1 readthrough	24.4868	536.025	0.533448	0.2667	0.2609	25.2396	330.164	0.579058	0.1077	0.1047	NaN	NaN	NaN	NaN	NaN	NaN	NaN	NaN	NaN	NaN
515	ATP5PB	ATP synthase peripheral stalk-membrane subunit b	22.2873	1091.99	0.420825	0.7498	0.7558	23.7657	718.673	0.502275	0.4484	0.448	22.2308	NaN	0.423501	1	1	NaN	NaN	NaN	NaN	NaN
10476	ATP5PD	ATP synthase peripheral stalk subunit d	22.1367	1128.4	0.413119	0.7817	0.7813	24.6387	512.776	0.547754	0.25	0.2547	22.1402	850.649	0.419028	0.8063	0.8113	NaN	NaN	NaN	NaN	NaN
539	ATP5PO	ATP synthase peripheral stalk subunit OSCP	22.679	986.841	0.440884	0.6709	0.6742	23.91	673.183	0.50979	0.4041	0.4105	NaN	NaN	NaN	NaN	NaN	NaN	NaN	NaN	NaN	NaN
523	ATP6V1A	ATPase H+ transporting V1 subunit A	21.4968	1285.21	0.380351	0.8729	0.8756	22.9937	952.592	0.46206	0.6682	0.6734	23.4634	613.422	0.484359	0.5476	0.5517	NaN	NaN	NaN	NaN	NaN
51606	ATP6V1H	ATPase H+ transporting V1 subunit H	19.7842	1714	0.292659	0.9945	0.9941	NaN	NaN	NaN	NaN	NaN	19.9887	NaN	0.312806	1	1	NaN	NaN	NaN	NaN	NaN
374868	ATP9B	ATPase phospholipid transporting 9B (putative)	22.7369	982.024	0.443852	0.6669	0.6733	23.5703	770.27	0.492095	0.495	0.503	NaN	NaN	NaN	NaN	NaN	NaN	NaN	NaN	NaN	NaN
8455	ATRN	attractin	22.9669	918.002	0.455628	0.6152	0.616	23.1392	912.515	0.469641	0.6356	0.6312	23.4344	NaN	0.482925	1	1	NaN	NaN	NaN	NaN	NaN
546	ATRX	ATRX, chromatin remodeler	19.7711	1724.95	0.291992	0.994	0.9942	19.7127	1680.62	0.291137	0.9946	0.9956	NaN	NaN	NaN	NaN	NaN	NaN	NaN	NaN	NaN	NaN
25814	ATXN10	ataxin 10	22.6253	1004	0.438136	0.6855	0.6861	NaN	NaN	NaN	NaN	NaN	23.5017	NaN	0.48625	1	1	NaN	NaN	NaN	NaN	NaN
11273	ATXN2L	ataxin 2 like	20.5736	1566.36	0.333079	0.9698	0.9722	19.1511	1740.72	0.261881	0.9979	0.9985	18.106	NaN	0.219855	1	1	NaN	NaN	NaN	NaN	NaN
8708	B3GALT1	beta-1,3-galactosyltransferase 1	21.524	1319.99	0.381742	0.8884	0.8918	20.0768	1618.16	0.310106	0.9893	0.9895	NaN	NaN	NaN	NaN	NaN	NaN	NaN	NaN	NaN	NaN
8703	B4GALT3	beta-1,4-galactosyltransferase 3	21.0088	NaN	0.355365	1	1	23.3389	852.202	0.48004	0.5775	0.5794	21.9033	NaN	0.407331	1	1	NaN	NaN	NaN	NaN	NaN
9334	B4GALT5	beta-1,4-galactosyltransferase 5	19.8687	1657.8	0.296986	0.9885	0.9903	NaN	NaN	NaN	NaN	NaN	NaN	NaN	NaN	NaN	NaN	NaN	NaN	NaN	NaN	NaN
11285	B4GALT7	beta-1,4-galactosyltransferase 7	22.5066	980.985	0.432057	0.6683	0.6668	20.9879	1246.24	0.35757	0.8755	0.8765	NaN	NaN	NaN	NaN	NaN	NaN	NaN	NaN	NaN	NaN
11041	B4GAT1	beta-1,4-glucuronyltransferase 1	24.9867	437.757	0.559046	0.1729	0.1792	24.6514	510.27	0.548412	0.2572	0.2551	20.3027	NaN	0.328308	1	1	NaN	NaN	NaN	NaN	NaN
25825	BACE2	beta-site APP-cleaving enzyme 2	22.5086	1043.37	0.432159	0.7183	0.7182	21.3013	1340.09	0.373896	0.9185	0.9234	NaN	NaN	NaN	NaN	NaN	NaN	NaN	NaN	NaN	NaN
7917	BAG6	BCL2 associated athanogene 6	NaN	NaN	NaN	NaN	NaN	19.64	NaN	0.28735	1	1	19.184	NaN	0.273074	1	1	NaN	NaN	NaN	NaN	NaN
55971	BAIAP2L1	BAI1 associated protein 2 like 1	NaN	NaN	NaN	NaN	NaN	20.3458	1617.24	0.324118	0.9885	0.9881	NaN	NaN	NaN	NaN	NaN	NaN	NaN	NaN	NaN	NaN
8815	BANF1	barrier to autointegration factor 1	23.1244	NaN	0.46369	1	1	24.61	516.551	0.546259	0.2646	0.2603	21.5373	NaN	0.389263	1	1	NaN	NaN	NaN	NaN	NaN
11177	BAZ1A	bromodomain adjacent to zinc finger domain 1A	NaN	NaN	NaN	NaN	NaN	21.3428	NaN	0.376056	1	1	NaN	NaN	NaN	NaN	NaN	NaN	NaN	NaN	NaN	NaN
9031	BAZ1B	bromodomain adjacent to zinc finger domain 1B	NaN	NaN	NaN	NaN	NaN	22.6817	1038.06	0.445804	0.7421	0.7378	NaN	NaN	NaN	NaN	NaN	NaN	NaN	NaN	NaN	NaN
4059	BCAM	basal cell adhesion molecule (Lutheran blood group)	24.316	579.483	0.524706	0.2969	0.3015	23.7752	693.289	0.502772	0.4265	0.4288	NaN	NaN	NaN	NaN	NaN	NaN	NaN	NaN	NaN	NaN
55973	BCAP29	B cell receptor associated protein 29	20.589	NaN	0.333868	1	1	21.5021	NaN	0.384354	1	1	20.26	NaN	0.326201	1	1	NaN	NaN	NaN	NaN	NaN
83596	BCL2L12	BCL2 like 12	21.0928	1428.64	0.359664	0.9332	0.9353	21.6838	1299.39	0.39382	0.903	0.9009	21.9936	NaN	0.411789	1	1	NaN	NaN	NaN	NaN	NaN
55814	BDP1	B double prime 1, subunit of RNA polymerase III transcription initiation factor IIIB	21.3049	1377.85	0.370526	0.9151	0.9189	21.2271	NaN	0.370027	1	1	NaN	NaN	NaN	NaN	NaN	NaN	NaN	NaN	NaN	NaN
10282	BET1	Bet1 golgi vesicular membrane trafficking protein	23.6509	735.741	0.490647	0.4376	0.4492	22.689	1016.49	0.446188	0.7241	0.7262	NaN	NaN	NaN	NaN	NaN	NaN	NaN	NaN	NaN	NaN
51272	BET1L	Bet1 golgi vesicular membrane trafficking protein like	23.9415	657.071	0.505527	0.3696	0.3636	24.178	609.218	0.523753	0.3482	0.3458	23.7506	556.941	0.498534	0.4789	0.4717	NaN	NaN	NaN	NaN	NaN
57448	BIRC6	baculoviral IAP repeat containing 6	23.4535	773.871	0.480542	0.4897	0.4801	NaN	NaN	NaN	NaN	NaN	NaN	NaN	NaN	NaN	NaN	NaN	NaN	NaN	NaN	NaN
644	BLVRA	biliverdin reductase A	21.6868	1266.84	0.390081	0.866	0.8617	NaN	NaN	NaN	NaN	NaN	22.5041	NaN	0.436993	1	1	NaN	NaN	NaN	NaN	NaN
657	BMPR1A	bone morphogenetic protein receptor type 1A	22.5468	NaN	0.434114	1	1	24.3502	577.16	0.532726	0.3191	0.3184	25.4848	NaN	0.584155	1	1	NaN	NaN	NaN	NaN	NaN
9790	BMS1	BMS1, ribosome biogenesis factor	20.3405	1631.52	0.321145	0.9851	0.9818	22.6057	1058.62	0.441844	0.7549	0.7625	NaN	NaN	NaN	NaN	NaN	NaN	NaN	NaN	NaN	NaN
23246	BOP1	block of proliferation 1	23.2823	832.215	0.471773	0.5329	0.5333	24.3317	581.92	0.531761	0.3111	0.3151	NaN	NaN	NaN	NaN	NaN	NaN	NaN	NaN	NaN	NaN
140707	BRI3BP	BRI3 binding protein	20.3551	1605.83	0.32189	0.9816	0.9831	20.8419	1511.25	0.349962	0.9716	0.9728	20.1388	NaN	0.320215	1	1	NaN	NaN	NaN	NaN	NaN
7862	BRPF1	bromodomain and PHD finger containing 1	NaN	NaN	NaN	NaN	NaN	21.2432	1408.75	0.370866	0.9424	0.9443	NaN	NaN	NaN	NaN	NaN	NaN	NaN	NaN	NaN	NaN
55108	BSDC1	BSD domain containing 1	19.6792	1638.85	0.287285	0.9871	0.9861	21.4669	NaN	0.382521	1	1	NaN	NaN	NaN	NaN	NaN	NaN	NaN	NaN	NaN	NaN
682	BSG	basigin (Ok blood group)	23.929	664.194	0.504887	0.3689	0.3804	25.424	362.458	0.588661	0.1335	0.1204	23.2942	302.369	0.476002	0.1628	0.1661	NaN	NaN	NaN	NaN	NaN
11120	BTN2A1	butyrophilin subfamily 2 member A1	NaN	NaN	NaN	NaN	NaN	NaN	NaN	NaN	NaN	NaN	19.6907	1180.66	0.298094	0.9858	0.9854	NaN	NaN	NaN	NaN	NaN
9184	BUB3	BUB3, mitotic checkpoint protein	21.4612	1331.17	0.378531	0.8922	0.8989	20.1189	NaN	0.312298	1	1	NaN	NaN	NaN	NaN	NaN	NaN	NaN	NaN	NaN	NaN
91894	C11orf52	chromosome 11 open reading frame 52	21.3832	1333.23	0.374535	0.901	0.8967	21.6861	1290.9	0.393939	0.8965	0.8982	22.9461	NaN	0.458817	1	1	NaN	NaN	NaN	NaN	NaN
64755	C16orf58	chromosome 16 open reading frame 58	21.1635	NaN	0.363286	1	1	22.4617	1074.06	0.434343	0.7567	0.7709	NaN	NaN	NaN	NaN	NaN	NaN	NaN	NaN	NaN	NaN
404550	C16orf74	chromosome 16 open reading frame 74	NaN	NaN	NaN	NaN	NaN	20.2795	1591.04	0.320663	0.9866	0.9877	22.9417	NaN	0.458599	1	1	NaN	NaN	NaN	NaN	NaN
55028	C17orf80	chromosome 17 open reading frame 80	19.8726	1692.92	0.29719	0.9931	0.9912	21.4514	1364.43	0.381714	0.9282	0.926	NaN	NaN	NaN	NaN	NaN	NaN	NaN	NaN	NaN	NaN
339448	C1orf174	chromosome 1 open reading frame 174	19.2705	NaN	0.266359	1	1	19.9653	NaN	0.304296	1	1	NaN	NaN	NaN	NaN	NaN	NaN	NaN	NaN	NaN	NaN
708	C1QBP	complement C1q binding protein	23.7762	NaN	0.497067	1	1	21.8643	NaN	0.403225	1	1	NaN	NaN	NaN	NaN	NaN	NaN	NaN	NaN	NaN	NaN
8209	C21orf33	chromosome 21 open reading frame 33	23.4421	797.297	0.479957	0.5039	0.5052	21.0913	NaN	0.362953	1	1	NaN	NaN	NaN	NaN	NaN	NaN	NaN	NaN	NaN	NaN
25966	C2CD2	C2 calcium dependent domain containing 2	22.0394	1171.44	0.408137	0.807	0.8031	23.5626	790.307	0.491693	0.5269	0.5217	21.509	NaN	0.387866	1	1	NaN	NaN	NaN	NaN	NaN
9847	C2CD5	C2 calcium dependent domain containing 5	19.8503	NaN	0.296044	1	1	20.5975	1534.1	0.337234	0.9762	0.9763	23.9084	535.981	0.506325	0.4555	0.446	NaN	NaN	NaN	NaN	NaN
56951	C5orf15	chromosome 5 open reading frame 15	23.8726	685.814	0.502	0.4023	0.4047	22.7215	1023.77	0.44788	0.7227	0.7278	NaN	NaN	NaN	NaN	NaN	NaN	NaN	NaN	NaN	NaN
414919	C8orf82	chromosome 8 open reading frame 82	23.6793	683.256	0.492104	0.3902	0.3844	24.6725	502.983	0.549514	0.2487	0.2447	20.8626	1017.51	0.355953	0.9293	0.9297	NaN	NaN	NaN	NaN	NaN
51719	CAB39	calcium binding protein 39	NaN	NaN	NaN	NaN	NaN	NaN	NaN	NaN	NaN	NaN	20.8177	1062.38	0.353737	0.9483	0.9515	NaN	NaN	NaN	NaN	NaN
790	CAD	carbamoyl-phosphate synthetase 2, aspartate transcarbamylase, and dihydroorotase	24.9422	445.952	0.556766	0.1826	0.1941	23.6096	690.191	0.494141	0.4236	0.4283	24.2313	458.044	0.522271	0.3485	0.3487	NaN	NaN	NaN	NaN	NaN
199731	CADM4	cell adhesion molecule 4	21.423	1342.22	0.376571	0.9037	0.9073	21.6225	1312.43	0.390627	0.9027	0.9124	20.8066	1011.17	0.353185	0.9272	0.9222	NaN	NaN	NaN	NaN	NaN
51806	CALML5	calmodulin like 5	20.8642	1415.98	0.347962	0.9331	0.9312	19.7685	1703.41	0.294044	0.9958	0.9962	NaN	NaN	NaN	NaN	NaN	NaN	NaN	NaN	NaN	NaN
811	CALR	calreticulin	25.5521	328.835	0.587994	0.0991	0.0988	24.4821	547	0.539595	0.2927	0.2796	22.7601	726.197	0.449635	0.6845	0.6866	NaN	NaN	NaN	NaN	NaN
817	CAMK2D	CAMK2D	20.733	1524.72	0.341243	0.9625	0.9633	20.4787	1592.77	0.331041	0.9873	0.9871	20.4026	NaN	0.33324	1	1	NaN	NaN	NaN	NaN	NaN
818	CAMK2G	CAMK2G	22.4605	1052.63	0.429696	0.7261	0.7264	21.0914	NaN	0.362961	1	1	19.7148	1137.36	0.299282	0.9773	0.9738	NaN	NaN	NaN	NaN	NaN
10487	CAP1	cyclase associated actin cytoskeleton regulatory protein 1	24.3118	571.27	0.524487	0.2971	0.2879	22.8434	NaN	0.454227	1	1	25.2413	368.635	0.572133	0.2288	0.2388	NaN	NaN	NaN	NaN	NaN
4076	CAPRIN1	cell cycle associated protein 1	NaN	NaN	NaN	NaN	NaN	19.8171	1693.61	0.296578	0.9962	0.9965	19.1795	NaN	0.272853	1	1	NaN	NaN	NaN	NaN	NaN
832	CAPZB	capping actin protein of muscle Z-line beta subunit	21.8847	1220.08	0.400215	0.8425	0.838	20.3863	NaN	0.326227	1	1	22.2412	835.365	0.424013	0.7958	0.788	NaN	NaN	NaN	NaN	NaN
10498	CARM1	coactivator associated arginine methyltransferase 1	20.1828	NaN	0.313069	1	1	NaN	NaN	NaN	NaN	NaN	18.6067	1232.99	0.244573	0.9925	0.9929	NaN	NaN	NaN	NaN	NaN
8573	CASK	CASK	23.6463	743.319	0.490413	0.4566	0.4567	23.9255	676.395	0.510598	0.4145	0.4105	24.4745	471.26	0.534277	0.3669	0.3637	NaN	NaN	NaN	NaN	NaN
847	CAT	catalase	26.118	244.374	0.616975	0.0534	0.0538	26.1901	245.451	0.628571	0.0567	0.0552	24.455	472.338	0.533314	0.363	0.3664	NaN	NaN	NaN	NaN	NaN
858	CAV2	caveolin 2	25.1016	403.242	0.564931	0.1446	0.1542	25.4801	NaN	0.591584	1	1	NaN	NaN	NaN	NaN	NaN	NaN	NaN	NaN	NaN	NaN
873	CBR1	carbonyl reductase 1	23.3189	826.942	0.47365	0.5314	0.5209	20.7756	NaN	0.34651	1	1	NaN	NaN	NaN	NaN	NaN	NaN	NaN	NaN	NaN	NaN
11335	CBX3	chromobox 3	21.747	1257.56	0.393162	0.8617	0.863	22.7254	994.709	0.448082	0.6982	0.7008	19.1109	NaN	0.269466	1	1	NaN	NaN	NaN	NaN	NaN
387707	CC2D2B	coiled-coil and C2 domain containing 2B	21.8015	NaN	0.395956	1	1	NaN	NaN	NaN	NaN	NaN	NaN	NaN	NaN	NaN	NaN	NaN	NaN	NaN	NaN	NaN
57805	CCAR2	cell cycle and apoptosis regulator 2	23.1026	889.2	0.462573	0.5938	0.5812	19.1496	1753.91	0.261804	0.9984	0.9993	NaN	NaN	NaN	NaN	NaN	NaN	NaN	NaN	NaN	NaN
9720	CCDC144A	coiled-coil domain containing 144A	23.3538	801.765	0.475439	0.5047	0.5093	21.5722	981.726	0.388006	0.693	0.6867	21.6132	727.521	0.393007	0.6893	0.692	NaN	NaN	NaN	NaN	NaN
57003	CCDC47	coiled-coil domain containing 47	20.8323	1435.2	0.346327	0.9397	0.938	23.657	764.694	0.496614	0.4959	0.4978	22.7913	737.938	0.451174	0.6927	0.7061	NaN	NaN	NaN	NaN	NaN
79714	CCDC51	coiled-coil domain containing 51	21.3772	1241.28	0.374226	0.848	0.851	23.7185	731.438	0.499818	0.4635	0.4559	NaN	NaN	NaN	NaN	NaN	NaN	NaN	NaN	NaN	NaN
26112	CCDC69	coiled-coil domain containing 69	22.6124	1013.29	0.437472	0.7005	0.6958	23.3957	835.088	0.483002	0.5482	0.553	21.5599	905.824	0.390376	0.8513	0.8558	NaN	NaN	NaN	NaN	NaN
8812	CCNK	cyclin K	18.8668	NaN	0.245686	1	1	NaN	NaN	NaN	NaN	NaN	NaN	NaN	NaN	NaN	NaN	NaN	NaN	NaN	NaN	NaN
151195	CCNYL1	cyclin Y like 1	25.1571	398.519	0.567771	0.1455	0.1492	26.2319	244.013	0.630751	0.0556	0.0599	26.5747	222.593	0.637967	0.0865	0.0836	NaN	NaN	NaN	NaN	NaN
9034	CCRL2	C-C motif chemokine receptor like 2	20.2581	1622.35	0.316927	0.9842	0.981	21.2777	1408.91	0.372664	0.9465	0.9436	24.9887	401.716	0.559664	0.2658	0.2793	NaN	NaN	NaN	NaN	NaN
10694	CCT8	chaperonin containing TCP1 subunit 8	25.4909	339.441	0.584864	0.1089	0.1063	23.5842	772.257	0.49282	0.5059	0.5078	25.8902	288.146	0.60417	0.1481	0.153	NaN	NaN	NaN	NaN	NaN
10849	CD3EAP	CD3e molecule associated protein	19.3589	NaN	0.270881	1	1	NaN	NaN	NaN	NaN	NaN	NaN	NaN	NaN	NaN	NaN	NaN	NaN	NaN	NaN	NaN
961	CD47	CD47 molecule	23.5974	749.654	0.487909	0.4624	0.46	23.2344	815.732	0.4746	0.5504	0.536	21.898	NaN	0.40707	1	1	NaN	NaN	NaN	NaN	NaN
970	CD70	CD70 molecule	23.3826	798.472	0.476911	0.5127	0.5085	23.3459	837.969	0.480405	0.5622	0.5699	20.4659	1028.39	0.336366	0.9341	0.9357	NaN	NaN	NaN	NaN	NaN
3732	CD82	CD82 molecule	NaN	NaN	NaN	NaN	NaN	19.8809	NaN	0.299901	1	1	21.0248	1025.78	0.363957	0.9314	0.9312	NaN	NaN	NaN	NaN	NaN
83692	CD99L2	CD99 molecule like 2	21.2319	1390.6	0.366788	0.9273	0.9224	23.0645	NaN	0.465747	1	1	NaN	NaN	NaN	NaN	NaN	NaN	NaN	NaN	NaN	NaN
56990	CDC42SE2	CDC42 small effector 2	23.3388	817.439	0.474666	0.5233	0.5238	23.8348	706.131	0.505873	0.4418	0.4326	NaN	NaN	NaN	NaN	NaN	NaN	NaN	NaN	NaN	NaN
10423	CDIPT	CDP-diacylglycerol--inositol 3-phosphatidyltransferase	19.5563	1756.65	0.28099	0.997	0.9967	20.2803	NaN	0.320707	1	1	NaN	NaN	NaN	NaN	NaN	NaN	NaN	NaN	NaN	NaN
1020	CDK5	cyclin dependent kinase 5	24.2939	579.588	0.523572	0.2915	0.3005	23.2129	732.684	0.473475	0.4638	0.4589	23.4226	556.805	0.48234	0.4804	0.4747	NaN	NaN	NaN	NaN	NaN
54901	CDKAL1	CDK5 regulatory subunit associated protein 1 like 1	21.8877	1129.15	0.400369	0.7811	0.7748	22.8205	961.68	0.453035	0.6723	0.675	NaN	NaN	NaN	NaN	NaN	NaN	NaN	NaN	NaN	NaN
55602	CDKN2AIP	CDKN2A interacting protein	18.8613	NaN	0.245407	1	1	NaN	NaN	NaN	NaN	NaN	NaN	NaN	NaN	NaN	NaN	NaN	NaN	NaN	NaN	NaN
8760	CDS2	CDP-diacylglycerol synthase 2	22.2105	1114.5	0.416893	0.7671	0.7697	24.2539	578.941	0.527709	0.3107	0.3192	21.3147	NaN	0.378272	1	1	NaN	NaN	NaN	NaN	NaN
1041	CDSN	corneodesmosin	22.3947	NaN	0.426329	1	1	20.9826	NaN	0.357295	1	1	19.9372	NaN	0.310262	1	1	NaN	NaN	NaN	NaN	NaN
10153	CEBPZ	CEBPZ	20.7992	1483.94	0.344634	0.9515	0.954	22.4661	NaN	0.434576	1	1	NaN	NaN	NaN	NaN	NaN	NaN	NaN	NaN	NaN	NaN
9620	CELSR1	cadherin EGF LAG seven-pass G-type receptor 1	NaN	NaN	NaN	NaN	NaN	18.5646	1805.49	0.231327	1	0.9997	20.8258	NaN	0.354135	1	1	NaN	NaN	NaN	NaN	NaN
1062	CENPE	centromere protein E	21.7739	1241.61	0.394543	0.8487	0.8554	23.1248	NaN	0.468885	1	1	18.9664	NaN	0.262331	1	1	NaN	NaN	NaN	NaN	NaN
10390	CEPT1	CEPT1	21.154	NaN	0.362799	1	1	23.1957	NaN	0.47258	1	1	NaN	NaN	NaN	NaN	NaN	NaN	NaN	NaN	NaN	NaN
29956	CERS2	ceramide synthase 2	22.5203	1043.27	0.432757	0.7154	0.7198	23.3012	863.776	0.478077	0.5852	0.5875	18.3352	NaN	0.231171	1	1	NaN	NaN	NaN	NaN	NaN
253782	CERS6	ceramide synthase 6	19.423	1715.38	0.274165	0.9926	0.9935	20.7017	1539.47	0.342657	0.9766	0.9776	NaN	NaN	NaN	NaN	NaN	NaN	NaN	NaN	NaN	NaN
1072	CFL1	cofilin 1	27.7015	110.067	0.698053	0.0081	0.0053	24.9024	406.468	0.561489	0.1621	0.1563	28.1318	97.863	0.714844	0.0116	0.0124	NaN	NaN	NaN	NaN	NaN
1073	CFL2	cofilin 2	NaN	NaN	NaN	NaN	NaN	19.3409	NaN	0.27177	1	1	NaN	NaN	NaN	NaN	NaN	NaN	NaN	NaN	NaN	NaN
1108	CHD4	chromodomain helicase DNA binding protein 4	22.7028	933.219	0.442103	0.6226	0.6365	23.389	838.22	0.482652	0.5755	0.564	20.7942	NaN	0.352576	1	1	NaN	NaN	NaN	NaN	NaN
26511	CHIC2	cysteine rich hydrophobic domain 2	20.2618	1400.03	0.317117	0.9274	0.9303	22.7637	1011.93	0.450079	0.7211	0.7209	26.3059	250.887	0.624697	0.1141	0.1153	NaN	NaN	NaN	NaN	NaN
56548	CHST7	carbohydrate sulfotransferase 7	NaN	NaN	NaN	NaN	NaN	19.6543	1716.03	0.288095	0.9973	0.9975	NaN	NaN	NaN	NaN	NaN	NaN	NaN	NaN	NaN	NaN
91612	CHURC1	churchill domain containing 1	22.9585	920.187	0.455194	0.6124	0.6129	NaN	NaN	NaN	NaN	NaN	18.9955	NaN	0.263769	1	1	NaN	NaN	NaN	NaN	NaN
55847	CISD1	CDGSH iron sulfur domain 1	19.3856	1776.93	0.272249	0.9975	0.9981	21.0801	NaN	0.362369	1	1	NaN	NaN	NaN	NaN	NaN	NaN	NaN	NaN	NaN	NaN
11113	CIT	CIT	NaN	NaN	NaN	NaN	NaN	NaN	NaN	NaN	NaN	NaN	23.1282	650.075	0.467806	0.5924	0.6	NaN	NaN	NaN	NaN	NaN
9793	CKAP5	cytoskeleton associated protein 5	19.3364	1775.94	0.269734	0.9973	0.9984	19.4515	NaN	0.277531	1	1	21.1187	NaN	0.368597	1	1	NaN	NaN	NaN	NaN	NaN
51192	CKLF	chemokine like factor	NaN	NaN	NaN	NaN	NaN	NaN	NaN	NaN	NaN	NaN	20.7942	NaN	0.352574	1	1	NaN	NaN	NaN	NaN	NaN
23155	CLCC1	chloride channel CLIC like 1	25.6804	308.092	0.594568	0.0836	0.0883	26.5097	211.909	0.645219	0.0412	0.0437	23.0944	452.259	0.466138	0.3446	0.3425	NaN	NaN	NaN	NaN	NaN
1181	CLCN2	chloride voltage-gated channel 2	22.9055	941.084	0.452481	0.6265	0.6337	20.4792	1440.61	0.331069	0.9577	0.9538	NaN	NaN	NaN	NaN	NaN	NaN	NaN	NaN	NaN	NaN
1185	CLCN6	chloride voltage-gated channel 6	23.4094	805.153	0.478282	0.5117	0.5083	24.2118	612.063	0.525511	0.349	0.3497	NaN	NaN	NaN	NaN	NaN	NaN	NaN	NaN	NaN	NaN
1186	CLCN7	chloride voltage-gated channel 7	23.7821	704.702	0.497367	0.4048	0.4123	22.8152	992.45	0.452761	0.7022	0.7014	NaN	NaN	NaN	NaN	NaN	NaN	NaN	NaN	NaN	NaN
9069	CLDN12	claudin 12	24.3759	NaN	0.527773	1	1	22.9085	NaN	0.457619	1	1	22.7266	NaN	0.447979	1	1	NaN	NaN	NaN	NaN	NaN
23562	CLDN14	claudin 14	22.5718	1027.71	0.435397	0.7068	0.6968	22.6814	1033.7	0.445791	0.7365	0.7245	NaN	NaN	NaN	NaN	NaN	NaN	NaN	NaN	NaN	NaN
1364	CLDN4	claudin 4	26.8807	NaN	0.656025	1	1	27.3021	133.077	0.686497	0.0125	0.0124	26.3247	154.843	0.625625	0.0379	0.0389	NaN	NaN	NaN	NaN	NaN
1366	CLDN7	claudin 7	NaN	NaN	NaN	NaN	NaN	NaN	NaN	NaN	NaN	NaN	21.8398	NaN	0.404196	1	1	NaN	NaN	NaN	NaN	NaN
1047	CLGN	calmegin	28.714	57.9701	0.749895	0.0013	0.001	29.166	41.1027	0.783599	0.0006	0.0005	25.8989	284.867	0.604604	0.1429	0.1394	NaN	NaN	NaN	NaN	NaN
1201	CLN3	CLN3, battenin	23.2017	862.511	0.46765	0.5641	0.5622	23.4294	820.048	0.484753	0.5511	0.5479	21.7116	NaN	0.397869	1	1	NaN	NaN	NaN	NaN	NaN
81570	CLPB	ClpB homolog, mitochondrial AAA ATPase chaperonin	20.0141	1662.58	0.304432	0.9881	0.9905	20.7546	1512.19	0.345413	0.9707	0.974	NaN	NaN	NaN	NaN	NaN	NaN	NaN	NaN	NaN	NaN
1209	CLPTM1	CLPTM1, transmembrane protein	21.0164	1455.97	0.355754	0.9462	0.9461	20.8526	1489.1	0.35052	0.9656	0.9679	21.6278	NaN	0.39373	1	1	NaN	NaN	NaN	NaN	NaN
81037	CLPTM1L	CLPTM1 like	21.0382	1451.85	0.35687	0.9455	0.9434	23.2855	NaN	0.47726	1	1	NaN	NaN	NaN	NaN	NaN	NaN	NaN	NaN	NaN	NaN
55907	CMAS	cytidine monophosphate N-acetylneuraminic acid synthetase	21.156	1420.12	0.362903	0.9337	0.9316	21.2706	NaN	0.372297	1	1	NaN	NaN	NaN	NaN	NaN	NaN	NaN	NaN	NaN	NaN
80790	CMIP	c-Maf inducing protein	NaN	NaN	NaN	NaN	NaN	NaN	NaN	NaN	NaN	NaN	24.7114	NaN	0.545971	1	1	NaN	NaN	NaN	NaN	NaN
51727	CMPK1	CMPK1	20.1	1640.18	0.308833	0.9855	0.9879	NaN	NaN	NaN	NaN	NaN	NaN	NaN	NaN	NaN	NaN	NaN	NaN	NaN	NaN	NaN
146223	CMTM4	CKLF like MARVEL transmembrane domain containing 4	21.2128	1404.89	0.365809	0.9285	0.9259	NaN	NaN	NaN	NaN	NaN	20.0177	1093.6	0.314236	0.9642	0.9623	NaN	NaN	NaN	NaN	NaN
112616	CMTM7	CKLF like MARVEL transmembrane domain containing 7	NaN	NaN	NaN	NaN	NaN	NaN	NaN	NaN	NaN	NaN	21.4059	NaN	0.382774	1	1	NaN	NaN	NaN	NaN	NaN
55748	CNDP2	carnosine dipeptidase 2	20.813	1503.56	0.345341	0.9603	0.9577	20.021	NaN	0.3072	1	1	24.5389	NaN	0.537455	1	1	NaN	NaN	NaN	NaN	NaN
54805	CNNM2	cyclin and CBS domain divalent metal cation transport mediator 2	NaN	NaN	NaN	NaN	NaN	20.3317	NaN	0.323384	1	1	NaN	NaN	NaN	NaN	NaN	NaN	NaN	NaN	NaN	NaN
26505	CNNM3	cyclin and CBS domain divalent metal cation transport mediator 3	19.5443	1758.78	0.280379	0.9977	0.9969	19.439	1734.27	0.27688	0.9983	0.9977	22.8344	735.93	0.453301	0.7008	0.6968	NaN	NaN	NaN	NaN	NaN
23019	CNOT1	CCR4-NOT transcription complex subunit 1	21.6752	1266.63	0.389488	0.8671	0.8643	21.5641	1330.49	0.387584	0.9158	0.9142	21.1826	934.227	0.371749	0.8755	0.8771	NaN	NaN	NaN	NaN	NaN
163882	CNST	consortin, connexin sorting protein	21.2498	1396.4	0.367704	0.9232	0.9271	22.4253	1106.77	0.432446	0.7869	0.7868	NaN	NaN	NaN	NaN	NaN	NaN	NaN	NaN	NaN	NaN
8161	COIL	coilin	20.8755	1469.91	0.348541	0.9513	0.948	22.6946	1026.89	0.446478	0.7318	0.7203	NaN	NaN	NaN	NaN	NaN	NaN	NaN	NaN	NaN	NaN
1305	COL13A1	collagen type XIII alpha 1 chain	23.1615	NaN	0.46559	1	1	22.2031	1120.82	0.420871	0.7972	0.7945	19.7759	NaN	0.3023	1	1	NaN	NaN	NaN	NaN	NaN
1291	COL6A1	collagen type VI alpha 1 chain	23.4768	783.562	0.481737	0.4863	0.4933	22.5555	NaN	0.439232	1	1	18.7209	NaN	0.250214	1	1	NaN	NaN	NaN	NaN	NaN
1292	COL6A2	collagen type VI alpha 2 chain	22.5275	1035.75	0.433127	0.7073	0.7083	20.4212	1580.32	0.328048	0.9848	0.9847	20.2636	NaN	0.326376	1	1	NaN	NaN	NaN	NaN	NaN
118881	COMTD1	catechol-O-methyltransferase domain containing 1	21.7839	1229.84	0.395054	0.8426	0.8455	21.2546	1397.82	0.371461	0.9418	0.9407	NaN	NaN	NaN	NaN	NaN	NaN	NaN	NaN	NaN	NaN
1315	COPB1	coatomer protein complex subunit beta 1	23.6017	754.754	0.488128	0.4571	0.458	22.5902	1050	0.441041	0.7517	0.7439	25.1735	NaN	0.568789	1	1	NaN	NaN	NaN	NaN	NaN
9276	COPB2	coatomer protein complex subunit beta 2	24.1665	609.466	0.517048	0.328	0.3184	23.0807	872.971	0.466592	0.6058	0.6004	20.333	971.119	0.329802	0.8995	0.899	NaN	NaN	NaN	NaN	NaN
22820	COPG1	coatomer protein complex subunit gamma 1	25.7794	292.272	0.599636	0.0763	0.0763	25.1005	415.275	0.571809	0.1688	0.1658	23.5606	584.208	0.489158	0.5113	0.51	NaN	NaN	NaN	NaN	NaN
10987	COPS5	COP9 signalosome subunit 5	NaN	NaN	NaN	NaN	NaN	NaN	NaN	NaN	NaN	NaN	21.5213	959.05	0.388471	0.8923	0.8983	NaN	NaN	NaN	NaN	NaN
11151	CORO1A	coronin 1A	19.0719	NaN	0.25619	1	1	NaN	NaN	NaN	NaN	NaN	20.4871	1098.56	0.337411	0.9661	0.9614	NaN	NaN	NaN	NaN	NaN
57175	CORO1B	coronin 1B	23.6611	736.509	0.49117	0.4387	0.4515	20.9019	1449.08	0.35309	0.9546	0.9546	23.0054	706.939	0.461742	0.6634	0.6689	NaN	NaN	NaN	NaN	NaN
23406	COTL1	coactosin like F-actin binding protein 1	21.6567	1281.04	0.388541	0.8758	0.8691	19.9219	1679.13	0.302036	0.995	0.9961	24.1942	513.078	0.520438	0.4252	0.4181	NaN	NaN	NaN	NaN	NaN
1355	COX15	COX15, cytochrome c oxidase assembly homolog	NaN	NaN	NaN	NaN	NaN	21.8196	1259.7	0.400893	0.8825	0.8827	NaN	NaN	NaN	NaN	NaN	NaN	NaN	NaN	NaN	NaN
4513	COX2	mitochondrially encoded cytochrome c oxidase II	23.9159	673.379	0.50422	0.3895	0.3904	26.6939	185.222	0.654814	0.0325	0.0304	21.1024	983.703	0.367789	0.9105	0.9097	NaN	NaN	NaN	NaN	NaN
4514	COX3	mitochondrially encoded cytochrome c oxidase III	19.8999	1587.55	0.298583	0.9768	0.9761	21.2311	NaN	0.370235	1	1	NaN	NaN	NaN	NaN	NaN	NaN	NaN	NaN	NaN	NaN
1327	COX4I1	cytochrome c oxidase subunit 4I1	21.792	1240.36	0.395464	0.8426	0.8462	23.5823	774.399	0.49272	0.5109	0.502	NaN	NaN	NaN	NaN	NaN	NaN	NaN	NaN	NaN	NaN
1329	COX5B	cytochrome c oxidase subunit 5B	20.9586	1388.51	0.352796	0.9183	0.9169	22.8421	983.229	0.454161	0.7001	0.6955	NaN	NaN	NaN	NaN	NaN	NaN	NaN	NaN	NaN	NaN
8895	CPNE3	copine 3	22.6659	999.163	0.440216	0.683	0.678	23.7055	750.527	0.499137	0.483	0.4867	23.1057	629	0.466698	0.5675	0.5677	NaN	NaN	NaN	NaN	NaN
29894	CPSF1	CPSF1	20.7801	1524.11	0.343653	0.9625	0.967	21.4227	1365.44	0.380221	0.9265	0.9317	18.9988	NaN	0.26393	1	1	NaN	NaN	NaN	NaN	NaN
11052	CPSF6	cleavage and polyadenylation specific factor 6	NaN	NaN	NaN	NaN	NaN	19.0868	1757.62	0.258532	0.9991	0.9987	18.2161	NaN	0.225289	1	1	NaN	NaN	NaN	NaN	NaN
1374	CPT1A	carnitine palmitoyltransferase 1A	26.0509	256.168	0.613536	0.0639	0.0583	26.3176	231.913	0.635215	0.0509	0.0511	21.3355	958.844	0.379298	0.8987	0.8933	NaN	NaN	NaN	NaN	NaN
126129	CPT1C	carnitine palmitoyltransferase 1C	20.3348	NaN	0.320854	1	1	NaN	NaN	NaN	NaN	NaN	NaN	NaN	NaN	NaN	NaN	NaN	NaN	NaN	NaN	NaN
1376	CPT2	carnitine palmitoyltransferase 2	20.3009	1601.4	0.319119	0.9807	0.9805	21.6626	1303.65	0.392716	0.9006	0.8995	NaN	NaN	NaN	NaN	NaN	NaN	NaN	NaN	NaN	NaN
1397	CRIP2	cysteine rich protein 2	24.424	555.02	0.530232	0.2787	0.275	23.4997	NaN	0.48842	1	1	NaN	NaN	NaN	NaN	NaN	NaN	NaN	NaN	NaN	NaN
54677	CROT	carnitine O-octanoyltransferase	20.0545	1650.84	0.306499	0.9877	0.9866	22.7514	1014.12	0.449434	0.719	0.7229	21.6915	NaN	0.396873	1	1	NaN	NaN	NaN	NaN	NaN
1431	CS	citrate synthase	24.4657	544.551	0.532372	0.277	0.2663	22.1576	1094.06	0.418501	0.7838	0.7755	18.0756	1241.99	0.218351	0.9938	0.9959	NaN	NaN	NaN	NaN	NaN
53944	CSNK1G1	casein kinase 1 gamma 1	20.698	1542.62	0.339452	0.9656	0.97	21.7554	NaN	0.397552	1	1	19.5812	NaN	0.292687	1	1	NaN	NaN	NaN	NaN	NaN
1455	CSNK1G2	casein kinase 1 gamma 2	21.3264	1375.54	0.371629	0.9175	0.9121	20.8866	NaN	0.352289	1	1	NaN	NaN	NaN	NaN	NaN	NaN	NaN	NaN	NaN	NaN
1456	CSNK1G3	casein kinase 1 gamma 3	24.1618	611.986	0.516806	0.3331	0.3365	24.4815	538.859	0.539563	0.2742	0.278	NaN	NaN	NaN	NaN	NaN	NaN	NaN	NaN	NaN	NaN
283106	CSNK2A3	casein kinase 2 alpha 3	NaN	NaN	NaN	NaN	NaN	NaN	NaN	NaN	NaN	NaN	17.8107	NaN	0.205272	1	1	NaN	NaN	NaN	NaN	NaN
1465	CSRP1	cysteine and glycine rich protein 1	20.5459	1575.39	0.331663	0.9737	0.9752	NaN	NaN	NaN	NaN	NaN	NaN	NaN	NaN	NaN	NaN	NaN	NaN	NaN	NaN	NaN
1488	CTBP2	C-terminal binding protein 2	21.3947	1349.62	0.375125	0.9031	0.9039	20.5234	1571.01	0.333371	0.9848	0.9831	20.045	1099.01	0.315584	0.9664	0.9626	NaN	NaN	NaN	NaN	NaN
10664	CTCF	CCCTC-binding factor	NaN	NaN	NaN	NaN	NaN	20.5228	1584.89	0.333337	0.9851	0.9827	NaN	NaN	NaN	NaN	NaN	NaN	NaN	NaN	NaN	NaN
58190	CTDSP1	CTD small phosphatase 1	22.642	860.879	0.438987	0.5677	0.5615	24.4496	545.399	0.537903	0.2804	0.2859	NaN	NaN	NaN	NaN	NaN	NaN	NaN	NaN	NaN	NaN
1503	CTPS1	CTP synthase 1	NaN	NaN	NaN	NaN	NaN	22.1805	1168.15	0.419696	0.8257	0.8295	24.5266	436.42	0.536848	0.3198	0.3194	NaN	NaN	NaN	NaN	NaN
1522	CTSZ	cathepsin Z	22.6892	994.516	0.441406	0.6752	0.6777	20.3373	NaN	0.323676	1	1	NaN	NaN	NaN	NaN	NaN	NaN	NaN	NaN	NaN	NaN
2017	CTTN	cortactin	19.6339	1747.71	0.284965	0.9969	0.9959	NaN	NaN	NaN	NaN	NaN	19.9394	NaN	0.310373	1	1	NaN	NaN	NaN	NaN	NaN
348180	CTU2	cytosolic thiouridylase subunit 2	18.9022	NaN	0.247502	1	1	19.3788	NaN	0.273742	1	1	22.1089	NaN	0.417481	1	1	NaN	NaN	NaN	NaN	NaN
8452	CUL3	cullin 3	19.0575	NaN	0.255449	1	1	NaN	NaN	NaN	NaN	NaN	22.8144	NaN	0.452313	1	1	NaN	NaN	NaN	NaN	NaN
8450	CUL4B	cullin 4B	20.4939	1583.14	0.328999	0.9773	0.9789	19.6066	NaN	0.285611	1	1	21.3943	NaN	0.382203	1	1	NaN	NaN	NaN	NaN	NaN
80777	CYB5B	cytochrome b5 type B	27.8932	99.1945	0.707871	0.0064	0.0073	28.98	47.6087	0.77391	0.0008	0.0006	20.9665	675.675	0.361082	0.6283	0.6282	NaN	NaN	NaN	NaN	NaN
124936	CYB5D2	cytochrome b5 domain containing 2	19.8914	1688.93	0.298148	0.9897	0.9914	20.8462	NaN	0.350185	1	1	NaN	NaN	NaN	NaN	NaN	NaN	NaN	NaN	NaN	NaN
1727	CYB5R3	cytochrome b5 reductase 3	25.0052	428.701	0.559996	0.1751	0.1669	26.9637	161.375	0.66887	0.0209	0.0227	21.8831	NaN	0.406336	1	1	NaN	NaN	NaN	NaN	NaN
79901	CYBRD1	cytochrome b reductase 1	20.2702	NaN	0.317545	1	1	20.9297	NaN	0.354538	1	1	21.9929	827.639	0.411757	0.7938	0.7965	NaN	NaN	NaN	NaN	NaN
1537	CYC1	cytochrome c1	26.432	213.198	0.633049	0.0426	0.0378	26.8633	170.039	0.663641	0.0266	0.0261	NaN	NaN	NaN	NaN	NaN	NaN	NaN	NaN	NaN	NaN
54205	CYCS	cytochrome c, somatic	27.2137	142.195	0.673076	0.0163	0.0177	24.6127	516.101	0.546396	0.2493	0.2594	NaN	NaN	NaN	NaN	NaN	NaN	NaN	NaN	NaN	NaN
4519	CYTB	mitochondrially encoded cytochrome b	19.4725	1666.81	0.276703	0.9909	0.9909	20.3511	NaN	0.324393	1	1	NaN	NaN	NaN	NaN	NaN	NaN	NaN	NaN	NaN	NaN
728294	D2HGDH	D-2-hydroxyglutarate dehydrogenase	23.3385	776.738	0.474654	0.486	0.4849	22.1978	1144.29	0.420595	0.8151	0.8121	NaN	NaN	NaN	NaN	NaN	NaN	NaN	NaN	NaN	NaN
1603	DAD1	defender against cell death 1	22.5486	1033.04	0.434209	0.7114	0.7136	23.6048	779.879	0.493895	0.5188	0.5135	NaN	NaN	NaN	NaN	NaN	NaN	NaN	NaN	NaN	NaN
1605	DAG1	dystroglycan 1	21.7165	1260.22	0.391599	0.8657	0.8589	21.0205	1393.82	0.359266	0.9384	0.9411	21.7346	797.126	0.399005	0.7624	0.7692	NaN	NaN	NaN	NaN	NaN
221955	DAGLB	diacylglycerol lipase beta	25.4357	351.066	0.582039	0.1144	0.1168	26.1979	248.722	0.628976	0.0601	0.0598	25.0815	387.052	0.564246	0.2541	0.2577	NaN	NaN	NaN	NaN	NaN
7818	DAP3	death associated protein 3	19.9695	1620.37	0.302148	0.9814	0.9841	21.1947	NaN	0.368344	1	1	NaN	NaN	NaN	NaN	NaN	NaN	NaN	NaN	NaN	NaN
1615	DARS	aspartyl-tRNA synthetase	23.2301	853.465	0.469103	0.5611	0.562	22.8278	909.957	0.453414	0.6373	0.6308	22.2384	781.328	0.423876	0.7467	0.743	NaN	NaN	NaN	NaN	NaN
55157	DARS2	aspartyl-tRNA synthetase 2, mitochondrial	20.5196	1546.89	0.330315	0.9682	0.9719	NaN	NaN	NaN	NaN	NaN	NaN	NaN	NaN	NaN	NaN	NaN	NaN	NaN	NaN	NaN
26528	DAZAP1	DAZ associated protein 1	22.1273	1150.64	0.412634	0.7985	0.7949	21.0852	1453.98	0.362637	0.9593	0.9573	NaN	NaN	NaN	NaN	NaN	NaN	NaN	NaN	NaN	NaN
1627	DBN1	drebrin 1	25.6038	321.361	0.590646	0.0898	0.0961	25.4089	363.101	0.587876	0.1331	0.1328	22.866	644.832	0.454862	0.597	0.5949	NaN	NaN	NaN	NaN	NaN
28988	DBNL	drebrin like	20.674	1550.33	0.338221	0.9689	0.97	19.3616	NaN	0.272848	1	1	NaN	NaN	NaN	NaN	NaN	NaN	NaN	NaN	NaN	NaN
1629	DBT	dihydrolipoamide branched chain transacylase E2	23.7656	704.96	0.496522	0.4131	0.414	22.4683	1087.36	0.43469	0.7727	0.7822	NaN	NaN	NaN	NaN	NaN	NaN	NaN	NaN	NaN	NaN
25879	DCAF13	DDB1 and CUL4 associated factor 13	NaN	NaN	NaN	NaN	NaN	20.2971	1611.14	0.32158	0.9867	0.9893	NaN	NaN	NaN	NaN	NaN	NaN	NaN	NaN	NaN	NaN
131566	DCBLD2	discoidin, CUB and LCCL domain containing 2	21.7971	NaN	0.395729	1	1	20.6297	1547	0.33891	0.981	0.9794	21.7896	916.706	0.401721	0.8685	0.8644	NaN	NaN	NaN	NaN	NaN
28960	DCPS	decapping enzyme, scavenger	20.6341	1458.74	0.33618	0.947	0.9427	NaN	NaN	NaN	NaN	NaN	19.6793	NaN	0.297529	1	1	NaN	NaN	NaN	NaN	NaN
1639	DCTN1	dynactin subunit 1	20.3828	NaN	0.323309	1	1	20.0773	1633.32	0.31013	0.9912	0.9917	23.0442	700.913	0.463662	0.6547	0.6677	NaN	NaN	NaN	NaN	NaN
23564	DDAH2	dimethylarginine dimethylaminohydrolase 2	NaN	NaN	NaN	NaN	NaN	NaN	NaN	NaN	NaN	NaN	19.1618	NaN	0.271977	1	1	NaN	NaN	NaN	NaN	NaN
1650	DDOST	dolichyl-diphosphooligosaccharide--protein glycosyltransferase non-catalytic subunit	20.992	NaN	0.354506	1	1	23.6233	753.257	0.494856	0.4828	0.4854	NaN	NaN	NaN	NaN	NaN	NaN	NaN	NaN	NaN	NaN
1653	DDX1	DEAD-box helicase 1	22.5204	1028.24	0.432763	0.7164	0.702	22.1754	1171.28	0.419431	0.8401	0.8248	21.8427	NaN	0.404338	1	1	NaN	NaN	NaN	NaN	NaN
10521	DDX17	DEAD-box helicase 17	24.3124	579.993	0.524521	0.3064	0.299	23.7826	727.726	0.503154	0.4565	0.4546	17.3012	NaN	0.180121	1	1	NaN	NaN	NaN	NaN	NaN
8886	DDX18	DEAD-box helicase 18	22.4474	1059.93	0.429025	0.7258	0.7234	21.5712	1241.42	0.387957	0.8729	0.8735	NaN	NaN	NaN	NaN	NaN	NaN	NaN	NaN	NaN	NaN
9188	DDX21	protein-coding	24.6296	508.295	0.540761	0.2412	0.2331	26.2395	243.96	0.631146	0.0573	0.0576	22.5866	NaN	0.441068	1	1	NaN	NaN	NaN	NaN	NaN
57062	DDX24	DEAD-box helicase 24	21.4224	1346.86	0.376541	0.8998	0.9046	22.0357	1191.31	0.412151	0.8427	0.8374	NaN	NaN	NaN	NaN	NaN	NaN	NaN	NaN	NaN	NaN
55661	DDX27	DEAD-box helicase 27	21.0376	1454.34	0.356839	0.9421	0.9449	21.3828	1360.88	0.378143	0.9233	0.9251	NaN	NaN	NaN	NaN	NaN	NaN	NaN	NaN	NaN	NaN
10212	DDX39A	DExD-box helicase 39A	24.5884	518.14	0.538653	0.2423	0.2444	21.5928	1171.45	0.389082	0.828	0.8295	NaN	NaN	NaN	NaN	NaN	NaN	NaN	NaN	NaN	NaN
51202	DDX47	DEAD-box helicase 47	19.9641	NaN	0.301872	1	1	20.8293	1480.45	0.349307	0.9664	0.9667	NaN	NaN	NaN	NaN	NaN	NaN	NaN	NaN	NaN	NaN
1655	DDX5	DEAD-box helicase 5	25.9108	274.789	0.606365	0.0675	0.0678	26.0457	268.01	0.621049	0.0621	0.067	22.3597	NaN	0.429866	1	1	NaN	NaN	NaN	NaN	NaN
11056	DDX52	DExD-box helicase 52	21.0931	1438.41	0.359681	0.9433	0.9376	22.4376	1045.47	0.433089	0.7444	0.745	NaN	NaN	NaN	NaN	NaN	NaN	NaN	NaN	NaN	NaN
54606	DDX56	DEAD-box helicase 56	18.9787	NaN	0.251415	1	1	20.591	1552.09	0.33689	0.981	0.9817	NaN	NaN	NaN	NaN	NaN	NaN	NaN	NaN	NaN	NaN
1656	DDX6	DEAD-box helicase 6	20.9732	1448.28	0.353542	0.9436	0.9459	21.0626	NaN	0.361462	1	1	NaN	NaN	NaN	NaN	NaN	NaN	NaN	NaN	NaN	NaN
1666	DECR1	2,4-dienoyl-CoA reductase 1	23.5676	759.47	0.486386	0.4691	0.4669	23.6372	749.892	0.495579	0.4844	0.4802	NaN	NaN	NaN	NaN	NaN	NaN	NaN	NaN	NaN	NaN
8560	DEGS1	delta 4-desaturase, sphingolipid 1	21.6314	NaN	0.387246	1	1	21.0073	NaN	0.358581	1	1	NaN	NaN	NaN	NaN	NaN	NaN	NaN	NaN	NaN	NaN
7913	DEK	DEK proto-oncogene	22.2434	1118.13	0.41858	0.7703	0.7753	22.8111	993.744	0.452545	0.7037	0.7033	NaN	NaN	NaN	NaN	NaN	NaN	NaN	NaN	NaN	NaN
79139	DERL1	derlin 1	24.1386	619.495	0.515623	0.339	0.3419	24.4619	552.864	0.538542	0.2969	0.2974	21.9375	893.014	0.409018	0.8491	0.8474	NaN	NaN	NaN	NaN	NaN
8694	DGAT1	diacylglycerol O-acyltransferase 1	20.8235	1510.72	0.345877	0.9636	0.9642	22.5805	1056.88	0.440533	0.7518	0.7523	21.7251	NaN	0.398532	1	1	NaN	NaN	NaN	NaN	NaN
8526	DGKE	diacylglycerol kinase epsilon	25.3368	366.196	0.576972	0.1256	0.1246	25.3447	373.589	0.58453	0.132	0.1357	NaN	NaN	NaN	NaN	NaN	NaN	NaN	NaN	NaN	NaN
1717	DHCR7	7-dehydrocholesterol reductase	24.392	561.524	0.528598	0.2845	0.2782	25.2055	399.442	0.577278	0.1627	0.1595	22.9917	NaN	0.461069	1	1	NaN	NaN	NaN	NaN	NaN
51635	DHRS7	DHRS7	22.745	954.312	0.444263	0.6454	0.6521	24.5692	526.543	0.544133	0.2621	0.2668	20.9635	998.742	0.360931	0.9201	0.9203	NaN	NaN	NaN	NaN	NaN
1665	DHX15	DEAH-box helicase 15	25.2376	378.399	0.571896	0.1415	0.1313	25.0944	420.135	0.571493	0.1718	0.1778	22.9606	697.155	0.459534	0.6545	0.6509	NaN	NaN	NaN	NaN	NaN
22907	DHX30	DExH-box helicase 30	24.1663	611.661	0.517041	0.32	0.3228	25.1513	412.288	0.574454	0.1682	0.1676	23.1717	NaN	0.469953	1	1	NaN	NaN	NaN	NaN	NaN
11083	DIDO1	death inducer-obliterator 1	20.2067	1630.97	0.314292	0.9816	0.9825	21.9512	1229.63	0.407752	0.8637	0.8628	NaN	NaN	NaN	NaN	NaN	NaN	NaN	NaN	NaN	NaN
22982	DIP2C	disco interacting protein 2 homolog C	NaN	NaN	NaN	NaN	NaN	NaN	NaN	NaN	NaN	NaN	20.848	1038.97	0.355231	0.9424	0.9396	NaN	NaN	NaN	NaN	NaN
84925	DIRC2	disrupted in renal carcinoma 2	21.5825	1295.73	0.38474	0.8773	0.875	NaN	NaN	NaN	NaN	NaN	NaN	NaN	NaN	NaN	NaN	NaN	NaN	NaN	NaN	NaN
85455	DISP2	dispatched RND transporter family member 2	NaN	NaN	NaN	NaN	NaN	19.8678	1598.61	0.299216	0.9863	0.9863	NaN	NaN	NaN	NaN	NaN	NaN	NaN	NaN	NaN	NaN
1736	DKC1	dyskerin pseudouridine synthase 1	22.2587	1112.71	0.419366	0.7629	0.7649	24.4725	540.56	0.539096	0.2766	0.2834	NaN	NaN	NaN	NaN	NaN	NaN	NaN	NaN	NaN	NaN
1737	DLAT	dihydrolipoamide S-acetyltransferase	29.8934	25.6116	0.810288	0.0001	0.0001	27.8717	95.2771	0.716173	0.0042	0.0067	24.68	440.342	0.544424	0.3198	0.323	NaN	NaN	NaN	NaN	NaN
1738	DLD	dihydrolipoamide dehydrogenase	24.8438	464.727	0.55173	0.2004	0.2034	23.3727	838.657	0.481802	0.5676	0.5655	NaN	NaN	NaN	NaN	NaN	NaN	NaN	NaN	NaN	NaN
1739	DLG1	discs large MAGUK scaffold protein 1	NaN	NaN	NaN	NaN	NaN	NaN	NaN	NaN	NaN	NaN	22.4705	790.167	0.435336	0.7515	0.7605	NaN	NaN	NaN	NaN	NaN
1743	DLST	dihydrolipoamide S-succinyltransferase	28.7866	54.5459	0.753616	0.001	0.0006	25.1754	402.208	0.575713	0.1591	0.1594	21.6655	811.318	0.395594	0.7729	0.7802	NaN	NaN	NaN	NaN	NaN
1756	DMD	dystrophin	26.9842	159.088	0.661326	0.0216	0.0195	24.0757	460.064	0.518424	0.201	0.2097	18.1515	NaN	0.222099	1	1	NaN	NaN	NaN	NaN	NaN
54919	DNAAF5	dynein axonemal assembly factor 5	20.9948	NaN	0.354646	1	1	NaN	NaN	NaN	NaN	NaN	NaN	NaN	NaN	NaN	NaN	NaN	NaN	NaN	NaN	NaN
3301	DNAJA1	DnaJ heat shock protein family (Hsp40) member A1	19.4989	1747.37	0.278055	0.9962	0.996	19.7449	1706.33	0.292814	0.9968	0.997	NaN	NaN	NaN	NaN	NaN	NaN	NaN	NaN	NaN	NaN
10294	DNAJA2	DnaJ heat shock protein family (Hsp40) member A2	19.778	NaN	0.292342	1	1	22.083	1189.13	0.414616	0.833	0.8455	24.9879	NaN	0.559623	1	1	NaN	NaN	NaN	NaN	NaN
54431	DNAJC10	DnaJ heat shock protein family (Hsp40) member C10	19.8617	NaN	0.296629	1	1	NaN	NaN	NaN	NaN	NaN	NaN	NaN	NaN	NaN	NaN	NaN	NaN	NaN	NaN	NaN
55735	DNAJC11	DnaJ heat shock protein family (Hsp40) member C11	21.0726	1443.03	0.358631	0.9374	0.9412	24.0784	639.124	0.518567	0.3685	0.3746	NaN	NaN	NaN	NaN	NaN	NaN	NaN	NaN	NaN	NaN
23234	DNAJC9	DnaJ heat shock protein family (Hsp40) member C9	19.7197	NaN	0.289361	1	1	23.0977	918.735	0.467477	0.6356	0.6417	20.2735	NaN	0.326867	1	1	NaN	NaN	NaN	NaN	NaN
1785	DNM2	dynamin 2	20.2212	NaN	0.315038	1	1	NaN	NaN	NaN	NaN	NaN	NaN	NaN	NaN	NaN	NaN	NaN	NaN	NaN	NaN	NaN
23549	DNPEP	aspartyl aminopeptidase	NaN	NaN	NaN	NaN	NaN	NaN	NaN	NaN	NaN	NaN	23.5313	NaN	0.487707	1	1	NaN	NaN	NaN	NaN	NaN
30836	DNTTIP2	deoxynucleotidyltransferase terminal interacting protein 2	21.2694	1387.58	0.368709	0.9235	0.9232	23.3365	825.342	0.479917	0.5585	0.5441	NaN	NaN	NaN	NaN	NaN	NaN	NaN	NaN	NaN	NaN
54344	DPM3	dolichyl-phosphate mannosyltransferase subunit 3	NaN	NaN	NaN	NaN	NaN	19.4747	NaN	0.27874	1	1	NaN	NaN	NaN	NaN	NaN	NaN	NaN	NaN	NaN	NaN
91039	DPP9	dipeptidyl peptidase 9	20.4078	1569.82	0.324589	0.9717	0.9734	NaN	NaN	NaN	NaN	NaN	NaN	NaN	NaN	NaN	NaN	NaN	NaN	NaN	NaN	NaN
1808	DPYSL2	dihydropyrimidinase like 2	22.0654	1172.97	0.409465	0.8112	0.8174	20.4718	1577.83	0.330683	0.984	0.9839	21.0685	895.023	0.366116	0.8496	0.8504	NaN	NaN	NaN	NaN	NaN
1823	DSC1	DSC1	21.9664	1182.82	0.404398	0.8136	0.809	21.3299	1373.64	0.375384	0.9283	0.9357	23.3236	NaN	0.477456	1	1	NaN	NaN	NaN	NaN	NaN
1824	DSC2	DSC2	24.4844	534.05	0.533329	0.2579	0.2548	24.8465	464.503	0.558578	0.2138	0.2087	18.3229	NaN	0.230561	1	1	NaN	NaN	NaN	NaN	NaN
1825	DSC3	desmocollin 3	27.3941	130.207	0.682314	0.0122	0.0128	27.1549	144.035	0.678831	0.0167	0.0155	24.735	434.925	0.547136	0.3175	0.3171	NaN	NaN	NaN	NaN	NaN
1828	DSG1	desmoglein 1	24.1925	607.092	0.518382	0.3343	0.3256	21.5639	1278.02	0.387576	0.8844	0.8902	24.243	505.089	0.522849	0.4154	0.4092	NaN	NaN	NaN	NaN	NaN
667	DST	dystonin	20.9274	1459.33	0.351195	0.9416	0.9493	NaN	NaN	NaN	NaN	NaN	NaN	NaN	NaN	NaN	NaN	NaN	NaN	NaN	NaN	NaN
11034	DSTN	destrin, actin depolymerizing factor	22.4286	NaN	0.428061	1	1	21.1987	NaN	0.368551	1	1	NaN	NaN	NaN	NaN	NaN	NaN	NaN	NaN	NaN	NaN
1837	DTNA	dystrobrevin alpha	23.9239	671.356	0.504625	0.3893	0.3916	23.8069	710.364	0.504421	0.4423	0.4382	21.8387	891.019	0.404141	0.8443	0.8413	NaN	NaN	NaN	NaN	NaN
1781	DYNC1I2	dynein cytoplasmic 1 intermediate chain 2	20.8087	1420.65	0.345117	0.9348	0.9361	20.6313	1556.78	0.33899	0.9801	0.9808	22.6127	775.734	0.442357	0.7503	0.742	NaN	NaN	NaN	NaN	NaN
9166	EBAG9	estrogen receptor binding site associated, antigen, 9	24.8514	464.159	0.55212	0.1941	0.1961	23.2415	876.232	0.474969	0.6015	0.5954	NaN	NaN	NaN	NaN	NaN	NaN	NaN	NaN	NaN	NaN
1892	ECHS1	enoyl-CoA hydratase, short chain 1	22.486	1023.64	0.431	0.709	0.699	20.054	1563.42	0.308916	0.9829	0.9829	NaN	NaN	NaN	NaN	NaN	NaN	NaN	NaN	NaN	NaN
1632	ECI1	enoyl-CoA delta isomerase 1	20.3006	1606.09	0.319102	0.978	0.981	NaN	NaN	NaN	NaN	NaN	NaN	NaN	NaN	NaN	NaN	NaN	NaN	NaN	NaN	NaN
23644	EDC4	enhancer of mRNA decapping 4	19.7864	NaN	0.292775	1	1	NaN	NaN	NaN	NaN	NaN	NaN	NaN	NaN	NaN	NaN	NaN	NaN	NaN	NaN	NaN
8411	EEA1	early endosome antigen 1	18.91	NaN	0.247898	1	1	NaN	NaN	NaN	NaN	NaN	NaN	NaN	NaN	NaN	NaN	NaN	NaN	NaN	NaN	NaN
1933	EEF1B2	eukaryotic translation elongation factor 1 beta 2	23.4383	768.944	0.479764	0.4797	0.4743	NaN	NaN	NaN	NaN	NaN	22.035	NaN	0.413836	1	1	NaN	NaN	NaN	NaN	NaN
1937	EEF1G	eukaryotic translation elongation factor 1 gamma	25.4654	344.573	0.583556	0.1148	0.1101	24.3138	588.466	0.530827	0.3245	0.319	25.869	295.664	0.603127	0.1563	0.1536	NaN	NaN	NaN	NaN	NaN
9813	EFCAB14	EF-hand calcium binding domain 14	24.4705	534.34	0.532613	0.2471	0.2514	24.2139	589.376	0.525624	0.3238	0.3171	22.106	NaN	0.417339	1	1	NaN	NaN	NaN	NaN	NaN
9343	EFTUD2	elongation factor Tu GTP binding domain containing 2	24.8577	463.058	0.552443	0.202	0.2081	24.2715	596.419	0.528624	0.3296	0.3309	24.3291	492.657	0.527098	0.4019	0.3923	NaN	NaN	NaN	NaN	NaN
1956	EGFR	epidermal growth factor receptor	22.5913	1021.34	0.436395	0.6966	0.692	23.272	865.86	0.476555	0.588	0.5804	23.6136	571.721	0.491773	0.5023	0.499	NaN	NaN	NaN	NaN	NaN
10938	EHD1	EH domain containing 1	21.0069	1340.75	0.355267	0.8976	0.9024	22.6632	1018.76	0.444839	0.7198	0.7262	22.7366	NaN	0.448475	1	1	NaN	NaN	NaN	NaN	NaN
30844	EHD4	EH domain containing 4	NaN	NaN	NaN	NaN	NaN	NaN	NaN	NaN	NaN	NaN	20.6592	1005.06	0.345911	0.9212	0.9215	NaN	NaN	NaN	NaN	NaN
1962	EHHADH	enoyl-CoA hydratase and 3-hydroxyacyl CoA dehydrogenase	NaN	NaN	NaN	NaN	NaN	21.527	NaN	0.385652	1	1	NaN	NaN	NaN	NaN	NaN	NaN	NaN	NaN	NaN	NaN
1965	EIF2S1	eukaryotic translation initiation factor 2 subunit alpha	23.6122	753.024	0.488665	0.464	0.4672	23.8062	720.45	0.504386	0.4503	0.4521	23.9327	551.527	0.507528	0.4653	0.478	NaN	NaN	NaN	NaN	NaN
8894	EIF2S2	eukaryotic translation initiation factor 2 subunit beta	21.6669	1272.44	0.389064	0.8694	0.8663	22.6057	NaN	0.441847	1	1	NaN	NaN	NaN	NaN	NaN	NaN	NaN	NaN	NaN	NaN
1968	EIF2S3	eukaryotic translation initiation factor 2 subunit gamma	24.7418	487.393	0.546505	0.2226	0.2154	25.0648	427.26	0.569948	0.1747	0.1786	22.6919	601.289	0.446266	0.537	0.528	NaN	NaN	NaN	NaN	NaN
8661	EIF3A	eukaryotic translation initiation factor 3 subunit A	21.1213	1354.93	0.361127	0.9102	0.9064	21.9924	1197.62	0.409898	0.8429	0.848	25.2335	353.303	0.571752	0.2149	0.2087	NaN	NaN	NaN	NaN	NaN
8662	EIF3B	eukaryotic translation initiation factor 3 subunit B	21.0538	NaN	0.357671	1	1	20.9907	NaN	0.357716	1	1	NaN	NaN	NaN	NaN	NaN	NaN	NaN	NaN	NaN	NaN
8663	EIF3C	eukaryotic translation initiation factor 3 subunit C	21.7684	1249.34	0.394257	0.8498	0.8555	22.2185	NaN	0.421677	1	1	22.4921	NaN	0.4364	1	1	NaN	NaN	NaN	NaN	NaN
3646	EIF3E	eukaryotic translation initiation factor 3 subunit E	22.0378	1051.1	0.408052	0.7217	0.7321	21.9441	NaN	0.407382	1	1	22.9493	657.284	0.458973	0.6098	0.6003	NaN	NaN	NaN	NaN	NaN
27335	EIF3K	eukaryotic translation initiation factor 3 subunit K	NaN	NaN	NaN	NaN	NaN	22.8912	NaN	0.456718	1	1	22.1171	NaN	0.417887	1	1	NaN	NaN	NaN	NaN	NaN
51386	EIF3L	eukaryotic translation initiation factor 3 subunit L	19.8086	NaN	0.293912	1	1	NaN	NaN	NaN	NaN	NaN	NaN	NaN	NaN	NaN	NaN	NaN	NaN	NaN	NaN	NaN
10480	EIF3M	eukaryotic translation initiation factor 3 subunit M	20.7093	1510.94	0.34003	0.9621	0.9623	22.1415	NaN	0.417666	1	1	25.5638	NaN	0.588058	1	1	NaN	NaN	NaN	NaN	NaN
9775	EIF4A3	eukaryotic translation initiation factor 4A3	21.5316	1302.67	0.382135	0.8765	0.8819	22.4977	1002.08	0.436222	0.7093	0.7155	NaN	NaN	NaN	NaN	NaN	NaN	NaN	NaN	NaN	NaN
1981	EIF4G1	eukaryotic translation initiation factor 4 gamma 1	23.7446	717.894	0.495446	0.4223	0.4243	22.389	1113.43	0.430559	0.7918	0.7878	22.515	767.619	0.43753	0.7282	0.7307	NaN	NaN	NaN	NaN	NaN
1982	EIF4G2	eukaryotic translation initiation factor 4 gamma 2	18.8272	1828.26	0.24366	0.9993	0.9993	NaN	NaN	NaN	NaN	NaN	NaN	NaN	NaN	NaN	NaN	NaN	NaN	NaN	NaN	NaN
7458	EIF4H	eukaryotic translation initiation factor 4H	NaN	NaN	NaN	NaN	NaN	NaN	NaN	NaN	NaN	NaN	24.9603	NaN	0.558262	1	1	NaN	NaN	NaN	NaN	NaN
1983	EIF5	eukaryotic translation initiation factor 5	22.1155	1131.31	0.412032	0.7814	0.7837	23.2173	873.61	0.473708	0.5974	0.601	NaN	NaN	NaN	NaN	NaN	NaN	NaN	NaN	NaN	NaN
1984	EIF5A	eukaryotic translation initiation factor 5A	25.406	339.924	0.580516	0.1103	0.1106	24.3139	586.028	0.53083	0.3162	0.3234	26.449	231.588	0.631758	0.0941	0.0939	NaN	NaN	NaN	NaN	NaN
9669	EIF5B	eukaryotic translation initiation factor 5B	21.7782	1243.25	0.39476	0.8516	0.8526	21.6046	NaN	0.389693	1	1	NaN	NaN	NaN	NaN	NaN	NaN	NaN	NaN	NaN	NaN
3692	EIF6	eukaryotic translation initiation factor 6	23.4754	770.811	0.481663	0.4777	0.4741	24.9131	455.428	0.562047	0.1966	0.2042	25.9361	260.716	0.606438	0.1196	0.1178	NaN	NaN	NaN	NaN	NaN
1994	ELAVL1	ELAV like RNA binding protein 1	23.638	739.964	0.489987	0.4484	0.4498	22.6417	NaN	0.443719	1	1	NaN	NaN	NaN	NaN	NaN	NaN	NaN	NaN	NaN	NaN
63916	ELMO2	engulfment and cell motility 2	NaN	NaN	NaN	NaN	NaN	NaN	NaN	NaN	NaN	NaN	21.5128	NaN	0.388051	1	1	NaN	NaN	NaN	NaN	NaN
64834	ELOVL1	ELOVL fatty acid elongase 1	19.7483	1717.57	0.290821	0.9931	0.9941	23.7641	722.231	0.502191	0.4548	0.4497	22.4121	773.364	0.432455	0.7399	0.7352	NaN	NaN	NaN	NaN	NaN
60481	ELOVL5	ELOVL fatty acid elongase 5	23.273	NaN	0.471299	1	1	22.9918	937.572	0.461961	0.647	0.6626	NaN	NaN	NaN	NaN	NaN	NaN	NaN	NaN	NaN	NaN
133418	EMB	embigin	NaN	NaN	NaN	NaN	NaN	19.5164	NaN	0.280913	1	1	22.0037	877.534	0.412291	0.8328	0.8297	NaN	NaN	NaN	NaN	NaN
23065	EMC1	ER membrane protein complex subunit 1	20.2091	NaN	0.314418	1	1	22.1432	1160.4	0.417755	0.8188	0.8218	NaN	NaN	NaN	NaN	NaN	NaN	NaN	NaN	NaN	NaN
10328	EMC8	ER membrane protein complex subunit 8	NaN	NaN	NaN	NaN	NaN	20.6143	1525.8	0.338107	0.9732	0.9746	NaN	NaN	NaN	NaN	NaN	NaN	NaN	NaN	NaN	NaN
2010	EMD	emerin	20.4518	1566.69	0.326842	0.9736	0.9732	23.0982	909.917	0.4675	0.6289	0.6268	NaN	NaN	NaN	NaN	NaN	NaN	NaN	NaN	NaN	NaN
2026	ENO2	enolase 2	23.0271	829.673	0.458709	0.5339	0.5332	NaN	NaN	NaN	NaN	NaN	25.0183	337.27	0.561122	0.2009	0.1969	NaN	NaN	NaN	NaN	NaN
5167	ENPP1	ENPP1	NaN	NaN	NaN	NaN	NaN	NaN	NaN	NaN	NaN	NaN	23.6619	599.438	0.494155	0.5209	0.5343	NaN	NaN	NaN	NaN	NaN
2037	EPB41L2	erythrocyte membrane protein band 4.1 like 2	NaN	NaN	NaN	NaN	NaN	NaN	NaN	NaN	NaN	NaN	20.5436	957.147	0.3402	0.893	0.8965	NaN	NaN	NaN	NaN	NaN
23136	EPB41L3	erythrocyte membrane protein band 4.1 like 3	NaN	NaN	NaN	NaN	NaN	NaN	NaN	NaN	NaN	NaN	20.9407	1033.29	0.359805	0.934	0.9371	NaN	NaN	NaN	NaN	NaN
2048	EPHB2	EPH receptor B2	NaN	NaN	NaN	NaN	NaN	22.4021	NaN	0.431239	1	1	21.6945	NaN	0.397023	1	1	NaN	NaN	NaN	NaN	NaN
2049	EPHB3	EPH receptor B3	NaN	NaN	NaN	NaN	NaN	20.6441	1553.22	0.339661	0.9795	0.9807	23.0862	672.476	0.465734	0.631	0.621	NaN	NaN	NaN	NaN	NaN
2050	EPHB4	EPH receptor B4	21.2569	1385.95	0.368068	0.9206	0.9207	21.2092	1412.74	0.369099	0.9436	0.9455	25.3361	355.315	0.576816	0.2169	0.222	NaN	NaN	NaN	NaN	NaN
2052	EPHX1	epoxide hydrolase 1	21.2834	1365.72	0.369423	0.9131	0.9109	23.6022	770.469	0.493759	0.4968	0.5009	NaN	NaN	NaN	NaN	NaN	NaN	NaN	NaN	NaN	NaN
57222	ERGIC1	endoplasmic reticulum-golgi intermediate compartment 1	21.2218	1399.78	0.366271	0.9282	0.9221	20.2695	1564.2	0.320142	0.9827	0.9809	22.4032	NaN	0.432014	1	1	NaN	NaN	NaN	NaN	NaN
51290	ERGIC2	ERGIC and golgi 2	26.2154	236.876	0.621961	0.0481	0.0492	24.4596	549.954	0.538421	0.2892	0.2962	25.1162	NaN	0.565958	1	1	NaN	NaN	NaN	NaN	NaN
2079	ERH	ERH, mRNA splicing and mitosis factor	21.7213	1262.81	0.391845	0.8603	0.8588	22.7972	1000.65	0.451822	0.7114	0.7055	21.1655	1006.99	0.370905	0.9237	0.9253	NaN	NaN	NaN	NaN	NaN
11160	ERLIN2	ER lipid raft associated 2	NaN	NaN	NaN	NaN	NaN	21.2153	NaN	0.369415	1	1	NaN	NaN	NaN	NaN	NaN	NaN	NaN	NaN	NaN	NaN
79956	ERMP1	endoplasmic reticulum metallopeptidase 1	23.1911	849.049	0.467106	0.5559	0.5454	25.4736	355.409	0.591243	0.1228	0.122	18.5834	1215.68	0.243424	0.9903	0.9906	NaN	NaN	NaN	NaN	NaN
30001	ERO1A	endoplasmic reticulum oxidoreductase 1 alpha	25.3545	356.502	0.577881	0.119	0.1178	21.9456	1230.73	0.407457	0.8598	0.8685	NaN	NaN	NaN	NaN	NaN	NaN	NaN	NaN	NaN	NaN
2101	ESRRA	estrogen related receptor alpha	NaN	NaN	NaN	NaN	NaN	19.794	NaN	0.295376	1	1	NaN	NaN	NaN	NaN	NaN	NaN	NaN	NaN	NaN	NaN
57488	ESYT2	extended synaptotagmin 2	22.7646	976.042	0.445269	0.6626	0.6641	23.2037	881.604	0.472998	0.6036	0.6036	NaN	NaN	NaN	NaN	NaN	NaN	NaN	NaN	NaN	NaN
2108	ETFA	electron transfer flavoprotein alpha subunit	23.4358	799.187	0.479633	0.5112	0.5095	23.7015	739.72	0.498931	0.4633	0.4737	NaN	NaN	NaN	NaN	NaN	NaN	NaN	NaN	NaN	NaN
2109	ETFB	electron transfer flavoprotein beta subunit	21.7653	1254.61	0.394099	0.8576	0.857	20.4501	NaN	0.329551	1	1	NaN	NaN	NaN	NaN	NaN	NaN	NaN	NaN	NaN	NaN
2110	ETFDH	electron transfer flavoprotein dehydrogenase	20.4553	NaN	0.327025	1	1	21.9614	1203.07	0.408281	0.8498	0.851	NaN	NaN	NaN	NaN	NaN	NaN	NaN	NaN	NaN	NaN
2130	EWSR1	EWS RNA binding protein 1	21.0641	NaN	0.358196	1	1	20.7639	1505.2	0.345897	0.9689	0.9697	NaN	NaN	NaN	NaN	NaN	NaN	NaN	NaN	NaN	NaN
55218	EXD2	exonuclease 3'-5' domain containing 2	22.6659	977.114	0.440215	0.6663	0.6649	24.6525	507.687	0.548473	0.2608	0.2454	NaN	NaN	NaN	NaN	NaN	NaN	NaN	NaN	NaN	NaN
55770	EXOC2	exocyst complex component 2	19.9819	NaN	0.302783	1	1	20.1254	1651.21	0.312636	0.9923	0.9934	NaN	NaN	NaN	NaN	NaN	NaN	NaN	NaN	NaN	NaN
60412	EXOC4	exocyst complex component 4	19.6228	1745.52	0.284397	0.9955	0.9966	19.689	1712.39	0.289904	0.9973	0.9968	NaN	NaN	NaN	NaN	NaN	NaN	NaN	NaN	NaN	NaN
2137	EXTL3	exostosin like glycosyltransferase 3	20.5731	1540.26	0.333055	0.9691	0.9686	21.7213	1270.34	0.395773	0.8859	0.8817	NaN	NaN	NaN	NaN	NaN	NaN	NaN	NaN	NaN	NaN
2149	F2R	coagulation factor II thrombin receptor	21.5597	1296.23	0.383574	0.8792	0.8753	22.2676	1143.78	0.424232	0.813	0.8122	NaN	NaN	NaN	NaN	NaN	NaN	NaN	NaN	NaN	NaN
2171	FABP5	fatty acid binding protein 5	23.3438	774.083	0.474922	0.4842	0.4811	NaN	NaN	NaN	NaN	NaN	23.1896	601.817	0.47084	0.5312	0.5445	NaN	NaN	NaN	NaN	NaN
9415	FADS2	fatty acid desaturase 2	24.6093	515.531	0.539722	0.2469	0.2411	26.1093	258.829	0.62436	0.0661	0.059	18.6072	1231.16	0.244597	0.9927	0.9925	NaN	NaN	NaN	NaN	NaN
23197	FAF2	Fas associated factor family member 2	21.4725	1331.12	0.379106	0.9012	0.9015	22.6075	1052.43	0.441938	0.7441	0.7445	NaN	NaN	NaN	NaN	NaN	NaN	NaN	NaN	NaN	NaN
2184	FAH	fumarylacetoacetate hydrolase	NaN	NaN	NaN	NaN	NaN	NaN	NaN	NaN	NaN	NaN	22.5325	760.218	0.438398	0.717	0.7245	NaN	NaN	NaN	NaN	NaN
23196	FAM120A	family with sequence similarity 120A	21.7596	1240.82	0.393806	0.8484	0.8508	21.8983	1242.08	0.404994	0.8676	0.8691	20.6858	1048.8	0.347222	0.9416	0.9431	NaN	NaN	NaN	NaN	NaN
26355	FAM162A	family with sequence similarity 162 member A	27.1756	141.852	0.671126	0.0149	0.0136	27.4872	119.409	0.696144	0.0115	0.0092	19.5221	NaN	0.28977	1	1	NaN	NaN	NaN	NaN	NaN
284069	FAM171A2	family with sequence similarity 171 member A2	19.6337	1740.55	0.284954	0.9957	0.9963	19.7069	1717.35	0.290838	0.998	0.9969	21.6245	882.983	0.393568	0.8402	0.8414	NaN	NaN	NaN	NaN	NaN
283635	FAM177A1	family with sequence similarity 177 member A1	23.1964	845.023	0.467377	0.5555	0.5465	22.6425	1045.02	0.443762	0.739	0.747	NaN	NaN	NaN	NaN	NaN	NaN	NaN	NaN	NaN	NaN
400823	FAM177B	family with sequence similarity 177 member B	NaN	NaN	NaN	NaN	NaN	NaN	NaN	NaN	NaN	NaN	21.1634	NaN	0.370802	1	1	NaN	NaN	NaN	NaN	NaN
23272	FAM208A	family with sequence similarity 208 member A	NaN	NaN	NaN	NaN	NaN	21.4525	1343.02	0.381773	0.9164	0.9181	NaN	NaN	NaN	NaN	NaN	NaN	NaN	NaN	NaN	NaN
132720	FAM241A	family with sequence similarity 241 member A	19.5748	1758.59	0.281941	0.9948	0.996	20.4838	1583.88	0.331306	0.9835	0.9848	NaN	NaN	NaN	NaN	NaN	NaN	NaN	NaN	NaN	NaN
84188	FAR1	fatty acyl-CoA reductase 1	NaN	NaN	NaN	NaN	NaN	21.6462	1291.22	0.391862	0.896	0.8936	NaN	NaN	NaN	NaN	NaN	NaN	NaN	NaN	NaN	NaN
10056	FARSB	phenylalanyl-tRNA synthetase beta subunit	21.1902	1401.3	0.364655	0.9257	0.9243	19.5777	NaN	0.284103	1	1	NaN	NaN	NaN	NaN	NaN	NaN	NaN	NaN	NaN	NaN
60493	FASTKD5	FAST kinase domains 5	19.6208	1742.16	0.284295	0.9956	0.9949	NaN	NaN	NaN	NaN	NaN	23.1501	688.89	0.468888	0.6353	0.6412	NaN	NaN	NaN	NaN	NaN
2091	FBL	fibrillarin	22.133	NaN	0.412928	1	1	23.855	704.081	0.506926	0.4374	0.4312	NaN	NaN	NaN	NaN	NaN	NaN	NaN	NaN	NaN	NaN
84961	FBXL20	F-box and leucine rich repeat protein 20	21.9287	NaN	0.402465	1	1	NaN	NaN	NaN	NaN	NaN	NaN	NaN	NaN	NaN	NaN	NaN	NaN	NaN	NaN	NaN
2237	FEN1	flap structure-specific endonuclease 1	20.5785	1557.13	0.333333	0.974	0.9711	20.7271	1521.17	0.343982	0.9726	0.973	19.4605	NaN	0.286726	1	1	NaN	NaN	NaN	NaN	NaN
2271	FH	fumarate hydratase	25.1562	395.41	0.567727	0.1474	0.1432	22.5392	1039.98	0.43838	0.7313	0.7307	19.9159	1071.47	0.309212	0.9539	0.9488	NaN	NaN	NaN	NaN	NaN
2273	FHL1	four and a half LIM domains 1	21.1849	NaN	0.364381	1	1	19.7071	1688.57	0.290849	0.9965	0.9961	21.4401	NaN	0.384461	1	1	NaN	NaN	NaN	NaN	NaN
29109	FHOD1	formin homology 2 domain containing 1	20.3395	NaN	0.321095	1	1	NaN	NaN	NaN	NaN	NaN	NaN	NaN	NaN	NaN	NaN	NaN	NaN	NaN	NaN	NaN
2280	FKBP1A	FK506 binding protein 1A	19.9234	1668.42	0.29979	0.9898	0.9884	NaN	NaN	NaN	NaN	NaN	NaN	NaN	NaN	NaN	NaN	NaN	NaN	NaN	NaN	NaN
2288	FKBP4	FK506 binding protein 4	22.608	1019.05	0.437248	0.7034	0.7057	NaN	NaN	NaN	NaN	NaN	22.8337	739.763	0.453269	0.6988	0.6999	NaN	NaN	NaN	NaN	NaN
23770	FKBP8	FK506 binding protein 8	23.026	NaN	0.458651	1	1	24.408	NaN	0.535733	1	1	NaN	NaN	NaN	NaN	NaN	NaN	NaN	NaN	NaN	NaN
2312	FLG	filaggrin	19.3986	1775.17	0.272916	0.9978	0.9979	NaN	NaN	NaN	NaN	NaN	20.729	NaN	0.349353	1	1	NaN	NaN	NaN	NaN	NaN
2314	FLII	FLII, actin remodeling protein	21.3396	NaN	0.372304	1	1	19.7416	1625.69	0.292644	0.991	0.9875	NaN	NaN	NaN	NaN	NaN	NaN	NaN	NaN	NaN	NaN
28982	FLVCR1	feline leukemia virus subgroup C cellular receptor 1	19.431	1779.15	0.274577	0.9974	0.9974	20.6406	1554.02	0.339477	0.9802	0.9803	22.6376	770.92	0.443587	0.7351	0.7298	NaN	NaN	NaN	NaN	NaN
2335	FN1	fibronectin 1	NaN	NaN	NaN	NaN	NaN	NaN	NaN	NaN	NaN	NaN	21.5285	956.711	0.388826	0.8936	0.8879	NaN	NaN	NaN	NaN	NaN
22862	FNDC3A	fibronectin type III domain containing 3A	22.6604	1003.42	0.439931	0.6837	0.686	21.497	1333.29	0.384089	0.9181	0.9172	NaN	NaN	NaN	NaN	NaN	NaN	NaN	NaN	NaN	NaN
64778	FNDC3B	fibronectin type III domain containing 3B	NaN	NaN	NaN	NaN	NaN	21.5839	1326.61	0.388615	0.9123	0.9113	NaN	NaN	NaN	NaN	NaN	NaN	NaN	NaN	NaN	NaN
79068	FTO	FTO, alpha-ketoglutarate dependent dioxygenase	NaN	NaN	NaN	NaN	NaN	NaN	NaN	NaN	NaN	NaN	18.5364	NaN	0.241101	1	1	NaN	NaN	NaN	NaN	NaN
117246	FTSJ3	FtsJ RNA methyltransferase homolog 3	21.2257	1402.84	0.366473	0.9257	0.9253	21.0922	1416.86	0.363002	0.9486	0.9464	NaN	NaN	NaN	NaN	NaN	NaN	NaN	NaN	NaN	NaN
2521	FUS	FUS RNA binding protein	23.3482	819.153	0.475151	0.5228	0.5249	23.6665	761.79	0.497106	0.4907	0.4925	22.4568	795.38	0.43466	0.7553	0.762	NaN	NaN	NaN	NaN	NaN
2530	FUT8	fucosyltransferase 8	21.2329	1396.84	0.366839	0.9175	0.9254	21.6984	NaN	0.394582	1	1	NaN	NaN	NaN	NaN	NaN	NaN	NaN	NaN	NaN	NaN
8087	FXR1	FMR1 autosomal homolog 1	21.8728	1213.76	0.399604	0.8321	0.8336	22.1775	1161.95	0.41954	0.8221	0.8269	20.3066	1065.11	0.328502	0.9517	0.9509	NaN	NaN	NaN	NaN	NaN
8323	FZD6	frizzled class receptor 6	21.5186	1318.24	0.381465	0.8933	0.8924	22.1029	NaN	0.415653	1	1	NaN	NaN	NaN	NaN	NaN	NaN	NaN	NaN	NaN	NaN
8325	FZD8	frizzled class receptor 8	24.5378	528.92	0.536064	0.252	0.26	23.6236	714.38	0.494874	0.4557	0.4408	24.0848	535.977	0.515036	0.4526	0.4526	NaN	NaN	NaN	NaN	NaN
10146	G3BP1	G3BP stress granule assembly factor 1	20.2928	1638.83	0.318703	0.984	0.9852	NaN	NaN	NaN	NaN	NaN	NaN	NaN	NaN	NaN	NaN	NaN	NaN	NaN	NaN	NaN
2548	GAA	glucosidase alpha, acid	26.8954	165.884	0.656781	0.021	0.0216	26.6422	195.928	0.652125	0.0359	0.0378	22.5375	NaN	0.438645	1	1	NaN	NaN	NaN	NaN	NaN
2580	GAK	cyclin G associated kinase	NaN	NaN	NaN	NaN	NaN	NaN	NaN	NaN	NaN	NaN	20.3289	1089.76	0.329603	0.9595	0.9604	NaN	NaN	NaN	NaN	NaN
2589	GALNT1	polypeptide N-acetylgalactosaminyltransferase 1	24.2457	594.491	0.521102	0.3091	0.3148	23.8473	706.081	0.506528	0.4359	0.4367	NaN	NaN	NaN	NaN	NaN	NaN	NaN	NaN	NaN	NaN
2590	GALNT2	polypeptide N-acetylgalactosaminyltransferase 2	19.8777	1655.91	0.297449	0.9883	0.9881	20.1598	NaN	0.314427	1	1	NaN	NaN	NaN	NaN	NaN	NaN	NaN	NaN	NaN	NaN
2618	GART	phosphoribosylglycinamide formyltransferase, phosphoribosylglycinamide synthetase, phosphoribosylaminoimidazole synthetase	25.2234	389.943	0.571167	0.1447	0.1424	24.202	613.108	0.525005	0.3373	0.3472	25.0074	383.861	0.560587	0.2606	0.2609	NaN	NaN	NaN	NaN	NaN
57459	GATAD2B	GATA zinc finger domain containing 2B	19.4808	NaN	0.277124	1	1	NaN	NaN	NaN	NaN	NaN	NaN	NaN	NaN	NaN	NaN	NaN	NaN	NaN	NaN	NaN
57704	GBA2	glucosylceramidase beta 2	20.9481	1479.49	0.352257	0.9522	0.9527	21.793	1268.02	0.399507	0.8818	0.888	20.6865	1065.69	0.347257	0.9476	0.9507	NaN	NaN	NaN	NaN	NaN
2653	GCSH	glycine cleavage system protein H	22.3778	NaN	0.425462	1	1	NaN	NaN	NaN	NaN	NaN	NaN	NaN	NaN	NaN	NaN	NaN	NaN	NaN	NaN	NaN
54332	GDAP1	ganglioside induced differentiation associated protein 1	21.3412	1367.95	0.372387	0.9153	0.9169	21.9467	1078.04	0.407516	0.761	0.7717	NaN	NaN	NaN	NaN	NaN	NaN	NaN	NaN	NaN	NaN
2664	GDI1	GDP dissociation inhibitor 1	22.9752	913.619	0.45605	0.6181	0.6097	20.5846	1570.83	0.336559	0.9829	0.9831	23.2786	NaN	0.475235	1	1	NaN	NaN	NaN	NaN	NaN
25929	GEMIN5	gem nuclear organelle associated protein 5	20.0206	1688.99	0.304766	0.9929	0.9895	NaN	NaN	NaN	NaN	NaN	19.6961	NaN	0.29836	1	1	NaN	NaN	NaN	NaN	NaN
84340	GFM2	G elongation factor mitochondrial 2	23.0192	906.584	0.458306	0.612	0.6017	23.4659	805.719	0.48666	0.5308	0.5314	NaN	NaN	NaN	NaN	NaN	NaN	NaN	NaN	NaN	NaN
9945	GFPT2	glutamine-fructose-6-phosphate transaminase 2	25.4021	356.391	0.580316	0.1149	0.1204	21.1539	1430.12	0.366215	0.9525	0.9553	21.3832	918.402	0.381656	0.8661	0.864	NaN	NaN	NaN	NaN	NaN
79017	GGCT	gamma-glutamylcyclotransferase	20.6027	1530.88	0.334571	0.9693	0.9644	NaN	NaN	NaN	NaN	NaN	20.2936	1053.85	0.32786	0.9476	0.9451	NaN	NaN	NaN	NaN	NaN
27069	GHITM	growth hormone inducible transmembrane protein	NaN	NaN	NaN	NaN	NaN	21.6494	NaN	0.392029	1	1	NaN	NaN	NaN	NaN	NaN	NaN	NaN	NaN	NaN	NaN
10755	GIPC1	GIPC PDZ domain containing family member 1	NaN	NaN	NaN	NaN	NaN	NaN	NaN	NaN	NaN	NaN	22.0791	NaN	0.416014	1	1	NaN	NaN	NaN	NaN	NaN
2707	GJB3	gap junction protein beta 3	NaN	NaN	NaN	NaN	NaN	NaN	NaN	NaN	NaN	NaN	20.1535	NaN	0.32094	1	1	NaN	NaN	NaN	NaN	NaN
26035	GLCE	glucuronic acid epimerase	22.3338	1093.06	0.42321	0.7551	0.7502	22.7045	1025.99	0.446992	0.7341	0.7287	NaN	NaN	NaN	NaN	NaN	NaN	NaN	NaN	NaN	NaN
2734	GLG1	golgi glycoprotein 1	25.5598	327.354	0.588392	0.0959	0.096	24.4518	552.783	0.538017	0.2929	0.2827	18.8528	1187.27	0.256725	0.9866	0.9867	NaN	NaN	NaN	NaN	NaN
2739	GLO1	glyoxalase I	20.3311	1547.86	0.320665	0.9686	0.9686	20.5244	NaN	0.333424	1	1	24.6875	NaN	0.544795	1	1	NaN	NaN	NaN	NaN	NaN
10539	GLRX3	glutaredoxin 3	NaN	NaN	NaN	NaN	NaN	19.2233	NaN	0.265643	1	1	21.3334	800.801	0.379193	0.7638	0.7617	NaN	NaN	NaN	NaN	NaN
2744	GLS	glutaminase	24.3742	566.443	0.527683	0.2866	0.2813	23.5057	794.064	0.488733	0.5299	0.5175	NaN	NaN	NaN	NaN	NaN	NaN	NaN	NaN	NaN	NaN
51228	GLTP	glycolipid transfer protein	20.5137	NaN	0.330016	1	1	NaN	NaN	NaN	NaN	NaN	NaN	NaN	NaN	NaN	NaN	NaN	NaN	NaN	NaN	NaN
8833	GMPS	guanine monophosphate synthase	22.4004	1047.1	0.426617	0.7106	0.7177	19.6043	1652.46	0.285493	0.9936	0.9935	20.9463	NaN	0.360085	1	1	NaN	NaN	NaN	NaN	NaN
2768	GNA12	G protein subunit alpha 12	22.3194	1084.92	0.422474	0.7553	0.743	22.2362	1114.3	0.422599	0.7895	0.7899	NaN	NaN	NaN	NaN	NaN	NaN	NaN	NaN	NaN	NaN
2770	GNAI1	G protein subunit alpha i1	27.7776	105.381	0.701952	0.0065	0.0051	27.5905	111.779	0.701522	0.0077	0.0073	26.5703	198.408	0.63775	0.0706	0.0689	NaN	NaN	NaN	NaN	NaN
2781	GNAZ	G protein subunit alpha z	20.93	1444.85	0.351327	0.9408	0.9397	NaN	NaN	NaN	NaN	NaN	26.241	NaN	0.621489	1	1	NaN	NaN	NaN	NaN	NaN
2783	GNB2	G protein subunit beta 2	24.8734	447.623	0.553246	0.1858	0.1872	26.366	227.148	0.637733	0.0467	0.0462	25.9834	NaN	0.608775	1	1	NaN	NaN	NaN	NaN	NaN
55970	GNG12	G protein subunit gamma 12	NaN	NaN	NaN	NaN	NaN	20.4016	NaN	0.327025	1	1	NaN	NaN	NaN	NaN	NaN	NaN	NaN	NaN	NaN	NaN
26354	GNL3	G protein nucleolar 3	21.3557	NaN	0.373128	1	1	23.3729	843.892	0.48181	0.5671	0.5711	NaN	NaN	NaN	NaN	NaN	NaN	NaN	NaN	NaN	NaN
64841	GNPNAT1	glucosamine-phosphate N-acetyltransferase 1	22.1351	1141.41	0.413037	0.7897	0.7896	20.3433	NaN	0.32399	1	1	NaN	NaN	NaN	NaN	NaN	NaN	NaN	NaN	NaN	NaN
2801	GOLGA2	golgin A2	20.8895	1492.06	0.349256	0.9565	0.9557	20.9775	1437.52	0.357027	0.9553	0.9503	NaN	NaN	NaN	NaN	NaN	NaN	NaN	NaN	NaN	NaN
2802	GOLGA3	golgin A3	20.1791	1654.87	0.312881	0.988	0.9872	NaN	NaN	NaN	NaN	NaN	NaN	NaN	NaN	NaN	NaN	NaN	NaN	NaN	NaN	NaN
2804	GOLGB1	golgin B1	27.8221	103.767	0.704227	0.0075	0.0059	24.2744	585.412	0.528777	0.3229	0.3255	19.9739	1143.78	0.312074	0.9776	0.9755	NaN	NaN	NaN	NaN	NaN
51026	GOLT1B	golgi transport 1B	22.3373	NaN	0.42339	1	1	20.4552	NaN	0.329819	1	1	NaN	NaN	NaN	NaN	NaN	NaN	NaN	NaN	NaN	NaN
2806	GOT2	glutamic-oxaloacetic transaminase 2	24.7407	486.848	0.546452	0.218	0.2162	22.3406	1074.53	0.428035	0.7665	0.7597	18.9077	NaN	0.259433	1	1	NaN	NaN	NaN	NaN	NaN
2820	GPD2	glycerol-3-phosphate dehydrogenase 2	25.6175	317.373	0.591345	0.0903	0.0916	25.9458	283.257	0.615846	0.0736	0.0751	20.9	NaN	0.357797	1	1	NaN	NaN	NaN	NaN	NaN
160897	GPR180	G protein-coupled receptor 180	NaN	NaN	NaN	NaN	NaN	20.4011	1606.95	0.327	0.9865	0.9868	NaN	NaN	NaN	NaN	NaN	NaN	NaN	NaN	NaN	NaN
2863	GPR39	G protein-coupled receptor 39	23.9858	655.407	0.507799	0.3727	0.3651	24.5244	537.975	0.541799	0.2752	0.2738	25.2289	372.419	0.571524	0.2447	0.2422	NaN	NaN	NaN	NaN	NaN
51463	GPR89B	G protein-coupled receptor 89B	24.0484	634.986	0.511001	0.3574	0.3411	22.2222	885.451	0.421866	0.6079	0.6161	19.3804	NaN	0.282775	1	1	NaN	NaN	NaN	NaN	NaN
9052	GPRC5A	G protein-coupled receptor class C group 5 member A	25.9481	269.424	0.608272	0.069	0.0665	26.3742	226.598	0.63816	0.045	0.052	24.9899	402.143	0.559721	0.2803	0.2795	NaN	NaN	NaN	NaN	NaN
51704	GPRC5B	G protein-coupled receptor class C group 5 member B	NaN	NaN	NaN	NaN	NaN	19.6147	1723.08	0.286034	0.9974	0.9975	19.4192	NaN	0.284687	1	1	NaN	NaN	NaN	NaN	NaN
2873	GPS1	G protein pathway suppressor 1	20.6759	1555.76	0.338319	0.9729	0.9698	18.7173	1789.92	0.239283	0.9997	0.9997	21.9992	882.573	0.412069	0.8442	0.8405	NaN	NaN	NaN	NaN	NaN
493869	GPX8	glutathione peroxidase 8 (putative)	22.5271	1024.51	0.433106	0.7032	0.6973	22.388	1105.68	0.430504	0.7832	0.787	NaN	NaN	NaN	NaN	NaN	NaN	NaN	NaN	NaN	NaN
65983	GRAMD2B	GRAM domain containing 2B	25.037	426.016	0.56162	0.1739	0.1641	25.3028	382.388	0.582348	0.1502	0.149	NaN	NaN	NaN	NaN	NaN	NaN	NaN	NaN	NaN	NaN
2870	GRK6	G protein-coupled receptor kinase 6	22.3978	1075.62	0.426488	0.7389	0.743	22.3717	1090.83	0.429655	0.7793	0.782	23.5686	NaN	0.489548	1	1	NaN	NaN	NaN	NaN	NaN
80273	GRPEL1	GrpE like 1, mitochondrial	23.9027	679.149	0.503542	0.402	0.3854	22.6183	NaN	0.4425	1	1	18.153	NaN	0.222173	1	1	NaN	NaN	NaN	NaN	NaN
83743	GRWD1	glutamate rich WD repeat containing 1	NaN	NaN	NaN	NaN	NaN	21.258	1351.42	0.37164	0.9212	0.9217	NaN	NaN	NaN	NaN	NaN	NaN	NaN	NaN	NaN	NaN
284110	GSDMA	gasdermin A	19.8431	NaN	0.295675	1	1	20.8149	NaN	0.348559	1	1	23.5724	NaN	0.489737	1	1	NaN	NaN	NaN	NaN	NaN
2935	GSPT1	G1 to S phase transition 1	22.2817	1105.25	0.42054	0.7518	0.7669	20.9507	1490.1	0.355632	0.9643	0.9677	20.779	NaN	0.351824	1	1	NaN	NaN	NaN	NaN	NaN
2936	GSR	glutathione-disulfide reductase	21.3295	1371.11	0.371788	0.9168	0.9095	NaN	NaN	NaN	NaN	NaN	22.3034	NaN	0.427084	1	1	NaN	NaN	NaN	NaN	NaN
373156	GSTK1	glutathione S-transferase kappa 1	21.9084	1203.26	0.401426	0.8262	0.8297	22.5423	1063.85	0.438543	0.7536	0.7554	NaN	NaN	NaN	NaN	NaN	NaN	NaN	NaN	NaN	NaN
2947	GSTM3	glutathione S-transferase mu 3	NaN	NaN	NaN	NaN	NaN	19.6354	1726.53	0.287114	0.9978	0.9974	22.3617	730.529	0.429964	0.6909	0.7013	NaN	NaN	NaN	NaN	NaN
2950	GSTP1	glutathione S-transferase pi 1	24.7747	471.043	0.548193	0.2118	0.2001	20.4906	1466.87	0.331664	0.9607	0.961	24.3015	NaN	0.525733	1	1	NaN	NaN	NaN	NaN	NaN
404672	GTF2H5	general transcription factor IIH subunit 5	NaN	NaN	NaN	NaN	NaN	NaN	NaN	NaN	NaN	NaN	26.6967	NaN	0.643991	1	1	NaN	NaN	NaN	NaN	NaN
2969	GTF2I	general transcription factor IIi	21.7478	1253.67	0.393203	0.8546	0.857	22.322	1134.38	0.427069	0.8038	0.8027	NaN	NaN	NaN	NaN	NaN	NaN	NaN	NaN	NaN	NaN
54676	GTPBP2	GTP binding protein 2	21.5812	1302.69	0.384673	0.8833	0.881	22.941	949.947	0.459311	0.6601	0.6573	18.604	1225.59	0.244443	0.9931	0.9923	NaN	NaN	NaN	NaN	NaN
23560	GTPBP4	GTP binding protein 4	21.8923	1213.63	0.400601	0.829	0.8279	23.4295	807.13	0.484762	0.5386	0.5346	17.686	NaN	0.199116	1	1	NaN	NaN	NaN	NaN	NaN
51495	HACD3	3-hydroxyacyl-CoA dehydratase 3	24.5768	521.214	0.538059	0.2499	0.2475	25.5941	331.37	0.597521	0.1034	0.106	22.9563	NaN	0.45932	1	1	NaN	NaN	NaN	NaN	NaN
26061	HACL1	2-hydroxyacyl-CoA lyase 1	NaN	NaN	NaN	NaN	NaN	20.0528	NaN	0.308858	1	1	NaN	NaN	NaN	NaN	NaN	NaN	NaN	NaN	NaN	NaN
3032	HADHB	hydroxyacyl-CoA dehydrogenase trifunctional multienzyme complex subunit beta	24.3421	573.373	0.526042	0.2987	0.2911	26.1078	258.844	0.624285	0.063	0.0599	NaN	NaN	NaN	NaN	NaN	NaN	NaN	NaN	NaN	NaN
3037	HAS2	hyaluronan synthase 2	NaN	NaN	NaN	NaN	NaN	NaN	NaN	NaN	NaN	NaN	22.4156	NaN	0.432624	1	1	NaN	NaN	NaN	NaN	NaN
3052	HCCS	holocytochrome c synthase	20.5728	1556.89	0.333038	0.9708	0.9704	20.5011	1585.9	0.332207	0.9829	0.9868	NaN	NaN	NaN	NaN	NaN	NaN	NaN	NaN	NaN	NaN
3054	HCFC1	host cell factor C1	23.9821	656.312	0.507608	0.369	0.3667	23.2632	880.253	0.476095	0.6046	0.6041	23.3999	637.994	0.481221	0.5774	0.5822	NaN	NaN	NaN	NaN	NaN
3065	HDAC1	histone deacetylase 1	22.1836	1130.51	0.41552	0.7766	0.7847	20.714	NaN	0.343298	1	1	NaN	NaN	NaN	NaN	NaN	NaN	NaN	NaN	NaN	NaN
3066	HDAC2	histone deacetylase 2	22.0995	1132.03	0.41121	0.7761	0.7874	NaN	NaN	NaN	NaN	NaN	NaN	NaN	NaN	NaN	NaN	NaN	NaN	NaN	NaN	NaN
3068	HDGF	heparin binding growth factor	22.0937	1160.59	0.410916	0.7969	0.8053	NaN	NaN	NaN	NaN	NaN	NaN	NaN	NaN	NaN	NaN	NaN	NaN	NaN	NaN	NaN
27440	HDHD5	haloacid dehalogenase like hydrolase domain containing 5	NaN	NaN	NaN	NaN	NaN	21.4049	1359.63	0.379289	0.9237	0.9249	NaN	NaN	NaN	NaN	NaN	NaN	NaN	NaN	NaN	NaN
3069	HDLBP	high density lipoprotein binding protein	23.1814	866.162	0.466607	0.5616	0.5686	22.2795	1121.2	0.424854	0.799	0.8021	21.3941	975.83	0.382192	0.9017	0.9072	NaN	NaN	NaN	NaN	NaN
55127	HEATR1	HEAT repeat containing 1	23.5278	772.558	0.484345	0.4709	0.4813	25.8533	294.633	0.611026	0.0872	0.0834	NaN	NaN	NaN	NaN	NaN	NaN	NaN	NaN	NaN	NaN
26091	HERC4	HECT and RLD domain containing E3 ubiquitin protein ligase 4	26.1155	246.9	0.616843	0.0556	0.0568	20.1875	NaN	0.315874	1	1	NaN	NaN	NaN	NaN	NaN	NaN	NaN	NaN	NaN	NaN
10614	HEXIM1	hexamethylene bisacetamide inducible 1	22.5391	1035.06	0.43372	0.7142	0.6965	NaN	NaN	NaN	NaN	NaN	NaN	NaN	NaN	NaN	NaN	NaN	NaN	NaN	NaN	NaN
11112	HIBADH	3-hydroxyisobutyrate dehydrogenase	21.0007	NaN	0.354948	1	1	21.7263	NaN	0.396037	1	1	NaN	NaN	NaN	NaN	NaN	NaN	NaN	NaN	NaN	NaN
25994	HIGD1A	HIG1 hypoxia inducible domain family member 1A	21.7151	1257.16	0.391532	0.8552	0.8542	NaN	NaN	NaN	NaN	NaN	NaN	NaN	NaN	NaN	NaN	NaN	NaN	NaN	NaN	NaN
3006	HIST1H1C	histone cluster 1 H1 family member c	22.4909	1039.8	0.431251	0.7185	0.7215	24.7302	493.294	0.552519	0.2298	0.2316	NaN	NaN	NaN	NaN	NaN	NaN	NaN	NaN	NaN	NaN
8340	HIST1H2BL	HIST1H2BL	22.889	934.314	0.451635	0.6261	0.6226	25.2503	387.535	0.579612	0.1445	0.1406	21.5806	NaN	0.3914	1	1	NaN	NaN	NaN	NaN	NaN
8359	HIST1H4A	histone cluster 1 H4 family member a	26.1738	241.765	0.619832	0.0533	0.0513	27.2512	137.26	0.683846	0.0134	0.0146	NaN	NaN	NaN	NaN	NaN	NaN	NaN	NaN	NaN	NaN
333932	HIST2H3A	protein-coding	25.0771	420.735	0.563675	0.1614	0.1633	27.4538	121.922	0.694404	0.0109	0.0099	24.1449	523.992	0.518005	0.4361	0.4364	NaN	NaN	NaN	NaN	NaN
3098	HK1	hexokinase 1	27.0297	154.159	0.663653	0.0182	0.0184	28.2552	76.6978	0.736152	0.0031	0.0042	23.3412	650.58	0.478322	0.6017	0.5893	NaN	NaN	NaN	NaN	NaN
3107	HLA-C	major histocompatibility complex, class I, C	23.8517	688.644	0.500932	0.4076	0.4022	23.9361	648.308	0.51115	0.3766	0.3847	23.9273	544.241	0.507259	0.4625	0.4669	NaN	NaN	NaN	NaN	NaN
81502	HM13	histocompatibility minor 13	25.3117	371.903	0.575687	0.131	0.1305	25.8513	285.558	0.610923	0.0801	0.0763	21.0532	896.616	0.365363	0.8535	0.8537	NaN	NaN	NaN	NaN	NaN
56941	HMCES	5-hydroxymethylcytosine (hmC) binding, ES cell-specific	22.081	1162.56	0.410264	0.7978	0.7965	19.9673	NaN	0.304404	1	1	NaN	NaN	NaN	NaN	NaN	NaN	NaN	NaN	NaN	NaN
3155	HMGCL	3-hydroxymethyl-3-methylglutaryl-CoA lyase	21.4982	NaN	0.380422	1	1	19.4273	NaN	0.276273	1	1	NaN	NaN	NaN	NaN	NaN	NaN	NaN	NaN	NaN	NaN
3157	HMGCS1	3-hydroxy-3-methylglutaryl-CoA synthase 1	24.9487	431.715	0.557103	0.1718	0.1669	NaN	NaN	NaN	NaN	NaN	NaN	NaN	NaN	NaN	NaN	NaN	NaN	NaN	NaN	NaN
3163	HMOX2	heme oxygenase 2	23.7207	720.997	0.494221	0.4315	0.4328	23.9397	681.795	0.51134	0.4161	0.4184	NaN	NaN	NaN	NaN	NaN	NaN	NaN	NaN	NaN	NaN
3181	HNRNPA2B1	HNRNPA2B1	24.4846	535.901	0.533337	0.2619	0.2607	23.8449	707.667	0.506399	0.4443	0.4357	NaN	NaN	NaN	NaN	NaN	NaN	NaN	NaN	NaN	NaN
3182	HNRNPAB	HNRNPAB	21.9609	1194.64	0.404117	0.825	0.8196	20.6524	NaN	0.340089	1	1	19.3338	NaN	0.280471	1	1	NaN	NaN	NaN	NaN	NaN
3183	HNRNPC	HNRNPC	23.9438	665.353	0.505645	0.3819	0.3768	NaN	NaN	NaN	NaN	NaN	18.0097	1293.75	0.215098	0.9987	0.9975	NaN	NaN	NaN	NaN	NaN
3184	HNRNPD	heterogeneous nuclear ribonucleoprotein D	23.5848	747.789	0.487262	0.4575	0.4545	21.7069	1284.15	0.395025	0.8913	0.8971	19.1847	NaN	0.273109	1	1	NaN	NaN	NaN	NaN	NaN
3185	HNRNPF	HNRNPF	22.5401	1037.68	0.433773	0.7115	0.7079	21.6346	1300.15	0.391256	0.8975	0.9009	21.5559	953.251	0.39018	0.8892	0.8908	NaN	NaN	NaN	NaN	NaN
3188	HNRNPH2	heterogeneous nuclear ribonucleoprotein H2	20.9591	NaN	0.352819	1	1	19.3783	NaN	0.273716	1	1	NaN	NaN	NaN	NaN	NaN	NaN	NaN	NaN	NaN	NaN
3189	HNRNPH3	heterogeneous nuclear ribonucleoprotein H3	20.693	1525.21	0.339192	0.9662	0.9676	NaN	NaN	NaN	NaN	NaN	NaN	NaN	NaN	NaN	NaN	NaN	NaN	NaN	NaN	NaN
3191	HNRNPL	HNRNPL	26.3989	215.777	0.631354	0.0418	0.0408	25.3084	378.606	0.582642	0.1438	0.1453	17.2462	1301.66	0.177401	0.999	0.9987	NaN	NaN	NaN	NaN	NaN
10236	HNRNPR	heterogeneous nuclear ribonucleoprotein R	23.9156	671.345	0.504204	0.3847	0.382	23.2308	883.694	0.474409	0.5985	0.6105	NaN	NaN	NaN	NaN	NaN	NaN	NaN	NaN	NaN	NaN
221092	HNRNPUL2	heterogeneous nuclear ribonucleoprotein U like 2	23.4002	809.125	0.477815	0.5225	0.5211	23.2677	874.515	0.476334	0.5994	0.5965	NaN	NaN	NaN	NaN	NaN	NaN	NaN	NaN	NaN	NaN
50809	HP1BP3	heterochromatin protein 1 binding protein 3	22.0729	1165.7	0.409849	0.8062	0.794	22.9656	958.159	0.460594	0.6852	0.6734	NaN	NaN	NaN	NaN	NaN	NaN	NaN	NaN	NaN	NaN
3241	HPCAL1	hippocalcin like 1	22.859	947.748	0.450103	0.6372	0.6343	22.93	827.984	0.458742	0.5519	0.5547	21.103	NaN	0.367822	1	1	NaN	NaN	NaN	NaN	NaN
3251	HPRT1	hypoxanthine phosphoribosyltransferase 1	20.3579	1595.59	0.322035	0.9783	0.9814	NaN	NaN	NaN	NaN	NaN	22.1298	793.479	0.418515	0.7578	0.7551	NaN	NaN	NaN	NaN	NaN
3028	HSD17B10	hydroxysteroid 17-beta dehydrogenase 10	23.8113	691.439	0.498864	0.3911	0.4048	24.2621	601.949	0.528134	0.3402	0.3404	NaN	NaN	NaN	NaN	NaN	NaN	NaN	NaN	NaN	NaN
51144	HSD17B12	hydroxysteroid 17-beta dehydrogenase 12	NaN	NaN	NaN	NaN	NaN	20.2975	1159.73	0.321601	0.824	0.8256	NaN	NaN	NaN	NaN	NaN	NaN	NaN	NaN	NaN	NaN
3295	HSD17B4	hydroxysteroid 17-beta dehydrogenase 4	22.621	1013.69	0.437915	0.6938	0.6971	23.6248	764.084	0.494937	0.4829	0.4932	NaN	NaN	NaN	NaN	NaN	NaN	NaN	NaN	NaN	NaN
83693	HSDL1	hydroxysteroid dehydrogenase like 1	22.9506	920.959	0.454792	0.6125	0.6167	24.1974	611.534	0.524763	0.3503	0.3509	NaN	NaN	NaN	NaN	NaN	NaN	NaN	NaN	NaN	NaN
391634	HSP90AB2P	heat shock protein 90 alpha family class B member 2, pseudogene	21.4599	1336.65	0.378463	0.9017	0.8951	21.8372	NaN	0.401813	1	1	NaN	NaN	NaN	NaN	NaN	NaN	NaN	NaN	NaN	NaN
664618	HSP90AB4P	heat shock protein 90 alpha family class B member 4, pseudogene	22.0006	NaN	0.406145	1	1	NaN	NaN	NaN	NaN	NaN	NaN	NaN	NaN	NaN	NaN	NaN	NaN	NaN	NaN	NaN
3304	HSPA1B	heat shock protein family A (Hsp70) member 1B	25.1681	400.286	0.568336	0.1474	0.1486	23.9238	686.551	0.51051	0.4146	0.4245	26.2046	NaN	0.619693	1	1	NaN	NaN	NaN	NaN	NaN
3310	HSPA6	heat shock protein family A (Hsp70) member 6	24.9361	441.306	0.556454	0.1867	0.1815	24.5734	527.901	0.544349	0.2674	0.2647	24.4969	415.26	0.535384	0.2937	0.2855	NaN	NaN	NaN	NaN	NaN
3313	HSPA9	heat shock protein family A (Hsp70) member 9	27.5851	118.627	0.692095	0.01	0.0093	27.009	158.726	0.67123	0.0208	0.0209	23.1576	662.355	0.469259	0.6166	0.6102	NaN	NaN	NaN	NaN	NaN
3315	HSPB1	heat shock protein family B (small) member 1	23.0991	885.198	0.462396	0.5856	0.5819	21.5121	1327.14	0.384876	0.911	0.9098	18.1297	1283.98	0.221022	0.9978	0.9972	NaN	NaN	NaN	NaN	NaN
10525	HYOU1	hypoxia up-regulated 1	22.2522	NaN	0.419033	1	1	22.244	1146.45	0.423005	0.8189	0.8166	NaN	NaN	NaN	NaN	NaN	NaN	NaN	NaN	NaN	NaN
3376	IARS	isoleucyl-tRNA synthetase	23.6168	745.933	0.488901	0.4617	0.4537	20.0396	1527.21	0.308168	0.9737	0.9752	20.4044	NaN	0.333331	1	1	NaN	NaN	NaN	NaN	NaN
55699	IARS2	isoleucyl-tRNA synthetase 2, mitochondrial	25.6276	315.375	0.591865	0.0881	0.0882	24.6517	510.728	0.548428	0.2558	0.2536	NaN	NaN	NaN	NaN	NaN	NaN	NaN	NaN	NaN	NaN
200205	IBA57	IBA57, iron-sulfur cluster assembly	24.3686	540.707	0.527398	0.2605	0.2636	22.7504	NaN	0.449383	1	1	NaN	NaN	NaN	NaN	NaN	NaN	NaN	NaN	NaN	NaN
3383	ICAM1	intercellular adhesion molecule 1	23.1224	867.452	0.463588	0.5695	0.5633	24.3058	589.285	0.530412	0.3174	0.3217	24.4348	461.347	0.532315	0.36	0.3521	NaN	NaN	NaN	NaN	NaN
23463	ICMT	isoprenylcysteine carboxyl methyltransferase	24.3183	576.597	0.524824	0.2895	0.2851	24.06	647.057	0.517608	0.3775	0.3875	NaN	NaN	NaN	NaN	NaN	NaN	NaN	NaN	NaN	NaN
23308	ICOSLG	inducible T cell costimulator ligand	22.931	931.4	0.45379	0.6214	0.626	22.7549	1021.31	0.449619	0.722	0.72	NaN	NaN	NaN	NaN	NaN	NaN	NaN	NaN	NaN	NaN
3417	IDH1	isocitrate dehydrogenase (NADP(+)) 1, cytosolic	19.1093	NaN	0.258103	1	1	NaN	NaN	NaN	NaN	NaN	NaN	NaN	NaN	NaN	NaN	NaN	NaN	NaN	NaN	NaN
3418	IDH2	isocitrate dehydrogenase (NADP(+)) 2, mitochondrial	22.7349	979.542	0.443748	0.6796	0.6599	21.1922	1427.62	0.368212	0.9517	0.9467	NaN	NaN	NaN	NaN	NaN	NaN	NaN	NaN	NaN	NaN
3419	IDH3A	isocitrate dehydrogenase 3 (NAD(+)) alpha	19.3606	1737.31	0.270973	0.9954	0.9962	19.8074	1682.28	0.296069	0.9953	0.9954	18.9164	1169.3	0.259865	0.9836	0.9844	NaN	NaN	NaN	NaN	NaN
3552	IL1A	interleukin 1 alpha	22.5797	972.438	0.435798	0.6439	0.6539	25.6071	NaN	0.598201	1	1	NaN	NaN	NaN	NaN	NaN	NaN	NaN	NaN	NaN	NaN
9466	IL27RA	interleukin 27 receptor subunit alpha	20.6017	1555.23	0.334521	0.9723	0.9692	19.9345	NaN	0.302693	1	1	NaN	NaN	NaN	NaN	NaN	NaN	NaN	NaN	NaN	NaN
3572	IL6ST	interleukin 6 signal transducer	22.3346	1081.19	0.423249	0.7394	0.7496	22.3449	1116.08	0.42826	0.7909	0.791	NaN	NaN	NaN	NaN	NaN	NaN	NaN	NaN	NaN	NaN
3608	ILF2	interleukin enhancer binding factor 2	25.1716	396.08	0.568512	0.1427	0.1495	23.4775	806.855	0.487262	0.5335	0.5357	21.2608	966.904	0.375611	0.9021	0.8968	NaN	NaN	NaN	NaN	NaN
3609	ILF3	interleukin enhancer binding factor 3	25.0819	413.192	0.563918	0.1546	0.1632	24.457	552.909	0.538286	0.2911	0.2885	21.5951	NaN	0.392117	1	1	NaN	NaN	NaN	NaN	NaN
10994	ILVBL	ilvB acetolactate synthase like	21.2947	1268.45	0.370001	0.861	0.8669	24.7312	490.417	0.552572	0.2373	0.2336	24.5843	NaN	0.539697	1	1	NaN	NaN	NaN	NaN	NaN
10989	IMMT	IMMT	23.9199	673.032	0.504425	0.3838	0.3847	25.5842	335.675	0.59701	0.1094	0.116	19.4533	1193.27	0.286369	0.9879	0.9879	NaN	NaN	NaN	NaN	NaN
55272	IMP3	IMP3, U3 small nucleolar ribonucleoprotein	19.7787	NaN	0.292379	1	1	NaN	NaN	NaN	NaN	NaN	NaN	NaN	NaN	NaN	NaN	NaN	NaN	NaN	NaN	NaN
79711	IPO4	importin 4	23.066	866.097	0.460703	0.5748	0.5655	24.0764	649.727	0.518462	0.3762	0.3842	24.9543	349.799	0.557963	0.2158	0.2166	NaN	NaN	NaN	NaN	NaN
128239	IQGAP3	IQ motif containing GTPase activating protein 3	NaN	NaN	NaN	NaN	NaN	NaN	NaN	NaN	NaN	NaN	25.6186	316.553	0.590763	0.1802	0.1701	NaN	NaN	NaN	NaN	NaN
64207	IRF2BPL	interferon regulatory factor 2 binding protein like	22.2884	1104	0.420884	0.7628	0.7643	19.8817	NaN	0.299943	1	1	NaN	NaN	NaN	NaN	NaN	NaN	NaN	NaN	NaN	NaN
83737	ITCH	itchy E3 ubiquitin protein ligase	NaN	NaN	NaN	NaN	NaN	21.4956	1347.68	0.384015	0.9217	0.9245	24.1485	NaN	0.518179	1	1	NaN	NaN	NaN	NaN	NaN
3685	ITGAV	integrin subunit alpha V	NaN	NaN	NaN	NaN	NaN	NaN	NaN	NaN	NaN	NaN	22.6542	NaN	0.444406	1	1	NaN	NaN	NaN	NaN	NaN
3694	ITGB6	integrin subunit beta 6	23.1478	864.25	0.464891	0.5672	0.5674	24.3023	589.583	0.530231	0.3275	0.3223	22.4162	696.035	0.432656	0.6524	0.6585	NaN	NaN	NaN	NaN	NaN
9445	ITM2B	integral membrane protein 2B	23.7946	704.25	0.498009	0.423	0.4178	23.6048	777.921	0.493894	0.5053	0.5048	NaN	NaN	NaN	NaN	NaN	NaN	NaN	NaN	NaN	NaN
3708	ITPR1	inositol 1,4,5-trisphosphate receptor type 1	22.32	1096.51	0.422502	0.7627	0.7562	24.1585	625.964	0.522738	0.3622	0.3482	NaN	NaN	NaN	NaN	NaN	NaN	NaN	NaN	NaN	NaN
3710	ITPR3	inositol 1,4,5-trisphosphate receptor type 3	22.9121	930.512	0.452821	0.6234	0.6292	23.6052	774.431	0.493914	0.5058	0.5045	NaN	NaN	NaN	NaN	NaN	NaN	NaN	NaN	NaN	NaN
3712	IVD	isovaleryl-CoA dehydrogenase	20.459	NaN	0.327213	1	1	NaN	NaN	NaN	NaN	NaN	NaN	NaN	NaN	NaN	NaN	NaN	NaN	NaN	NaN	NaN
182	JAG1	jagged 1	20.326	1615.29	0.320404	0.9826	0.9804	19.3883	NaN	0.274238	1	1	21.779	889.542	0.401196	0.8501	0.8438	NaN	NaN	NaN	NaN	NaN
25959	KANK2	KN motif and ankyrin repeat domains 2	NaN	NaN	NaN	NaN	NaN	21.1078	1438.44	0.363814	0.9536	0.951	NaN	NaN	NaN	NaN	NaN	NaN	NaN	NaN	NaN	NaN
3735	KARS	lysyl-tRNA synthetase	21.4118	1348.07	0.376001	0.9055	0.9054	21.1885	1426.83	0.368019	0.9519	0.9458	23.2343	666.744	0.473043	0.6207	0.6216	NaN	NaN	NaN	NaN	NaN
11143	KAT7	lysine acetyltransferase 7	NaN	NaN	NaN	NaN	NaN	22.0677	1196.84	0.413818	0.8444	0.8455	NaN	NaN	NaN	NaN	NaN	NaN	NaN	NaN	NaN	NaN
56888	KCMF1	potassium channel modulatory factor 1	NaN	NaN	NaN	NaN	NaN	NaN	NaN	NaN	NaN	NaN	17.7735	NaN	0.203439	1	1	NaN	NaN	NaN	NaN	NaN
3783	KCNN4	potassium calcium-activated channel subfamily N member 4	21.5054	1285.39	0.380792	0.8738	0.8705	23.9539	680.458	0.512077	0.4186	0.412	26.5146	229.173	0.635001	0.0869	0.0972	NaN	NaN	NaN	NaN	NaN
22992	KDM2A	lysine demethylase 2A	NaN	NaN	NaN	NaN	NaN	22.9384	961.432	0.459177	0.6727	0.6835	NaN	NaN	NaN	NaN	NaN	NaN	NaN	NaN	NaN	NaN
10657	KHDRBS1	KH RNA binding domain containing, signal transduction associated 1	20.4258	1616.4	0.325513	0.9807	0.9833	22.987	935.719	0.461711	0.6557	0.6542	NaN	NaN	NaN	NaN	NaN	NaN	NaN	NaN	NaN	NaN
8570	KHSRP	KH-type splicing regulatory protein	26.1707	241.71	0.619673	0.0491	0.0533	23.3594	836.452	0.481108	0.5582	0.5591	18.2187	1263.54	0.225416	0.9972	0.9974	NaN	NaN	NaN	NaN	NaN
79932	KIAA0319L	KIAA0319 like	25.1194	407.292	0.565841	0.1565	0.1533	24.6545	508.294	0.548577	0.2471	0.2556	21.8082	NaN	0.402636	1	1	NaN	NaN	NaN	NaN	NaN
9692	KIAA0391	KIAA0391	20.3674	1578.66	0.322525	0.9772	0.9759	20.4566	NaN	0.329894	1	1	NaN	NaN	NaN	NaN	NaN	NaN	NaN	NaN	NaN	NaN
643314	KIAA0754	KIAA0754	21.8376	1160.74	0.397803	0.7995	0.8039	22.4936	980.021	0.436009	0.6867	0.6956	NaN	NaN	NaN	NaN	NaN	NaN	NaN	NaN	NaN	NaN
57189	KIAA1147	KIAA1147	23.6522	660.887	0.490713	0.3843	0.3772	23.6797	733.053	0.497795	0.4675	0.4635	NaN	NaN	NaN	NaN	NaN	NaN	NaN	NaN	NaN	NaN
57670	KIAA1549	KIAA1549	20.3163	NaN	0.319906	1	1	21.5771	1323.32	0.388262	0.9124	0.9075	23.0476	NaN	0.463826	1	1	NaN	NaN	NaN	NaN	NaN
9928	KIF14	kinesin family member 14	NaN	NaN	NaN	NaN	NaN	NaN	NaN	NaN	NaN	NaN	21.5814	856.317	0.391437	0.8183	0.8178	NaN	NaN	NaN	NaN	NaN
10112	KIF20A	kinesin family member 20A	NaN	NaN	NaN	NaN	NaN	NaN	NaN	NaN	NaN	NaN	22.1217	855.88	0.418116	0.813	0.8167	NaN	NaN	NaN	NaN	NaN
9493	KIF23	kinesin family member 23	NaN	NaN	NaN	NaN	NaN	21.288	NaN	0.373203	1	1	26.4951	226.657	0.634038	0.0925	0.0915	NaN	NaN	NaN	NaN	NaN
4297	KMT2A	lysine methyltransferase 2A	20.1473	NaN	0.311255	1	1	20.0152	1610.12	0.306895	0.9877	0.9883	NaN	NaN	NaN	NaN	NaN	NaN	NaN	NaN	NaN	NaN
3838	KPNA2	karyopherin subunit alpha 2	22.4099	1072.65	0.427104	0.7399	0.7386	22.1644	1174.34	0.418856	0.8382	0.8319	22.8068	689.095	0.45194	0.6453	0.6405	NaN	NaN	NaN	NaN	NaN
3839	KPNA3	karyopherin subunit alpha 3	20.0672	NaN	0.307152	1	1	20.799	1516.89	0.347728	0.9711	0.9728	21.2815	918.726	0.376633	0.8683	0.8711	NaN	NaN	NaN	NaN	NaN
448834	KPRP	keratinocyte proline rich protein	NaN	NaN	NaN	NaN	NaN	NaN	NaN	NaN	NaN	NaN	19.6648	NaN	0.296814	1	1	NaN	NaN	NaN	NaN	NaN
65095	KRI1	KRI1 homolog	NaN	NaN	NaN	NaN	NaN	21.0989	1453.91	0.363351	0.9556	0.9543	NaN	NaN	NaN	NaN	NaN	NaN	NaN	NaN	NaN	NaN
11103	KRR1	KRR1, small subunit processome component homolog	NaN	NaN	NaN	NaN	NaN	21.7257	1282.99	0.396005	0.8931	0.899	20.6497	NaN	0.345442	1	1	NaN	NaN	NaN	NaN	NaN
3880	KRT19	keratin 19	21.1773	NaN	0.363991	1	1	21.1564	1437.32	0.366347	0.9538	0.9522	NaN	NaN	NaN	NaN	NaN	NaN	NaN	NaN	NaN	NaN
3854	KRT6B	keratin 6B	21.6332	1273.8	0.387335	0.8692	0.8693	21.6629	1231.03	0.392734	0.8631	0.8618	20.2842	NaN	0.327393	1	1	NaN	NaN	NaN	NaN	NaN
3855	KRT7	keratin 7	24.6677	501.366	0.542714	0.2277	0.2324	23.8399	695.335	0.506141	0.4251	0.4256	21.2893	903.62	0.377017	0.8595	0.8543	NaN	NaN	NaN	NaN	NaN
374454	KRT77	keratin 77	21.301	1378.59	0.370324	0.9239	0.9176	NaN	NaN	NaN	NaN	NaN	NaN	NaN	NaN	NaN	NaN	NaN	NaN	NaN	NaN	NaN
196374	KRT78	keratin 78	24.6604	503.506	0.54234	0.2363	0.2308	22.835	916.525	0.453789	0.6404	0.6312	24.9732	NaN	0.558898	1	1	NaN	NaN	NaN	NaN	NaN
3856	KRT8	keratin 8	22.759	NaN	0.44498	1	1	20.4716	1493.97	0.330674	0.9702	0.9673	18.8271	NaN	0.255453	1	1	NaN	NaN	NaN	NaN	NaN
144501	KRT80	keratin 80	22.75	980.189	0.444521	0.6682	0.6685	20.4189	1591.58	0.327927	0.9862	0.9852	21.3971	NaN	0.382341	1	1	NaN	NaN	NaN	NaN	NaN
3895	KTN1	kinectin 1	25.8754	279.792	0.604549	0.0723	0.0715	25.2934	390.457	0.581858	0.1462	0.1497	NaN	NaN	NaN	NaN	NaN	NaN	NaN	NaN	NaN	NaN
79944	L2HGDH	L-2-hydroxyglutarate dehydrogenase	23.6697	735.377	0.491612	0.4398	0.4433	24.5258	537.03	0.541869	0.277	0.276	NaN	NaN	NaN	NaN	NaN	NaN	NaN	NaN	NaN	NaN
114294	LACTB	lactamase beta	NaN	NaN	NaN	NaN	NaN	20.6395	1524.91	0.339418	0.9765	0.9768	NaN	NaN	NaN	NaN	NaN	NaN	NaN	NaN	NaN	NaN
3914	LAMB3	laminin subunit beta 3	21.5761	1302.9	0.384414	0.8836	0.8803	22.7678	974.893	0.45029	0.6811	0.6806	NaN	NaN	NaN	NaN	NaN	NaN	NaN	NaN	NaN	NaN
51056	LAP3	leucine aminopeptidase 3	NaN	NaN	NaN	NaN	NaN	NaN	NaN	NaN	NaN	NaN	19.7029	1178.8	0.298696	0.9839	0.9867	NaN	NaN	NaN	NaN	NaN
9741	LAPTM4A	lysosomal protein transmembrane 4 alpha	26.0599	253.376	0.613996	0.0534	0.0569	25.5032	348.513	0.592788	0.1163	0.1268	25.1298	NaN	0.566627	1	1	NaN	NaN	NaN	NaN	NaN
23367	LARP1	La ribonucleoprotein domain family member 1	20.6116	NaN	0.335025	1	1	NaN	NaN	NaN	NaN	NaN	NaN	NaN	NaN	NaN	NaN	NaN	NaN	NaN	NaN	NaN
113251	LARP4	La ribonucleoprotein domain family member 4	21.7568	NaN	0.393665	1	1	22.8523	990.477	0.45469	0.6941	0.7001	19.1953	NaN	0.273634	1	1	NaN	NaN	NaN	NaN	NaN
81887	LAS1L	LAS1 like, ribosome biogenesis factor	21.5091	1323.14	0.380982	0.8997	0.8946	21.4427	1352.71	0.381259	0.9232	0.9226	NaN	NaN	NaN	NaN	NaN	NaN	NaN	NaN	NaN	NaN
3930	LBR	lamin B receptor	20.1259	NaN	0.310159	1	1	NaN	NaN	NaN	NaN	NaN	NaN	NaN	NaN	NaN	NaN	NaN	NaN	NaN	NaN	NaN
253558	LCLAT1	lysocardiolipin acyltransferase 1	21.6641	1279.69	0.388916	0.8665	0.8686	21.8105	1246.66	0.400419	0.8725	0.8807	NaN	NaN	NaN	NaN	NaN	NaN	NaN	NaN	NaN	NaN
3934	LCN2	lipocalin 2	20.7228	1530.69	0.340719	0.9648	0.9638	NaN	NaN	NaN	NaN	NaN	NaN	NaN	NaN	NaN	NaN	NaN	NaN	NaN	NaN	NaN
3949	LDLR	low density lipoprotein receptor	24.9221	448.176	0.555737	0.1804	0.198	25.7895	305.956	0.607704	0.0942	0.0928	21.9159	868.357	0.407954	0.832	0.8233	NaN	NaN	NaN	NaN	NaN
221496	LEMD2	LEM domain containing 2	20.0696	1599.49	0.307277	0.9792	0.9829	22.1329	1111.69	0.417214	0.7913	0.7902	NaN	NaN	NaN	NaN	NaN	NaN	NaN	NaN	NaN	NaN
23592	LEMD3	LEM domain containing 3	22.1095	1150.41	0.411723	0.7924	0.7923	23.0531	842.268	0.465154	0.5556	0.5626	NaN	NaN	NaN	NaN	NaN	NaN	NaN	NaN	NaN	NaN
3954	LETM1	leucine zipper and EF-hand containing transmembrane protein 1	20.2133	NaN	0.314633	1	1	21.9627	1211.4	0.40835	0.8528	0.8528	NaN	NaN	NaN	NaN	NaN	NaN	NaN	NaN	NaN	NaN
3956	LGALS1	galectin 1	25.7177	300.441	0.596476	0.0829	0.0849	27.9259	92.1704	0.718996	0.0064	0.0054	22.7848	600.293	0.450852	0.5297	0.5324	NaN	NaN	NaN	NaN	NaN
3963	LGALS7	galectin 7	21.1407	NaN	0.36212	1	1	20.0171	NaN	0.306996	1	1	NaN	NaN	NaN	NaN	NaN	NaN	NaN	NaN	NaN	NaN
5641	LGMN	legumain	24.2942	577.037	0.523589	0.2941	0.3	22.1396	1159.48	0.417563	0.8308	0.8149	NaN	NaN	NaN	NaN	NaN	NaN	NaN	NaN	NaN	NaN
10184	LHFPL2	LHFPL tetraspan subfamily member 2	20.6591	1538.07	0.33746	0.9671	0.9662	19.7805	NaN	0.29467	1	1	22.0254	725.616	0.413361	0.6771	0.6936	NaN	NaN	NaN	NaN	NaN
3980	LIG3	DNA ligase 3	20.4775	1571.34	0.32816	0.9771	0.9749	21.5127	1326.2	0.384907	0.9115	0.9174	NaN	NaN	NaN	NaN	NaN	NaN	NaN	NaN	NaN	NaN
3998	LMAN1	lectin, mannose binding 1	23.9511	659.507	0.506022	0.3734	0.3783	24.4706	548.796	0.538995	0.286	0.2857	19.8917	NaN	0.308014	1	1	NaN	NaN	NaN	NaN	NaN
91289	LMF2	lipase maturation factor 2	25.1614	404.214	0.567991	0.1526	0.1544	26.1291	256.98	0.625396	0.0619	0.0589	22.6806	756.657	0.445711	0.7183	0.719	NaN	NaN	NaN	NaN	NaN
4000	LMNA	LMNA	27.5943	117.477	0.692563	0.0098	0.0092	28.6615	60.93	0.757315	0.0012	0.0017	22.4598	752.644	0.434807	0.7117	0.7128	NaN	NaN	NaN	NaN	NaN
4001	LMNB1	lamin B1	24.0627	634.904	0.511736	0.3553	0.3463	25.708	316.346	0.603457	0.1001	0.1005	20.2471	NaN	0.325565	1	1	NaN	NaN	NaN	NaN	NaN
4008	LMO7	LIM domain 7	20.7041	1537.83	0.339761	0.9701	0.9688	21.51	1347.34	0.384768	0.9247	0.9149	20.1211	1124.12	0.31934	0.9741	0.9725	NaN	NaN	NaN	NaN	NaN
22853	LMTK2	lemur tyrosine kinase 2	24.4711	544.53	0.532648	0.2697	0.2592	23.1246	873.281	0.468878	0.5929	0.5967	NaN	NaN	NaN	NaN	NaN	NaN	NaN	NaN	NaN	NaN
80856	LNPK	lunapark, ER junction formation factor	21.7407	1254.39	0.392838	0.8574	0.8525	21.6582	1267.2	0.392487	0.8879	0.8862	NaN	NaN	NaN	NaN	NaN	NaN	NaN	NaN	NaN	NaN
9361	LONP1	lon peptidase 1, mitochondrial	25.45	343.674	0.582768	0.1079	0.1056	25.3524	375.34	0.584933	0.1369	0.1377	NaN	NaN	NaN	NaN	NaN	NaN	NaN	NaN	NaN	NaN
79888	LPCAT1	lysophosphatidylcholine acyltransferase 1	23.639	729.438	0.490039	0.4396	0.4435	24.4465	550.862	0.537741	0.2921	0.2822	24.3996	461.466	0.530579	0.3574	0.3557	NaN	NaN	NaN	NaN	NaN
10162	LPCAT3	lysophosphatidylcholine acyltransferase 3	22.2264	1110.25	0.41771	0.7707	0.7631	22.7552	992.866	0.449632	0.6951	0.7013	NaN	NaN	NaN	NaN	NaN	NaN	NaN	NaN	NaN	NaN
254531	LPCAT4	lysophosphatidylcholine acyltransferase 4	23.294	829.181	0.472376	0.5283	0.5362	24.0574	641.557	0.517469	0.3693	0.369	20.2088	NaN	0.323674	1	1	NaN	NaN	NaN	NaN	NaN
26020	LRP10	LDL receptor related protein 10	26.4708	207.067	0.635039	0.0384	0.0374	24.2695	574.552	0.528522	0.311	0.3136	18.7705	1214.46	0.25266	0.99	0.992	NaN	NaN	NaN	NaN	NaN
29967	LRP12	LDL receptor related protein 12	22.6067	1010.15	0.437181	0.6839	0.694	23.069	930.176	0.465979	0.6478	0.6436	NaN	NaN	NaN	NaN	NaN	NaN	NaN	NaN	NaN	NaN
126755	LRRC38	leucine rich repeat containing 38	22.3623	1084.59	0.42467	0.7502	0.7543	23.8428	714.213	0.506291	0.4496	0.4475	24.0538	490.704	0.513505	0.389	0.3896	NaN	NaN	NaN	NaN	NaN
55379	LRRC59	leucine rich repeat containing 59	26.088	251.899	0.615437	0.0569	0.0576	27.2692	135.173	0.684784	0.014	0.0155	23.4555	NaN	0.483969	1	1	NaN	NaN	NaN	NaN	NaN
57554	LRRC7	leucine rich repeat containing 7	21.7563	1245.4	0.393638	0.8537	0.8531	21.9807	1202.3	0.409285	0.8461	0.8512	NaN	NaN	NaN	NaN	NaN	NaN	NaN	NaN	NaN	NaN
55144	LRRC8D	leucine rich repeat containing 8 VRAC subunit D	NaN	NaN	NaN	NaN	NaN	21.2611	1406.58	0.371803	0.9425	0.9438	24.4836	462.084	0.534723	0.3556	0.3587	NaN	NaN	NaN	NaN	NaN
80131	LRRC8E	leucine rich repeat containing 8 VRAC subunit E	21.0123	1451.75	0.355542	0.9448	0.9418	22.4395	1090.25	0.433186	0.7754	0.7796	23.6197	553.374	0.492075	0.469	0.4629	NaN	NaN	NaN	NaN	NaN
9208	LRRFIP1	LRR binding FLII interacting protein 1	22.1707	1130.82	0.414857	0.7818	0.7768	19.5566	1688.66	0.283007	0.9952	0.9949	20.6568	1074.87	0.345789	0.9551	0.9542	NaN	NaN	NaN	NaN	NaN
4047	LSS	lanosterol synthase	23.9723	658.626	0.507107	0.367	0.3698	24.6537	511.75	0.548532	0.2481	0.2477	22.0548	NaN	0.41481	1	1	NaN	NaN	NaN	NaN	NaN
4048	LTA4H	leukotriene A4 hydrolase	22.6597	996.848	0.439894	0.686	0.6749	NaN	NaN	NaN	NaN	NaN	22.35	NaN	0.429388	1	1	NaN	NaN	NaN	NaN	NaN
51747	LUC7L3	LUC7 like 3 pre-mRNA splicing factor	19.4828	NaN	0.27723	1	1	NaN	NaN	NaN	NaN	NaN	NaN	NaN	NaN	NaN	NaN	NaN	NaN	NaN	NaN	NaN
55646	LYAR	Ly1 antibody reactive	19.5506	NaN	0.2807	1	1	20.5714	NaN	0.335873	1	1	NaN	NaN	NaN	NaN	NaN	NaN	NaN	NaN	NaN	NaN
23499	MACF1	microtubule-actin crosslinking factor 1	21.1352	1428.98	0.361836	0.9365	0.9346	19.4706	NaN	0.278527	1	1	22.9802	714.477	0.4605	0.6765	0.6758	NaN	NaN	NaN	NaN	NaN
10916	MAGED2	MAGE family member D2	NaN	NaN	NaN	NaN	NaN	NaN	NaN	NaN	NaN	NaN	19.1383	NaN	0.270817	1	1	NaN	NaN	NaN	NaN	NaN
84061	MAGT1	magnesium transporter 1	21.6906	1274.73	0.390277	0.8704	0.8722	23.4114	830.301	0.48382	0.5557	0.5539	20.0947	NaN	0.318039	1	1	NaN	NaN	NaN	NaN	NaN
114569	MAL2	mal, T cell differentiation protein 2 (gene/pseudogene)	25.4309	332.527	0.581792	0.1006	0.1091	24.2775	563.288	0.528936	0.2902	0.2954	NaN	NaN	NaN	NaN	NaN	NaN	NaN	NaN	NaN	NaN
11253	MAN1B1	mannosidase alpha class 1B member 1	26.7566	179.221	0.649673	0.0256	0.0281	25.9485	282.038	0.615983	0.0787	0.0754	23.6594	596.533	0.494035	0.5314	0.5346	NaN	NaN	NaN	NaN	NaN
4122	MAN2A2	mannosidase alpha class 2A member 2	21.2536	1393.72	0.3679	0.9213	0.9223	20.4817	NaN	0.3312	1	1	NaN	NaN	NaN	NaN	NaN	NaN	NaN	NaN	NaN	NaN
7873	MANF	mesencephalic astrocyte derived neurotrophic factor	22.0213	1171.9	0.40721	0.8089	0.8143	21.782	1163.57	0.398938	0.8253	0.8223	19.07	NaN	0.267446	1	1	NaN	NaN	NaN	NaN	NaN
4134	MAP4	microtubule associated protein 4	25.2596	381.646	0.573021	0.129	0.1365	23.1112	920.644	0.46818	0.6346	0.641	20.194	1105.43	0.322941	0.9664	0.9662	NaN	NaN	NaN	NaN	NaN
79109	MAPKAP1	mitogen-activated protein kinase associated protein 1	19.0614	1798.56	0.255649	0.9988	0.9987	21.2022	1416.07	0.368733	0.9478	0.9464	22.9424	698.85	0.458635	0.6574	0.6566	NaN	NaN	NaN	NaN	NaN
55016	MARCH1	membrane associated ring-CH-type finger 1	20.67	1545.4	0.338014	0.9696	0.9679	23.1007	NaN	0.467633	1	1	NaN	NaN	NaN	NaN	NaN	NaN	NaN	NaN	NaN	NaN
4141	MARS	methionyl-tRNA synthetase	24.6558	504.446	0.542105	0.222	0.2312	23.6336	749.221	0.495392	0.4788	0.4805	22.2139	NaN	0.422667	1	1	NaN	NaN	NaN	NaN	NaN
92935	MARS2	methionyl-tRNA synthetase 2, mitochondrial	21.1388	NaN	0.362022	1	1	NaN	NaN	NaN	NaN	NaN	NaN	NaN	NaN	NaN	NaN	NaN	NaN	NaN	NaN	NaN
4144	MAT2A	methionine adenosyltransferase 2A	21.2532	1308.87	0.367877	0.8878	0.8879	NaN	NaN	NaN	NaN	NaN	NaN	NaN	NaN	NaN	NaN	NaN	NaN	NaN	NaN	NaN
9782	MATR3	matrin 3	25.7183	299.886	0.596509	0.0779	0.0824	24.6014	518.526	0.545811	0.2558	0.256	NaN	NaN	NaN	NaN	NaN	NaN	NaN	NaN	NaN	NaN
4154	MBNL1	muscleblind like splicing regulator 1	21.1982	1411.64	0.365063	0.9317	0.9319	20.0541	NaN	0.308922	1	1	NaN	NaN	NaN	NaN	NaN	NaN	NaN	NaN	NaN	NaN
4171	MCM2	minichromosome maintenance complex component 2	19.8088	1716.07	0.293918	0.9944	0.9949	19.0529	NaN	0.256765	1	1	NaN	NaN	NaN	NaN	NaN	NaN	NaN	NaN	NaN	NaN
4172	MCM3	minichromosome maintenance complex component 3	21.394	1339.85	0.375089	0.8978	0.8996	NaN	NaN	NaN	NaN	NaN	NaN	NaN	NaN	NaN	NaN	NaN	NaN	NaN	NaN	NaN
4175	MCM6	minichromosome maintenance complex component 6	22.0339	1173.38	0.407852	0.8073	0.809	20.7675	NaN	0.346088	1	1	22.4498	NaN	0.434313	1	1	NaN	NaN	NaN	NaN	NaN
57192	MCOLN1	mucolipin 1	25.5487	328.435	0.587824	0.1011	0.098	25.1244	409.678	0.573057	0.1672	0.1698	19.998	1113.03	0.313263	0.9674	0.9695	NaN	NaN	NaN	NaN	NaN
90550	MCU	mitochondrial calcium uniporter	23.2047	844.242	0.467802	0.5452	0.5383	22.595	1022.66	0.441288	0.7248	0.7238	NaN	NaN	NaN	NaN	NaN	NaN	NaN	NaN	NaN	NaN
9656	MDC1	mediator of DNA damage checkpoint 1	19.8845	1670.06	0.297799	0.9901	0.989	21.7089	1278.59	0.395126	0.8951	0.8921	NaN	NaN	NaN	NaN	NaN	NaN	NaN	NaN	NaN	NaN
4191	MDH2	malate dehydrogenase 2	27.2409	137.147	0.674468	0.0153	0.0135	26.2746	238.876	0.632974	0.0535	0.0561	21.4949	790.781	0.387167	0.7562	0.7532	NaN	NaN	NaN	NaN	NaN
23195	MDN1	midasin AAA ATPase 1	21.5826	1274.9	0.384747	0.8676	0.8678	21.1581	1372.5	0.366435	0.9334	0.9281	NaN	NaN	NaN	NaN	NaN	NaN	NaN	NaN	NaN	NaN
4200	ME2	malic enzyme 2	21.3197	1341.72	0.371286	0.9042	0.9003	20.8668	NaN	0.351261	1	1	21.9562	NaN	0.409944	1	1	NaN	NaN	NaN	NaN	NaN
4233	MET	MET proto-oncogene, receptor tyrosine kinase	18.9761	1807.48	0.251284	0.9992	0.9985	22.1688	NaN	0.419084	1	1	23.317	606.818	0.477127	0.5457	0.5412	NaN	NaN	NaN	NaN	NaN
10988	METAP2	methionyl aminopeptidase 2	20.1623	1664.48	0.312019	0.989	0.9875	20.9232	1497.64	0.354196	0.9696	0.9689	20.5477	NaN	0.340402	1	1	NaN	NaN	NaN	NaN	NaN
196410	METTL7B	methyltransferase like 7B	24.3182	575.13	0.524816	0.3001	0.2863	24.4887	536.708	0.53994	0.2727	0.2804	NaN	NaN	NaN	NaN	NaN	NaN	NaN	NaN	NaN	NaN
4238	MFAP3	microfibril associated protein 3	21.8126	1241.48	0.396521	0.8523	0.8602	22.6909	1007.1	0.446286	0.7157	0.7173	21.623	NaN	0.393491	1	1	NaN	NaN	NaN	NaN	NaN
4240	MFGE8	milk fat globule-EGF factor 8 protein	20.8652	NaN	0.348009	1	1	NaN	NaN	NaN	NaN	NaN	20.8708	1045.86	0.356355	0.9456	0.9406	NaN	NaN	NaN	NaN	NaN
10227	MFSD10	major facilitator superfamily domain containing 10	22.7381	956.99	0.443909	0.6441	0.6432	24.4613	515.7	0.538511	0.2525	0.2512	24.3046	NaN	0.525888	1	1	NaN	NaN	NaN	NaN	NaN
126321	MFSD12	major facilitator superfamily domain containing 12	23.0582	893.522	0.460299	0.5948	0.5932	22.3234	1124.83	0.42714	0.789	0.8063	NaN	NaN	NaN	NaN	NaN	NaN	NaN	NaN	NaN	NaN
84975	MFSD5	major facilitator superfamily domain containing 5	23.0144	887.396	0.458059	0.5875	0.5832	23.3422	806.381	0.480213	0.5348	0.5347	NaN	NaN	NaN	NaN	NaN	NaN	NaN	NaN	NaN	NaN
54842	MFSD6	major facilitator superfamily domain containing 6	21.2786	1383.88	0.36918	0.9179	0.9198	22.3487	1094.83	0.428456	0.7805	0.7772	20.4487	NaN	0.335514	1	1	NaN	NaN	NaN	NaN	NaN
4259	MGST3	microsomal glutathione S-transferase 3	23.3071	834.352	0.473045	0.5342	0.5342	22.9877	886.29	0.461745	0.6088	0.606	NaN	NaN	NaN	NaN	NaN	NaN	NaN	NaN	NaN	NaN
4288	MKI67	marker of proliferation Ki-67	21.0438	1448.73	0.357157	0.9441	0.9377	22.8954	960.342	0.456939	0.6694	0.6752	NaN	NaN	NaN	NaN	NaN	NaN	NaN	NaN	NaN	NaN
64210	MMS19	MMS19 homolog, cytosolic iron-sulfur assembly component	21.2388	1331.03	0.36714	0.8912	0.8984	22.4646	1093.65	0.434493	0.7768	0.7773	23.1869	647.798	0.470708	0.5965	0.5924	NaN	NaN	NaN	NaN	NaN
7841	MOGS	mannosyl-oligosaccharide glucosidase	21.9378	1195	0.402934	0.8201	0.8269	24.3838	572.638	0.534473	0.31	0.2989	NaN	NaN	NaN	NaN	NaN	NaN	NaN	NaN	NaN	NaN
9526	MPDU1	mannose-P-dolichol utilization defect 1	20.7435	NaN	0.341781	1	1	NaN	NaN	NaN	NaN	NaN	NaN	NaN	NaN	NaN	NaN	NaN	NaN	NaN	NaN	NaN
4351	MPI	mannose phosphate isomerase	19.8686	NaN	0.296982	1	1	NaN	NaN	NaN	NaN	NaN	NaN	NaN	NaN	NaN	NaN	NaN	NaN	NaN	NaN	NaN
4354	MPP1	membrane palmitoylated protein 1	21.4249	NaN	0.376673	1	1	22.3643	NaN	0.429272	1	1	NaN	NaN	NaN	NaN	NaN	NaN	NaN	NaN	NaN	NaN
4355	MPP2	membrane palmitoylated protein 2	23.1513	872.877	0.465068	0.5738	0.5767	24.2313	601.675	0.52653	0.3435	0.3396	21.8251	861.317	0.40347	0.8205	0.8178	NaN	NaN	NaN	NaN	NaN
64398	MPP5	membrane palmitoylated protein 5	25.1169	411.353	0.565715	0.1636	0.1515	25.5337	344.117	0.594377	0.125	0.1129	21.5428	NaN	0.389533	1	1	NaN	NaN	NaN	NaN	NaN
4357	MPST	mercaptopyruvate sulfurtransferase	23.8978	658.514	0.503291	0.3828	0.3685	21.2105	NaN	0.369166	1	1	20.2021	1124.97	0.323342	0.9744	0.9723	NaN	NaN	NaN	NaN	NaN
9019	MPZL1	myelin protein zero like 1	NaN	NaN	NaN	NaN	NaN	20.9056	NaN	0.35328	1	1	23.8997	NaN	0.505898	1	1	NaN	NaN	NaN	NaN	NaN
55686	MREG	melanoregulin	24.1819	608.766	0.517836	0.3294	0.3221	24.0831	645.32	0.518809	0.3756	0.3754	NaN	NaN	NaN	NaN	NaN	NaN	NaN	NaN	NaN	NaN
727957	MROH1	maestro heat like repeat family member 1	19.7082	1705.81	0.288769	0.9924	0.9942	NaN	NaN	NaN	NaN	NaN	17.8723	NaN	0.208313	1	1	NaN	NaN	NaN	NaN	NaN
6182	MRPL12	protein-coding	25.5106	333.636	0.585872	0.0994	0.1015	24.7796	481.353	0.555094	0.2281	0.2228	NaN	NaN	NaN	NaN	NaN	NaN	NaN	NaN	NaN	NaN
51253	MRPL37	mitochondrial ribosomal protein L37	20.721	NaN	0.340627	1	1	20.7605	1479.11	0.34572	0.9668	0.9648	NaN	NaN	NaN	NaN	NaN	NaN	NaN	NaN	NaN	NaN
65080	MRPL44	mitochondrial ribosomal protein L44	NaN	NaN	NaN	NaN	NaN	21.2941	NaN	0.373518	1	1	NaN	NaN	NaN	NaN	NaN	NaN	NaN	NaN	NaN	NaN
28973	MRPS18B	mitochondrial ribosomal protein S18B	23.2244	816.131	0.468812	0.5181	0.5214	23.109	914.808	0.468066	0.632	0.6406	NaN	NaN	NaN	NaN	NaN	NaN	NaN	NaN	NaN	NaN
23107	MRPS27	mitochondrial ribosomal protein S27	19.9734	1696.53	0.302346	0.9924	0.9936	20.8197	1514.24	0.348805	0.9737	0.9753	NaN	NaN	NaN	NaN	NaN	NaN	NaN	NaN	NaN	NaN
10884	MRPS30	mitochondrial ribosomal protein S30	20.7416	1481.17	0.341685	0.951	0.951	23.4109	NaN	0.483794	1	1	NaN	NaN	NaN	NaN	NaN	NaN	NaN	NaN	NaN	NaN
2956	MSH6	mutS homolog 6	20.0168	1645.38	0.304569	0.9879	0.9865	21.6851	1291.98	0.393888	0.8978	0.894	21.9164	NaN	0.40798	1	1	NaN	NaN	NaN	NaN	NaN
692094	MSMP	microseminoprotein, prostate associated	23.89	671.003	0.502893	0.3883	0.3936	22.1754	NaN	0.419431	1	1	NaN	NaN	NaN	NaN	NaN	NaN	NaN	NaN	NaN	NaN
4486	MST1R	macrophage stimulating 1 receptor	21.0479	NaN	0.357368	1	1	21.2775	1394.13	0.372653	0.9363	0.9372	NaN	NaN	NaN	NaN	NaN	NaN	NaN	NaN	NaN	NaN
9219	MTA2	metastasis associated 1 family member 2	21.8587	1220.06	0.398884	0.8281	0.8476	20.9708	1485.48	0.356678	0.9637	0.9629	NaN	NaN	NaN	NaN	NaN	NaN	NaN	NaN	NaN	NaN
4507	MTAP	methylthioadenosine phosphorylase	23.2207	834.964	0.468623	0.5423	0.5352	NaN	NaN	NaN	NaN	NaN	NaN	NaN	NaN	NaN	NaN	NaN	NaN	NaN	NaN	NaN
23788	MTCH2	mitochondrial carrier 2	22.2946	1077.86	0.4212	0.739	0.7442	25.1856	401.763	0.576243	0.1641	0.1652	18.61	1177.63	0.244737	0.9848	0.9841	NaN	NaN	NaN	NaN	NaN
136319	MTPN	myotrophin	21.4286	1327.74	0.376857	0.8879	0.8963	NaN	NaN	NaN	NaN	NaN	NaN	NaN	NaN	NaN	NaN	NaN	NaN	NaN	NaN	NaN
23517	MTREX	Mtr4 exosome RNA helicase	21.1046	1425.95	0.360268	0.935	0.938	21.6224	NaN	0.390623	1	1	20.898	NaN	0.357699	1	1	NaN	NaN	NaN	NaN	NaN
4580	MTX1	metaxin 1	20.7323	NaN	0.341209	1	1	21.9567	1227.17	0.408037	0.8664	0.8608	NaN	NaN	NaN	NaN	NaN	NaN	NaN	NaN	NaN	NaN
10651	MTX2	metaxin 2	NaN	NaN	NaN	NaN	NaN	20.1855	1645.67	0.315768	0.9925	0.9931	18.5934	NaN	0.243919	1	1	NaN	NaN	NaN	NaN	NaN
10514	MYBBP1A	MYB binding protein 1a	23.7602	714.976	0.496246	0.4263	0.4326	25.533	346.37	0.594339	0.1156	0.1183	NaN	NaN	NaN	NaN	NaN	NaN	NaN	NaN	NaN	NaN
79784	MYH14	myosin heavy chain 14	21.3349	1368.71	0.37206	0.9063	0.9146	NaN	NaN	NaN	NaN	NaN	NaN	NaN	NaN	NaN	NaN	NaN	NaN	NaN	NaN	NaN
10627	MYL12A	myosin light chain 12A	NaN	NaN	NaN	NaN	NaN	NaN	NaN	NaN	NaN	NaN	22.897	655.817	0.456394	0.6016	0.5954	NaN	NaN	NaN	NaN	NaN
4643	MYO1E	myosin IE	NaN	NaN	NaN	NaN	NaN	NaN	NaN	NaN	NaN	NaN	20.6277	NaN	0.344355	1	1	NaN	NaN	NaN	NaN	NaN
79829	NAA40	N(alpha)-acetyltransferase 40, NatD catalytic subunit	NaN	NaN	NaN	NaN	NaN	20.7335	NaN	0.344315	1	1	NaN	NaN	NaN	NaN	NaN	NaN	NaN	NaN	NaN	NaN
10135	NAMPT	nicotinamide phosphoribosyltransferase	21.3483	1333.07	0.372749	0.901	0.8964	20.4827	1548.95	0.331249	0.9759	0.9776	24.8672	409.724	0.553667	0.294	0.2839	NaN	NaN	NaN	NaN	NaN
54187	NANS	N-acetylneuraminate synthase	21.9146	1196.3	0.401746	0.818	0.8184	NaN	NaN	NaN	NaN	NaN	20.3225	NaN	0.329287	1	1	NaN	NaN	NaN	NaN	NaN
4673	NAP1L1	nucleosome assembly protein 1 like 1	24.3076	561.087	0.524274	0.2771	0.2843	22.7107	894.172	0.447313	0.616	0.6179	26.5948	223.204	0.63896	0.09	0.0914	NaN	NaN	NaN	NaN	NaN
4676	NAP1L4	nucleosome assembly protein 1 like 4	20.1829	1543.27	0.313074	0.9714	0.9694	20.4887	1583.28	0.331564	0.9839	0.9852	NaN	NaN	NaN	NaN	NaN	NaN	NaN	NaN	NaN	NaN
8775	NAPA	NSF attachment protein alpha	20.1595	NaN	0.311875	1	1	21.9448	1226.8	0.407419	0.8611	0.8651	23.7904	579.021	0.5005	0.5082	0.511	NaN	NaN	NaN	NaN	NaN
4677	NARS	asparaginyl-tRNA synthetase	24.4018	550.242	0.529099	0.2695	0.2712	22.9853	949.247	0.46162	0.6612	0.6633	21.6732	NaN	0.395973	1	1	NaN	NaN	NaN	NaN	NaN
79731	NARS2	asparaginyl-tRNA synthetase 2, mitochondrial	23.0814	886.871	0.461488	0.5894	0.5828	21.8939	1243.8	0.404764	0.8723	0.8715	NaN	NaN	NaN	NaN	NaN	NaN	NaN	NaN	NaN	NaN
55226	NAT10	N-acetyltransferase 10	24.1306	625.335	0.51521	0.3389	0.3414	25.9573	280.34	0.616445	0.0811	0.0766	NaN	NaN	NaN	NaN	NaN	NaN	NaN	NaN	NaN	NaN
51594	NBAS	neuroblastoma amplified sequence	19.5007	NaN	0.278144	1	1	19.2807	1700.81	0.268635	0.9967	0.997	NaN	NaN	NaN	NaN	NaN	NaN	NaN	NaN	NaN	NaN
64151	NCAPG	non-SMC condensin I complex subunit G	NaN	NaN	NaN	NaN	NaN	20.0336	NaN	0.307856	1	1	22.5978	NaN	0.441621	1	1	NaN	NaN	NaN	NaN	NaN
54892	NCAPG2	non-SMC condensin II complex subunit G2	NaN	NaN	NaN	NaN	NaN	19.7823	NaN	0.294763	1	1	NaN	NaN	NaN	NaN	NaN	NaN	NaN	NaN	NaN	NaN
4686	NCBP1	nuclear cap binding protein subunit 1	22.2363	1120.46	0.418219	0.7711	0.775	NaN	NaN	NaN	NaN	NaN	NaN	NaN	NaN	NaN	NaN	NaN	NaN	NaN	NaN	NaN
4691	NCL	nucleolin	23.75	711.826	0.495723	0.4238	0.4218	23.2706	866.397	0.476484	0.5872	0.5979	NaN	NaN	NaN	NaN	NaN	NaN	NaN	NaN	NaN	NaN
4535	ND1	mitochondrially encoded NADH dehydrogenase 1	20.6801	NaN	0.338531	1	1	22.5249	1057.03	0.437637	0.7509	0.7485	NaN	NaN	NaN	NaN	NaN	NaN	NaN	NaN	NaN	NaN
4540	ND5	mitochondrially encoded NADH dehydrogenase 5	23.596	753.975	0.487835	0.4635	0.4657	24.3589	573.208	0.533174	0.3089	0.3115	NaN	NaN	NaN	NaN	NaN	NaN	NaN	NaN	NaN	NaN
55706	NDC1	NDC1 transmembrane nucleoporin	23.7015	727.692	0.493239	0.4393	0.4473	25.5432	343.575	0.59487	0.1172	0.1189	18.6432	NaN	0.246377	1	1	NaN	NaN	NaN	NaN	NaN
57446	NDRG3	NDRG family member 3	20.5786	1526.59	0.333335	0.9642	0.9628	NaN	NaN	NaN	NaN	NaN	21.177	NaN	0.371473	1	1	NaN	NaN	NaN	NaN	NaN
4705	NDUFA10	NADH:ubiquinone oxidoreductase subunit A10	20.3839	1561.03	0.323366	0.9726	0.9707	23.1524	803.776	0.470326	0.5334	0.5338	NaN	NaN	NaN	NaN	NaN	NaN	NaN	NaN	NaN	NaN
4704	NDUFA9	NADH:ubiquinone oxidoreductase subunit A9	NaN	NaN	NaN	NaN	NaN	19.2219	NaN	0.265569	1	1	NaN	NaN	NaN	NaN	NaN	NaN	NaN	NaN	NaN	NaN
4706	NDUFAB1	NADH:ubiquinone oxidoreductase subunit AB1	22.7232	NaN	0.443147	1	1	24.6229	NaN	0.54693	1	1	19.0473	NaN	0.266329	1	1	NaN	NaN	NaN	NaN	NaN
54539	NDUFB11	NADH:ubiquinone oxidoreductase subunit B11	21.1607	1392.07	0.363142	0.9256	0.9207	22.6006	NaN	0.44158	1	1	NaN	NaN	NaN	NaN	NaN	NaN	NaN	NaN	NaN	NaN
4715	NDUFB9	NADH:ubiquinone oxidoreductase subunit B9	NaN	NaN	NaN	NaN	NaN	22.5208	1034.22	0.437424	0.7305	0.7311	NaN	NaN	NaN	NaN	NaN	NaN	NaN	NaN	NaN	NaN
4719	NDUFS1	NADH:ubiquinone oxidoreductase core subunit S1	24.2029	605.582	0.518913	0.3263	0.3269	24.6504	483.628	0.54836	0.2334	0.2337	17.7875	NaN	0.204128	1	1	NaN	NaN	NaN	NaN	NaN
4720	NDUFS2	NADH:ubiquinone oxidoreductase core subunit S2	21.5013	NaN	0.380582	1	1	22.2765	1138.24	0.424697	0.8154	0.8114	NaN	NaN	NaN	NaN	NaN	NaN	NaN	NaN	NaN	NaN
4722	NDUFS3	NADH:ubiquinone oxidoreductase core subunit S3	21.2179	1403.61	0.366069	0.9279	0.927	22.318	1134.6	0.426857	0.8086	0.8041	NaN	NaN	NaN	NaN	NaN	NaN	NaN	NaN	NaN	NaN
4728	NDUFS8	NADH:ubiquinone oxidoreductase core subunit S8	NaN	NaN	NaN	NaN	NaN	19.3713	NaN	0.273351	1	1	NaN	NaN	NaN	NaN	NaN	NaN	NaN	NaN	NaN	NaN
4723	NDUFV1	NADH:ubiquinone oxidoreductase core subunit V1	22.5239	1040.11	0.432941	0.7096	0.7148	24.2489	599.788	0.527447	0.3332	0.3223	NaN	NaN	NaN	NaN	NaN	NaN	NaN	NaN	NaN	NaN
4729	NDUFV2	NADH:ubiquinone oxidoreductase core subunit V2	21.5496	1296.1	0.383055	0.8771	0.8798	22.1957	944.292	0.420486	0.6564	0.6583	NaN	NaN	NaN	NaN	NaN	NaN	NaN	NaN	NaN	NaN
25945	NECTIN3	nectin cell adhesion molecule 3	21.4315	NaN	0.377009	1	1	22.2617	NaN	0.423927	1	1	NaN	NaN	NaN	NaN	NaN	NaN	NaN	NaN	NaN	NaN
91754	NEK9	NIMA related kinase 9	22.0456	NaN	0.408454	1	1	20.0309	NaN	0.307713	1	1	NaN	NaN	NaN	NaN	NaN	NaN	NaN	NaN	NaN	NaN
25920	NELFB	negative elongation factor complex member B	20.3463	1627.17	0.321443	0.9853	0.9863	21.2378	1409.66	0.370587	0.9469	0.9413	NaN	NaN	NaN	NaN	NaN	NaN	NaN	NaN	NaN	NaN
10763	NES	nestin	26.011	261.506	0.611493	0.0586	0.0649	21.5966	1309.24	0.38928	0.9045	0.9036	NaN	NaN	NaN	NaN	NaN	NaN	NaN	NaN	NaN	NaN
10825	NEU3	neuraminidase 3	19.7768	NaN	0.29228	1	1	19.8966	NaN	0.300717	1	1	18.7426	NaN	0.251284	1	1	NaN	NaN	NaN	NaN	NaN
4763	NF1	neurofibromin 1	NaN	NaN	NaN	NaN	NaN	NaN	NaN	NaN	NaN	NaN	23.3112	644.024	0.476841	0.5984	0.5874	NaN	NaN	NaN	NaN	NaN
4784	NFIX	NFIX	21.484	1330.13	0.379699	0.8971	0.8951	21.5209	1312.82	0.385332	0.9052	0.9139	NaN	NaN	NaN	NaN	NaN	NaN	NaN	NaN	NaN	NaN
4791	NFKB2	NFKB2	20.7037	1541.09	0.339744	0.9695	0.9672	19.8834	1678.55	0.300031	0.9953	0.9955	20.6547	1081.84	0.345685	0.9579	0.9508	NaN	NaN	NaN	NaN	NaN
152518	NFXL1	nuclear transcription factor, X-box binding like 1	22.2532	1117.7	0.419084	0.7739	0.7747	23.0873	914.055	0.466936	0.6307	0.6349	NaN	NaN	NaN	NaN	NaN	NaN	NaN	NaN	NaN	NaN
55651	NHP2	NHP2 ribonucleoprotein	22.8522	923.855	0.449751	0.6199	0.6125	24.4343	539.285	0.537106	0.2828	0.2802	NaN	NaN	NaN	NaN	NaN	NaN	NaN	NaN	NaN	NaN
25836	NIPBL	NIPBL, cohesin loading factor	NaN	NaN	NaN	NaN	NaN	19.1289	NaN	0.260725	1	1	NaN	NaN	NaN	NaN	NaN	NaN	NaN	NaN	NaN	NaN
4832	NME3	NME3	20.8923	NaN	0.349401	1	1	21.6258	1313.84	0.390799	0.9027	0.9065	NaN	NaN	NaN	NaN	NaN	NaN	NaN	NaN	NaN	NaN
8382	NME5	NME5	NaN	NaN	NaN	NaN	NaN	NaN	NaN	NaN	NaN	NaN	19.5855	NaN	0.292901	1	1	NaN	NaN	NaN	NaN	NaN
4836	NMT1	N-myristoyltransferase 1	20.4271	1573.11	0.32558	0.9709	0.9754	20.4321	1583.26	0.328616	0.984	0.9876	22.5861	686.435	0.441044	0.6458	0.6375	NaN	NaN	NaN	NaN	NaN
26155	NOC2L	NOC2 like nucleolar associated transcriptional repressor	21.5317	1309.32	0.38214	0.8865	0.8888	22.3378	1094.55	0.427891	0.7793	0.7806	NaN	NaN	NaN	NaN	NaN	NaN	NaN	NaN	NaN	NaN
79050	NOC4L	nucleolar complex associated 4 homolog	21.0168	1438.17	0.355772	0.9381	0.9397	24.1154	637.645	0.520492	0.3803	0.3809	NaN	NaN	NaN	NaN	NaN	NaN	NaN	NaN	NaN	NaN
79954	NOL10	nucleolar protein 10	NaN	NaN	NaN	NaN	NaN	21.1237	1384.81	0.364644	0.9352	0.9399	NaN	NaN	NaN	NaN	NaN	NaN	NaN	NaN	NaN	NaN
25926	NOL11	nucleolar protein 11	23.3883	808.698	0.477201	0.5175	0.5243	23.7627	659.045	0.502119	0.3924	0.3923	NaN	NaN	NaN	NaN	NaN	NaN	NaN	NaN	NaN	NaN
65083	NOL6	nucleolar protein 6	22.6108	1018.16	0.437391	0.703	0.6963	24.8408	468.012	0.55828	0.2117	0.2144	NaN	NaN	NaN	NaN	NaN	NaN	NaN	NaN	NaN	NaN
79707	NOL9	nucleolar protein 9	NaN	NaN	NaN	NaN	NaN	20.5412	1539.9	0.334296	0.978	0.9784	NaN	NaN	NaN	NaN	NaN	NaN	NaN	NaN	NaN	NaN
64434	NOM1	nucleolar protein with MIF4G domain 1	18.834	1836.65	0.244006	0.9996	0.9996	21.913	1236.27	0.405759	0.868	0.8682	NaN	NaN	NaN	NaN	NaN	NaN	NaN	NaN	NaN	NaN
23420	NOMO1	NODAL modulator 1	21.1607	1396.36	0.363141	0.922	0.9226	22.4876	1084.49	0.435692	0.7632	0.7657	NaN	NaN	NaN	NaN	NaN	NaN	NaN	NaN	NaN	NaN
4839	NOP2	NOP2 nucleolar protein	22.5069	1040.36	0.432074	0.7136	0.7168	23.7803	708.393	0.503034	0.4292	0.4372	22.792	740.572	0.451211	0.6948	0.7054	NaN	NaN	NaN	NaN	NaN
10528	NOP56	NOP56 ribonucleoprotein	23.7732	710.075	0.496911	0.4179	0.4209	25.0745	415.248	0.570456	0.1755	0.167	NaN	NaN	NaN	NaN	NaN	NaN	NaN	NaN	NaN	NaN
51602	NOP58	NOP58	24.2294	596.708	0.520271	0.3121	0.3215	26.6285	198.773	0.651408	0.0369	0.0363	NaN	NaN	NaN	NaN	NaN	NaN	NaN	NaN	NaN	NaN
161424	NOP9	NOP9 nucleolar protein	20.8847	1481.5	0.349011	0.9517	0.9553	21.9875	1151.84	0.409643	0.8186	0.8266	NaN	NaN	NaN	NaN	NaN	NaN	NaN	NaN	NaN	NaN
29881	NPC1L1	NPC1 like intracellular cholesterol transporter 1	24.8717	NaN	0.553157	1	1	NaN	NaN	NaN	NaN	NaN	NaN	NaN	NaN	NaN	NaN	NaN	NaN	NaN	NaN	NaN
4869	NPM1	nucleophosmin 1	26.6573	190.164	0.644585	0.0305	0.0304	28.3735	71.3039	0.742314	0.003	0.0024	25.855	285.236	0.602435	0.1345	0.1434	NaN	NaN	NaN	NaN	NaN
10360	NPM3	NPM3	21.7064	1254.13	0.391083	0.8584	0.8559	23.7752	728.605	0.50277	0.4526	0.4596	22.3406	793.309	0.428921	0.7511	0.7549	NaN	NaN	NaN	NaN	NaN
27020	NPTN	neuroplastin	NaN	NaN	NaN	NaN	NaN	19.5825	NaN	0.284354	1	1	20.9782	1039.09	0.36166	0.9377	0.9397	NaN	NaN	NaN	NaN	NaN
4886	NPY1R	neuropeptide Y receptor Y1	22.8057	960.692	0.447372	0.654	0.6488	23.0132	914.827	0.463073	0.636	0.6318	NaN	NaN	NaN	NaN	NaN	NaN	NaN	NaN	NaN	NaN
4893	NRAS	NRAS proto-oncogene, GTPase	22.6423	1003.6	0.439007	0.6986	0.6964	23.8565	NaN	0.507007	1	1	21.3596	750.499	0.380489	0.7112	0.717	NaN	NaN	NaN	NaN	NaN
80023	NRSN2	neurensin 2	23.3699	770.65	0.47626	0.4835	0.4703	22.8298	948.737	0.453522	0.6699	0.6638	19.5879	NaN	0.293019	1	1	NaN	NaN	NaN	NaN	NaN
4905	NSF	N-ethylmaleimide sensitive factor, vesicle fusing ATPase	22.7483	981.917	0.444431	0.6667	0.667	23.5387	798.859	0.490452	0.5332	0.5347	20.1478	1016.57	0.32066	0.9281	0.9274	NaN	NaN	NaN	NaN	NaN
54888	NSUN2	NSUN2	24.7808	478.098	0.548505	0.2096	0.2106	23.6325	739.462	0.495336	0.4671	0.4731	18.5591	NaN	0.242224	1	1	NaN	NaN	NaN	NaN	NaN
64943	NT5DC2	5'-nucleotidase domain containing 2	NaN	NaN	NaN	NaN	NaN	19.65	NaN	0.287871	1	1	22.1225	NaN	0.418156	1	1	NaN	NaN	NaN	NaN	NaN
51559	NT5DC3	5'-nucleotidase domain containing 3	22.007	NaN	0.406477	1	1	NaN	NaN	NaN	NaN	NaN	NaN	NaN	NaN	NaN	NaN	NaN	NaN	NaN	NaN	NaN
57122	NUP107	nucleoporin 107	21.7446	1237.16	0.393041	0.8472	0.8505	24.1173	636.605	0.520593	0.3759	0.3746	NaN	NaN	NaN	NaN	NaN	NaN	NaN	NaN	NaN	NaN
55746	NUP133	nucleoporin 133	20.589	1546.41	0.333868	0.9739	0.9729	21.7207	1282.74	0.39574	0.8863	0.8897	NaN	NaN	NaN	NaN	NaN	NaN	NaN	NaN	NaN	NaN
9972	NUP153	nucleoporin 153	22.3454	1085.91	0.423805	0.7419	0.7524	22.3664	1118.93	0.429381	0.7993	0.7986	NaN	NaN	NaN	NaN	NaN	NaN	NaN	NaN	NaN	NaN
9631	NUP155	nucleoporin 155	23.8176	695.659	0.499185	0.4026	0.4084	24.8339	467.805	0.557922	0.2172	0.2152	20.7774	NaN	0.351744	1	1	NaN	NaN	NaN	NaN	NaN
23279	NUP160	nucleoporin 160	22.1991	1131.74	0.41631	0.7762	0.7772	24.6888	500.411	0.550364	0.2483	0.2484	18.5295	NaN	0.240763	1	1	NaN	NaN	NaN	NaN	NaN
23511	NUP188	nucleoporin 188	21.4813	1313.78	0.379559	0.8893	0.89	23.4696	817.221	0.48685	0.545	0.5514	18.2437	1231.1	0.22665	0.9921	0.9936	NaN	NaN	NaN	NaN	NaN
23165	NUP205	nucleoporin 205	23.8347	686.202	0.500062	0.3961	0.3965	26.2067	247.885	0.629436	0.0585	0.0568	21.9289	861.62	0.408595	0.822	0.8208	NaN	NaN	NaN	NaN	NaN
23225	NUP210	nucleoporin 210	24.2797	578.953	0.522847	0.2964	0.3003	25.6138	332.481	0.598548	0.1076	0.104	20.9019	1047.33	0.357889	0.9428	0.9473	NaN	NaN	NaN	NaN	NaN
8021	NUP214	nucleoporin 214	20.8887	1482.67	0.349216	0.9541	0.9503	20.5907	1525.29	0.336875	0.9768	0.9744	20.5707	NaN	0.341541	1	1	NaN	NaN	NaN	NaN	NaN
129401	NUP35	nucleoporin 35	NaN	NaN	NaN	NaN	NaN	21.1864	1419.33	0.367911	0.9475	0.9501	19.9403	NaN	0.310414	1	1	NaN	NaN	NaN	NaN	NaN
348995	NUP43	nucleoporin 43	NaN	NaN	NaN	NaN	NaN	19.184	NaN	0.263599	1	1	NaN	NaN	NaN	NaN	NaN	NaN	NaN	NaN	NaN	NaN
23636	NUP62	nucleoporin 62	20.0994	1652.71	0.308801	0.9857	0.9877	21.9452	1185.23	0.407436	0.8343	0.84	NaN	NaN	NaN	NaN	NaN	NaN	NaN	NaN	NaN	NaN
79902	NUP85	nucleoporin 85	20.713	1529.31	0.34022	0.9644	0.9673	22.4285	1090.35	0.432613	0.772	0.7741	20.4454	974.153	0.335351	0.9026	0.9039	NaN	NaN	NaN	NaN	NaN
4927	NUP88	nucleoporin 88	21.6984	NaN	0.390674	1	1	22.3103	1135.04	0.426456	0.8034	0.8024	NaN	NaN	NaN	NaN	NaN	NaN	NaN	NaN	NaN	NaN
9688	NUP93	nucleoporin 93	20.7535	1521.47	0.342291	0.9648	0.9619	22.7763	1010.57	0.450735	0.7076	0.7197	18.9649	NaN	0.262256	1	1	NaN	NaN	NaN	NaN	NaN
10482	NXF1	nuclear RNA export factor 1	20.9694	1472.6	0.353348	0.9543	0.9495	22.2831	1135.95	0.425039	0.81	0.8066	NaN	NaN	NaN	NaN	NaN	NaN	NaN	NaN	NaN	NaN
4940	OAS3	2'-5'-oligoadenylate synthetase 3	21.264	1382.94	0.368434	0.9226	0.9181	21.9186	NaN	0.406054	1	1	NaN	NaN	NaN	NaN	NaN	NaN	NaN	NaN	NaN	NaN
4942	OAT	ornithine aminotransferase	21.177	NaN	0.363978	1	1	19.9889	1647.8	0.305527	0.9917	0.9924	NaN	NaN	NaN	NaN	NaN	NaN	NaN	NaN	NaN	NaN
132299	OCIAD2	OCIA domain containing 2	NaN	NaN	NaN	NaN	NaN	21.0243	NaN	0.359463	1	1	NaN	NaN	NaN	NaN	NaN	NaN	NaN	NaN	NaN	NaN
4967	OGDH	oxoglutarate dehydrogenase	25.4472	346.287	0.582626	0.1131	0.1048	25.2306	398.178	0.578587	0.1574	0.1608	21.8908	868.432	0.406714	0.8232	0.8292	NaN	NaN	NaN	NaN	NaN
11054	OGFR	opioid growth factor receptor	20.5965	1573.95	0.334254	0.9783	0.972	20.1791	NaN	0.315436	1	1	NaN	NaN	NaN	NaN	NaN	NaN	NaN	NaN	NaN	NaN
29789	OLA1	Obg like ATPase 1	23.7463	714.662	0.495533	0.432	0.4279	22.8724	968.333	0.455742	0.6761	0.687	26.688	211.56	0.643559	0.0764	0.0779	NaN	NaN	NaN	NaN	NaN
4976	OPA1	OPA1, mitochondrial dynamin like GTPase	23.9951	654.124	0.508275	0.3711	0.3634	25.6627	323.188	0.601095	0.1018	0.1039	20.3813	1068.65	0.332188	0.9499	0.9499	NaN	NaN	NaN	NaN	NaN
23762	OSBP2	oxysterol binding protein 2	21.5809	1269.4	0.38466	0.8663	0.8649	22.6137	NaN	0.442264	1	1	NaN	NaN	NaN	NaN	NaN	NaN	NaN	NaN	NaN	NaN
114882	OSBPL8	oxysterol binding protein like 8	NaN	NaN	NaN	NaN	NaN	22.4708	1081.47	0.43482	0.7686	0.767	NaN	NaN	NaN	NaN	NaN	NaN	NaN	NaN	NaN	NaN
55611	OTUB1	OTU deubiquitinase, ubiquitin aldehyde binding 1	22.4515	1058.61	0.429236	0.7327	0.7294	20.5463	NaN	0.334564	1	1	NaN	NaN	NaN	NaN	NaN	NaN	NaN	NaN	NaN	NaN
5019	OXCT1	3-oxoacid CoA-transferase 1	20.6102	1548.34	0.334953	0.9674	0.9713	19.7525	NaN	0.293213	1	1	NaN	NaN	NaN	NaN	NaN	NaN	NaN	NaN	NaN	NaN
54995	OXSM	3-oxoacyl-ACP synthase, mitochondrial	25.1243	409.557	0.566092	0.1517	0.1515	22.9922	952.473	0.461979	0.663	0.6603	NaN	NaN	NaN	NaN	NaN	NaN	NaN	NaN	NaN	NaN
5025	P2RX4	purinergic receptor P2X 4	21.6888	1261.88	0.390184	0.8623	0.8569	22.6321	1048.81	0.443222	0.7437	0.7376	20.9483	NaN	0.360181	1	1	NaN	NaN	NaN	NaN	NaN
64175	P3H1	prolyl 3-hydroxylase 1	19.7085	1735.08	0.288787	0.9962	0.9954	20.0261	1670.41	0.307466	0.9947	0.9953	NaN	NaN	NaN	NaN	NaN	NaN	NaN	NaN	NaN	NaN
5033	P4HA1	prolyl 4-hydroxylase subunit alpha 1	24.5824	513.629	0.538345	0.241	0.246	24.0136	664.482	0.515186	0.392	0.3931	25.1153	371.31	0.565913	0.2357	0.241	NaN	NaN	NaN	NaN	NaN
5034	P4HB	prolyl 4-hydroxylase subunit beta	28.7988	54.6524	0.754239	0.0015	0.0007	26.9847	161.278	0.669962	0.021	0.0221	26.7676	205.669	0.647492	0.0756	0.0711	NaN	NaN	NaN	NaN	NaN
54681	P4HTM	prolyl 4-hydroxylase, transmembrane	22.7201	974.942	0.442991	0.6622	0.6596	22.0223	1144.71	0.411454	0.8083	0.8114	NaN	NaN	NaN	NaN	NaN	NaN	NaN	NaN	NaN	NaN
5048	PAFAH1B1	platelet activating factor acetylhydrolase 1b regulatory subunit 1	21.0937	1432.61	0.359713	0.9378	0.9384	20.3384	NaN	0.323735	1	1	23.2211	NaN	0.472394	1	1	NaN	NaN	NaN	NaN	NaN
5049	PAFAH1B2	platelet activating factor acetylhydrolase 1b catalytic subunit 2	21.0662	1401.1	0.358305	0.9202	0.9244	NaN	NaN	NaN	NaN	NaN	19.3304	NaN	0.280305	1	1	NaN	NaN	NaN	NaN	NaN
10606	PAICS	phosphoribosylaminoimidazole carboxylase and phosphoribosylaminoimidazolesuccinocarboxamide synthase	25.8667	279.631	0.604103	0.0739	0.0723	22.3494	1118.86	0.428493	0.7961	0.8003	23.8756	524.901	0.504705	0.4429	0.4393	NaN	NaN	NaN	NaN	NaN
5064	PALM	paralemmin	23.3719	813.954	0.476363	0.5224	0.5196	24.0097	665.66	0.514986	0.4068	0.4026	21.638	926.557	0.394232	0.8759	0.8729	NaN	NaN	NaN	NaN	NaN
8505	PARG	poly(ADP-ribose) glycohydrolase	18.8509	1834.86	0.244871	0.9993	0.9996	NaN	NaN	NaN	NaN	NaN	19.6636	1139.64	0.296757	0.9759	0.9786	NaN	NaN	NaN	NaN	NaN
142	PARP1	poly(ADP-ribose) polymerase 1	26.8633	167.726	0.655137	0.0227	0.0186	28.4241	69.308	0.744948	0.0025	0.0019	NaN	NaN	NaN	NaN	NaN	NaN	NaN	NaN	NaN	NaN
57326	PBXIP1	PBX homeobox interacting protein 1	22.0805	1158.2	0.410239	0.7943	0.7969	23.481	814.607	0.487442	0.539	0.5373	22.6354	725.465	0.443479	0.6851	0.6909	NaN	NaN	NaN	NaN	NaN
5091	PC	pyruvate carboxylase	20.2767	1643.6	0.317879	0.9865	0.9863	21.3008	NaN	0.373869	1	1	NaN	NaN	NaN	NaN	NaN	NaN	NaN	NaN	NaN	NaN
5094	PCBP2	poly(rC) binding protein 2	23.6016	751.748	0.488127	0.4479	0.4614	23.4771	810.567	0.487243	0.5371	0.5418	22.7509	NaN	0.449178	1	1	NaN	NaN	NaN	NaN	NaN
5096	PCCB	propionyl-CoA carboxylase beta subunit	23.2352	NaN	0.469364	1	1	20.2825	1600.97	0.320824	0.9887	0.9867	NaN	NaN	NaN	NaN	NaN	NaN	NaN	NaN	NaN	NaN
56101	PCDHGB5	protocadherin gamma subfamily B, 5	22.2548	1092.44	0.419164	0.7568	0.752	23.6737	754.691	0.497483	0.4804	0.4849	NaN	NaN	NaN	NaN	NaN	NaN	NaN	NaN	NaN	NaN
5106	PCK2	phosphoenolpyruvate carboxykinase 2, mitochondrial	22.3649	1062.36	0.424804	0.7238	0.7288	21.5039	NaN	0.384451	1	1	NaN	NaN	NaN	NaN	NaN	NaN	NaN	NaN	NaN	NaN
5111	PCNA	proliferating cell nuclear antigen	21.5002	1306.15	0.380527	0.877	0.8819	19.1559	NaN	0.26213	1	1	19.4008	NaN	0.283778	1	1	NaN	NaN	NaN	NaN	NaN
22984	PDCD11	programmed cell death 11	21.6678	1265.29	0.389108	0.8687	0.8622	24.1804	617.911	0.52388	0.3438	0.3586	NaN	NaN	NaN	NaN	NaN	NaN	NaN	NaN	NaN	NaN
5151	PDE8A	phosphodiesterase 8A	21.2001	1387.97	0.365162	0.9193	0.9184	21.6805	1283.19	0.393649	0.8948	0.8892	NaN	NaN	NaN	NaN	NaN	NaN	NaN	NaN	NaN	NaN
5160	PDHA1	pyruvate dehydrogenase E1 alpha 1 subunit	23.4423	785.211	0.479968	0.482	0.4917	23.0596	924.88	0.465492	0.649	0.6422	NaN	NaN	NaN	NaN	NaN	NaN	NaN	NaN	NaN	NaN
5162	PDHB	pyruvate dehydrogenase E1 beta subunit	23.1388	865.522	0.464425	0.5696	0.5627	22.2037	1077.12	0.420906	0.7645	0.7723	NaN	NaN	NaN	NaN	NaN	NaN	NaN	NaN	NaN	NaN
8050	PDHX	pyruvate dehydrogenase complex component X	25.1491	406.099	0.56736	0.1498	0.1551	21.3689	1376.58	0.377416	0.9338	0.9301	21.1556	1014.57	0.370417	0.925	0.9237	NaN	NaN	NaN	NaN	NaN
9601	PDIA4	protein disulfide isomerase family A member 4	27.6052	116.689	0.693121	0.0089	0.0093	25.4018	365.39	0.587504	0.1309	0.1347	23.3989	615.169	0.481174	0.5539	0.5513	NaN	NaN	NaN	NaN	NaN
10130	PDIA6	protein disulfide isomerase family A member 6	27.5926	115.101	0.692475	0.0083	0.0084	26.9053	168.58	0.66583	0.0241	0.0229	26.2942	241.35	0.624116	0.1016	0.1012	NaN	NaN	NaN	NaN	NaN
9124	PDLIM1	PDZ and LIM domain 1	24.7118	489.523	0.544969	0.2245	0.2188	24.7481	488.155	0.553449	0.2264	0.2327	23.4248	641.601	0.482452	0.5929	0.5851	NaN	NaN	NaN	NaN	NaN
23244	PDS5A	PDS5 cohesin associated factor A	22.9077	939.746	0.452596	0.6351	0.6265	23.3136	864.14	0.478724	0.5782	0.5918	NaN	NaN	NaN	NaN	NaN	NaN	NaN	NaN	NaN	NaN
23047	PDS5B	PDS5 cohesin associated factor B	19.8588	1716.69	0.29648	0.9952	0.9946	NaN	NaN	NaN	NaN	NaN	NaN	NaN	NaN	NaN	NaN	NaN	NaN	NaN	NaN	NaN
118987	PDZD8	PDZ domain containing 8	20.0464	NaN	0.306088	1	1	NaN	NaN	NaN	NaN	NaN	NaN	NaN	NaN	NaN	NaN	NaN	NaN	NaN	NaN	NaN
5037	PEBP1	phosphatidylethanolamine binding protein 1	22.7459	980.605	0.444309	0.6693	0.6785	NaN	NaN	NaN	NaN	NaN	23.1981	NaN	0.471256	1	1	NaN	NaN	NaN	NaN	NaN
27043	PELP1	proline, glutamate and leucine rich protein 1	20.5313	1581.91	0.330913	0.9776	0.9759	22.3322	1125.27	0.427596	0.8009	0.8019	NaN	NaN	NaN	NaN	NaN	NaN	NaN	NaN	NaN	NaN
5184	PEPD	peptidase D	21.394	NaN	0.37509	1	1	NaN	NaN	NaN	NaN	NaN	NaN	NaN	NaN	NaN	NaN	NaN	NaN	NaN	NaN	NaN
64065	PERP	PERP, TP53 apoptosis effector	23.9045	670.458	0.503634	0.3781	0.3813	24.1744	617.552	0.523567	0.3447	0.3542	NaN	NaN	NaN	NaN	NaN	NaN	NaN	NaN	NaN	NaN
23481	PES1	pescadillo ribosomal biogenesis factor 1	19.6588	NaN	0.28624	1	1	21.5797	1303.8	0.3884	0.9027	0.8988	18.9592	NaN	0.261977	1	1	NaN	NaN	NaN	NaN	NaN
92960	PEX11G	peroxisomal biogenesis factor 11 gamma	20.7454	1529.99	0.341877	0.9642	0.9668	22.8255	992.408	0.453297	0.7053	0.6969	NaN	NaN	NaN	NaN	NaN	NaN	NaN	NaN	NaN	NaN
8504	PEX3	peroxisomal biogenesis factor 3	NaN	NaN	NaN	NaN	NaN	21.2515	1414.5	0.371302	0.9484	0.9451	NaN	NaN	NaN	NaN	NaN	NaN	NaN	NaN	NaN	NaN
5211	PFKL	phosphofructokinase, liver type	24.0214	637.174	0.509621	0.3468	0.3532	23.3008	866.05	0.478054	0.5948	0.5933	22.4666	735.555	0.435144	0.7009	0.6928	NaN	NaN	NaN	NaN	NaN
5214	PFKP	phosphofructokinase, platelet	23.2291	681.296	0.469053	0.3857	0.4075	20.4334	1576.16	0.328683	0.9847	0.984	21.3058	NaN	0.377834	1	1	NaN	NaN	NaN	NaN	NaN
5217	PFN2	profilin 2	21.3708	1358.81	0.373899	0.9104	0.9137	19.9993	1655.63	0.306071	0.994	0.9937	NaN	NaN	NaN	NaN	NaN	NaN	NaN	NaN	NaN	NaN
192111	PGAM5	PGAM family member 5, mitochondrial serine/threonine protein phosphatase	21.278	NaN	0.369151	1	1	21.9971	1217.89	0.410141	0.854	0.8582	NaN	NaN	NaN	NaN	NaN	NaN	NaN	NaN	NaN	NaN
10857	PGRMC1	progesterone receptor membrane component 1	21.2556	NaN	0.368	1	1	21.9814	NaN	0.409326	1	1	NaN	NaN	NaN	NaN	NaN	NaN	NaN	NaN	NaN	NaN
5245	PHB	prohibitin	23.8547	690.488	0.501082	0.4034	0.3965	25.5982	334.753	0.597736	0.1102	0.1073	21.7831	867.592	0.401395	0.8278	0.8274	NaN	NaN	NaN	NaN	NaN
11331	PHB2	prohibitin 2	19.3531	NaN	0.270585	1	1	22.0422	1169.18	0.412492	0.8334	0.8281	NaN	NaN	NaN	NaN	NaN	NaN	NaN	NaN	NaN	NaN
9678	PHF14	PHD finger protein 14	21.0362	1445.25	0.356769	0.9414	0.9463	21.2585	NaN	0.371666	1	1	NaN	NaN	NaN	NaN	NaN	NaN	NaN	NaN	NaN	NaN
23469	PHF3	PHD finger protein 3	19.7922	NaN	0.293073	1	1	20.7458	1533.2	0.344954	0.9746	0.9762	NaN	NaN	NaN	NaN	NaN	NaN	NaN	NaN	NaN	NaN
84295	PHF6	PHD finger protein 6	22.3996	1065.6	0.426576	0.7289	0.7257	23.1842	876.715	0.471982	0.6163	0.5961	NaN	NaN	NaN	NaN	NaN	NaN	NaN	NaN	NaN	NaN
55023	PHIP	pleckstrin homology domain interacting protein	21.4206	NaN	0.376451	1	1	22.8738	NaN	0.455813	1	1	NaN	NaN	NaN	NaN	NaN	NaN	NaN	NaN	NaN	NaN
55300	PI4K2B	phosphatidylinositol 4-kinase type 2 beta	24.5033	537.347	0.534293	0.2563	0.2559	23.7703	729.973	0.502512	0.4578	0.4633	21.2028	928.066	0.372745	0.8823	0.8767	NaN	NaN	NaN	NaN	NaN
9780	PIEZO1	piezo type mechanosensitive ion channel component 1	24.1009	623.736	0.513693	0.3315	0.3424	24.0529	652.43	0.517234	0.3829	0.385	25.3269	360.203	0.57636	0.2314	0.2221	NaN	NaN	NaN	NaN	NaN
54872	PIGG	phosphatidylinositol glycan anchor biosynthesis class G	21.6001	1298.98	0.38564	0.8744	0.8824	21.3186	1380.43	0.374795	0.9335	0.9324	NaN	NaN	NaN	NaN	NaN	NaN	NaN	NaN	NaN	NaN
23556	PIGN	phosphatidylinositol glycan anchor biosynthesis class N	24.4973	534.381	0.533987	0.2536	0.2669	25.4496	356.182	0.589993	0.128	0.1292	21.0786	995.11	0.366614	0.9153	0.9127	NaN	NaN	NaN	NaN	NaN
84720	PIGO	phosphatidylinositol glycan anchor biosynthesis class O	19.0952	1566.93	0.257383	0.9734	0.9765	19.8467	1247.46	0.298117	0.8794	0.8732	NaN	NaN	NaN	NaN	NaN	NaN	NaN	NaN	NaN	NaN
128869	PIGU	phosphatidylinositol glycan anchor biosynthesis class U	22.7233	819.03	0.443154	0.5267	0.5193	26.3461	230.346	0.636696	0.0496	0.0507	24.4259	415.608	0.531877	0.2928	0.295	NaN	NaN	NaN	NaN	NaN
10531	PITRM1	pitrilysin metallopeptidase 1	25.3291	366.955	0.576576	0.1208	0.1255	23.027	918.473	0.463792	0.6369	0.6371	NaN	NaN	NaN	NaN	NaN	NaN	NaN	NaN	NaN	NaN
5314	PKHD1	PKHD1, fibrocystin/polyductin	23.72	695.077	0.494187	0.4109	0.4038	22.5548	NaN	0.439194	1	1	20.7331	NaN	0.349558	1	1	NaN	NaN	NaN	NaN	NaN
9373	PLAA	phospholipase A2 activating protein	20.8677	1502.84	0.348139	0.9581	0.9599	19.9246	NaN	0.302178	1	1	20.2095	1107.49	0.323706	0.9642	0.966	NaN	NaN	NaN	NaN	NaN
5328	PLAU	plasminogen activator, urokinase	NaN	NaN	NaN	NaN	NaN	20.0877	NaN	0.310672	1	1	20.9424	NaN	0.359891	1	1	NaN	NaN	NaN	NaN	NaN
196463	PLBD2	phospholipase B domain containing 2	24.2843	584.572	0.523082	0.3078	0.3	23.2955	865.231	0.477778	0.5926	0.5906	NaN	NaN	NaN	NaN	NaN	NaN	NaN	NaN	NaN	NaN
5331	PLCB3	phospholipase C beta 3	NaN	NaN	NaN	NaN	NaN	20.5563	NaN	0.335086	1	1	22.6515	726.06	0.44427	0.6906	0.6873	NaN	NaN	NaN	NaN	NaN
5333	PLCD1	phospholipase C delta 1	23.6379	714.428	0.489981	0.4157	0.424	24.5306	531.17	0.542123	0.2693	0.2703	21.2718	NaN	0.376156	1	1	NaN	NaN	NaN	NaN	NaN
84069	PLEKHN1	pleckstrin homology domain containing N1	21.8318	1221.97	0.397507	0.8417	0.8421	22.9506	NaN	0.459813	1	1	NaN	NaN	NaN	NaN	NaN	NaN	NaN	NaN	NaN	NaN
5355	PLP2	proteolipid protein 2	23.2537	848.304	0.470309	0.5553	0.5507	23.8017	723.232	0.50415	0.4545	0.4566	28.0154	114.303	0.709098	0.0194	0.018	NaN	NaN	NaN	NaN	NaN
8611	PLPP1	phospholipid phosphatase 1	NaN	NaN	NaN	NaN	NaN	NaN	NaN	NaN	NaN	NaN	23.5217	NaN	0.487234	1	1	NaN	NaN	NaN	NaN	NaN
8613	PLPP3	phospholipid phosphatase 3	21.4725	NaN	0.379106	1	1	22.8384	NaN	0.453968	1	1	NaN	NaN	NaN	NaN	NaN	NaN	NaN	NaN	NaN	NaN
57088	PLSCR4	phospholipid scramblase 4	23.4484	794.808	0.480283	0.503	0.4978	24.54	534.45	0.54261	0.2709	0.2771	24.9789	402.567	0.55918	0.2844	0.2733	NaN	NaN	NaN	NaN	NaN
57125	PLXDC1	plexin domain containing 1	NaN	NaN	NaN	NaN	NaN	23.8163	NaN	0.504913	1	1	NaN	NaN	NaN	NaN	NaN	NaN	NaN	NaN	NaN	NaN
5371	PML	promyelocytic leukemia	19.8478	NaN	0.295918	1	1	NaN	NaN	NaN	NaN	NaN	NaN	NaN	NaN	NaN	NaN	NaN	NaN	NaN	NaN	NaN
11284	PNKP	polynucleotide kinase 3'-phosphatase	NaN	NaN	NaN	NaN	NaN	21.9991	1217.55	0.410246	0.8591	0.8583	NaN	NaN	NaN	NaN	NaN	NaN	NaN	NaN	NaN	NaN
10908	PNPLA6	patatin like phospholipase domain containing 6	25.0234	430.443	0.560927	0.1696	0.1713	25.324	376.276	0.583451	0.1424	0.1443	21.5713	941.285	0.390942	0.8852	0.8798	NaN	NaN	NaN	NaN	NaN
87178	PNPT1	polyribonucleotide nucleotidyltransferase 1	20.8604	1480.41	0.347768	0.955	0.9546	21.7584	1280.08	0.397705	0.8907	0.8897	NaN	NaN	NaN	NaN	NaN	NaN	NaN	NaN	NaN	NaN
100528030	POC1B-GALNT4	POC1B-GALNT4 readthrough	25.2173	392.996	0.570854	0.1455	0.146	23.7874	726.859	0.503408	0.4604	0.4511	20.4266	NaN	0.334425	1	1	NaN	NaN	NaN	NaN	NaN
23126	POGZ	pogo transposable element derived with ZNF domain	18.7927	NaN	0.241892	1	1	19.9185	1655.19	0.301857	0.9931	0.9935	NaN	NaN	NaN	NaN	NaN	NaN	NaN	NaN	NaN	NaN
25885	POLR1A	RNA polymerase I subunit A	22.8989	937.821	0.452142	0.6267	0.6265	24.3467	574.438	0.532542	0.3095	0.3112	19.5348	NaN	0.290396	1	1	NaN	NaN	NaN	NaN	NaN
84172	POLR1B	RNA polymerase I subunit B	NaN	NaN	NaN	NaN	NaN	22.4584	1099.24	0.434175	0.7818	0.7828	NaN	NaN	NaN	NaN	NaN	NaN	NaN	NaN	NaN	NaN
9533	POLR1C	RNA polymerase I subunit C	21.7964	1242.48	0.395694	0.8463	0.8519	21.6312	1270.06	0.391078	0.8877	0.8848	22.2649	828.004	0.425185	0.7914	0.7862	NaN	NaN	NaN	NaN	NaN
5437	POLR2H	RNA polymerase II subunit H	NaN	NaN	NaN	NaN	NaN	20.1533	1649.37	0.31409	0.9939	0.9925	22.0603	865.637	0.415081	0.8249	0.8287	NaN	NaN	NaN	NaN	NaN
5442	POLRMT	RNA polymerase mitochondrial	20.6414	1502.53	0.33655	0.9581	0.9602	NaN	NaN	NaN	NaN	NaN	NaN	NaN	NaN	NaN	NaN	NaN	NaN	NaN	NaN	NaN
9883	POM121	POM121 transmembrane nucleoporin	NaN	NaN	NaN	NaN	NaN	22.0101	1203.35	0.41082	0.8489	0.8441	NaN	NaN	NaN	NaN	NaN	NaN	NaN	NaN	NaN	NaN
100101267	POM121C	POM121 transmembrane nucleoporin C	23.5404	750.757	0.484993	0.4614	0.4508	25.2986	383.241	0.582128	0.1416	0.1441	NaN	NaN	NaN	NaN	NaN	NaN	NaN	NaN	NaN	NaN
55624	POMGNT1	protein O-linked mannose N-acetylglucosaminyltransferase 1 (beta 1,2-)	24.3881	558.891	0.528397	0.2751	0.2831	23.0222	947.009	0.463543	0.6615	0.658	NaN	NaN	NaN	NaN	NaN	NaN	NaN	NaN	NaN	NaN
5445	PON2	paraoxonase 2	NaN	NaN	NaN	NaN	NaN	22.6454	NaN	0.443913	1	1	NaN	NaN	NaN	NaN	NaN	NaN	NaN	NaN	NaN	NaN
10940	POP1	POP1 homolog, ribonuclease P/MRP subunit	23.3379	823.558	0.474624	0.5287	0.532	23.4972	792.003	0.488288	0.5255	0.5142	18.4824	NaN	0.238437	1	1	NaN	NaN	NaN	NaN	NaN
5447	POR	cytochrome p450 oxidoreductase	20.4829	1531.01	0.328437	0.9648	0.9656	23.2918	845.409	0.477588	0.5714	0.5728	18.3528	NaN	0.23204	1	1	NaN	NaN	NaN	NaN	NaN
5459	POU4F3	POU class 4 homeobox 3	20.2963	NaN	0.318883	1	1	20.4621	NaN	0.330179	1	1	21.4806	NaN	0.386462	1	1	NaN	NaN	NaN	NaN	NaN
27068	PPA2	pyrophosphatase (inorganic) 2	23.2424	841.128	0.469732	0.5497	0.5431	19.5811	1663.02	0.284285	0.9939	0.9937	NaN	NaN	NaN	NaN	NaN	NaN	NaN	NaN	NaN	NaN
692312	PPAN-P2RY11	PPAN-P2RY11 readthrough	19.3748	1767.73	0.271697	0.9972	0.9978	21.6365	NaN	0.391356	1	1	NaN	NaN	NaN	NaN	NaN	NaN	NaN	NaN	NaN	NaN
5471	PPAT	phosphoribosyl pyrophosphate amidotransferase	26.9939	159.691	0.661821	0.0197	0.0196	22.7652	1013.47	0.450154	0.7162	0.7122	22.5537	640.036	0.439446	0.5849	0.5777	NaN	NaN	NaN	NaN	NaN
5479	PPIB	peptidylprolyl isomerase B	22.2654	1112	0.419706	0.7729	0.7615	22.0459	1168.51	0.412682	0.8278	0.8277	21.1442	912.487	0.369852	0.8658	0.8586	NaN	NaN	NaN	NaN	NaN
10105	PPIF	peptidylprolyl isomerase F	24.0864	632.384	0.512947	0.3436	0.3516	22.7035	1026.34	0.44694	0.7275	0.7342	NaN	NaN	NaN	NaN	NaN	NaN	NaN	NaN	NaN	NaN
5496	PPM1G	protein phosphatase, Mg2+/Mn2+ dependent 1G	22.8503	941.657	0.449655	0.63	0.6308	NaN	NaN	NaN	NaN	NaN	20.9236	NaN	0.358963	1	1	NaN	NaN	NaN	NaN	NaN
5498	PPOX	protoporphyrinogen oxidase	21.9054	1205.9	0.401273	0.8181	0.8312	23.8043	708.713	0.504288	0.4438	0.445	NaN	NaN	NaN	NaN	NaN	NaN	NaN	NaN	NaN	NaN
5501	PPP1CC	protein phosphatase 1 catalytic subunit gamma	22.317	1100.55	0.422349	0.7599	0.7608	23.1128	NaN	0.468264	1	1	22.8167	695.901	0.452429	0.6547	0.6483	NaN	NaN	NaN	NaN	NaN
5515	PPP2CA	protein phosphatase 2 catalytic subunit alpha	21.9725	NaN	0.404707	1	1	19.8728	NaN	0.299478	1	1	NaN	NaN	NaN	NaN	NaN	NaN	NaN	NaN	NaN	NaN
5521	PPP2R2B	protein phosphatase 2 regulatory subunit Bbeta	19.1508	1790.93	0.260229	0.9979	0.9984	20.6128	NaN	0.338027	1	1	22.0372	NaN	0.413944	1	1	NaN	NaN	NaN	NaN	NaN
5530	PPP3CA	protein phosphatase 3 catalytic subunit alpha	NaN	NaN	NaN	NaN	NaN	20.5913	NaN	0.336909	1	1	22.3275	740.059	0.428277	0.6996	0.7062	NaN	NaN	NaN	NaN	NaN
9989	PPP4R1	protein phosphatase 4 regulatory subunit 1	NaN	NaN	NaN	NaN	NaN	NaN	NaN	NaN	NaN	NaN	20.283	NaN	0.327337	1	1	NaN	NaN	NaN	NaN	NaN
10935	PRDX3	peroxiredoxin 3	24.4253	549.506	0.530302	0.2728	0.274	23.2896	864.992	0.477472	0.5909	0.5878	NaN	NaN	NaN	NaN	NaN	NaN	NaN	NaN	NaN	NaN
10549	PRDX4	peroxiredoxin 4	21.906	1207.93	0.401305	0.8315	0.8317	20.169	NaN	0.314909	1	1	NaN	NaN	NaN	NaN	NaN	NaN	NaN	NaN	NaN	NaN
25824	PRDX5	peroxiredoxin 5	23.0347	888.049	0.459095	0.5871	0.5858	23.4805	814.82	0.487418	0.5421	0.5393	24.7791	416.37	0.549315	0.2994	0.2942	NaN	NaN	NaN	NaN	NaN
9588	PRDX6	peroxiredoxin 6	25.8124	288.019	0.601327	0.0752	0.0775	23.0404	912.406	0.464492	0.628	0.6322	20.9758	965.918	0.361538	0.8981	0.8996	NaN	NaN	NaN	NaN	NaN
10113	PREB	prolactin regulatory element binding	22.0114	1152.39	0.406699	0.7996	0.7976	23.7012	749.22	0.498916	0.4827	0.4733	NaN	NaN	NaN	NaN	NaN	NaN	NaN	NaN	NaN	NaN
5580	PRKCD	protein kinase C delta	19.2889	NaN	0.2673	1	1	NaN	NaN	NaN	NaN	NaN	20.3896	NaN	0.332599	1	1	NaN	NaN	NaN	NaN	NaN
5584	PRKCI	protein kinase C iota	NaN	NaN	NaN	NaN	NaN	NaN	NaN	NaN	NaN	NaN	22.2671	820.85	0.425294	0.7881	0.7809	NaN	NaN	NaN	NaN	NaN
5589	PRKCSH	protein kinase C substrate 80K-H	26.3591	221.929	0.62932	0.0455	0.0409	22.8953	875.775	0.456932	0.5965	0.5951	21.1877	1004.97	0.372002	0.9233	0.9177	NaN	NaN	NaN	NaN	NaN
10544	PROCR	protein C receptor	23.309	803.817	0.473143	0.5022	0.5104	23.9562	678.317	0.512201	0.405	0.41	NaN	NaN	NaN	NaN	NaN	NaN	NaN	NaN	NaN	NaN
27339	PRPF19	pre-mRNA processing factor 19	22.8856	943.597	0.451465	0.6393	0.6303	21.0017	1239.53	0.358287	0.8688	0.8683	NaN	NaN	NaN	NaN	NaN	NaN	NaN	NaN	NaN	NaN
9128	PRPF4	pre-mRNA processing factor 4	21.652	1284.96	0.3883	0.8742	0.8692	NaN	NaN	NaN	NaN	NaN	NaN	NaN	NaN	NaN	NaN	NaN	NaN	NaN	NaN	NaN
24148	PRPF6	pre-mRNA processing factor 6	25.1236	410.421	0.566055	0.1635	0.1629	25.0808	410.647	0.570783	0.168	0.1708	22.1946	836.536	0.421713	0.7996	0.8026	NaN	NaN	NaN	NaN	NaN
10594	PRPF8	pre-mRNA processing factor 8	24.2957	583.667	0.523663	0.305	0.3004	25.0306	432.793	0.568167	0.1861	0.1861	22.8949	697.945	0.456288	0.6663	0.6498	NaN	NaN	NaN	NaN	NaN
5631	PRPS1	phosphoribosyl pyrophosphate synthetase 1	NaN	NaN	NaN	NaN	NaN	NaN	NaN	NaN	NaN	NaN	18.9365	NaN	0.260858	1	1	NaN	NaN	NaN	NaN	NaN
23215	PRRC2C	proline rich coiled-coil 2C	20.4069	1612.92	0.324547	0.9812	0.9816	NaN	NaN	NaN	NaN	NaN	NaN	NaN	NaN	NaN	NaN	NaN	NaN	NaN	NaN	NaN
5660	PSAP	prosaposin	19.0272	1818.61	0.2539	0.9989	0.9986	22.0145	1204.84	0.411047	0.8453	0.8516	23.1075	NaN	0.466784	1	1	NaN	NaN	NaN	NaN	NaN
5664	PSEN2	presenilin 2	23.1743	859.286	0.466248	0.5647	0.5648	23.2965	868.776	0.477835	0.5977	0.6045	22.8333	NaN	0.453247	1	1	NaN	NaN	NaN	NaN	NaN
5689	PSMB1	proteasome subunit beta 1	22.8967	NaN	0.452029	1	1	NaN	NaN	NaN	NaN	NaN	NaN	NaN	NaN	NaN	NaN	NaN	NaN	NaN	NaN	NaN
5694	PSMB6	proteasome subunit beta 6	21.0454	1452.43	0.357241	0.9434	0.9419	NaN	NaN	NaN	NaN	NaN	22.2892	831.284	0.426385	0.8017	0.797	NaN	NaN	NaN	NaN	NaN
5702	PSMC3	proteasome 26S subunit, ATPase 3	22.8947	NaN	0.451928	1	1	20.9512	1487.57	0.355656	0.9693	0.9679	24.3802	479.663	0.529619	0.3737	0.3778	NaN	NaN	NaN	NaN	NaN
5704	PSMC4	proteasome 26S subunit, ATPase 4	20.0462	1636.83	0.306078	0.9854	0.9824	21.6487	NaN	0.39199	1	1	23.8287	559.115	0.502391	0.4864	0.4837	NaN	NaN	NaN	NaN	NaN
5705	PSMC5	PSMC5	20.376	NaN	0.322964	1	1	20.3565	NaN	0.324678	1	1	NaN	NaN	NaN	NaN	NaN	NaN	NaN	NaN	NaN	NaN
5706	PSMC6	proteasome 26S subunit, ATPase 6	22.3899	NaN	0.42608	1	1	20.7706	NaN	0.346246	1	1	24.6226	NaN	0.54159	1	1	NaN	NaN	NaN	NaN	NaN
5716	PSMD10	proteasome 26S subunit, non-ATPase 10	NaN	NaN	NaN	NaN	NaN	NaN	NaN	NaN	NaN	NaN	20.0751	1146.51	0.317072	0.9803	0.9789	NaN	NaN	NaN	NaN	NaN
5718	PSMD12	proteasome 26S subunit, non-ATPase 12	NaN	NaN	NaN	NaN	NaN	NaN	NaN	NaN	NaN	NaN	22.6539	NaN	0.444391	1	1	NaN	NaN	NaN	NaN	NaN
5719	PSMD13	proteasome 26S subunit, non-ATPase 13	20.9664	NaN	0.353193	1	1	20.5712	NaN	0.335858	1	1	23.1231	676.395	0.467557	0.6215	0.6348	NaN	NaN	NaN	NaN	NaN
5709	PSMD3	proteasome 26S subunit, non-ATPase 3	20.1036	1663.88	0.309013	0.9873	0.9878	NaN	NaN	NaN	NaN	NaN	21.3898	NaN	0.38198	1	1	NaN	NaN	NaN	NaN	NaN
9861	PSMD6	proteasome 26S subunit, non-ATPase 6	NaN	NaN	NaN	NaN	NaN	20.6514	NaN	0.34004	1	1	NaN	NaN	NaN	NaN	NaN	NaN	NaN	NaN	NaN	NaN
5721	PSME2	proteasome activator subunit 2	NaN	NaN	NaN	NaN	NaN	NaN	NaN	NaN	NaN	NaN	23.1682	NaN	0.469783	1	1	NaN	NaN	NaN	NaN	NaN
8624	PSMG1	proteasome assembly chaperone 1	20.6778	NaN	0.338416	1	1	NaN	NaN	NaN	NaN	NaN	NaN	NaN	NaN	NaN	NaN	NaN	NaN	NaN	NaN	NaN
55269	PSPC1	paraspeckle component 1	NaN	NaN	NaN	NaN	NaN	21.3107	NaN	0.374386	1	1	NaN	NaN	NaN	NaN	NaN	NaN	NaN	NaN	NaN	NaN
5725	PTBP1	polypyrimidine tract binding protein 1	23.2371	845.246	0.469461	0.5609	0.5427	21.099	1395.82	0.363358	0.94	0.9401	NaN	NaN	NaN	NaN	NaN	NaN	NaN	NaN	NaN	NaN
55037	PTCD3	pentatricopeptide repeat domain 3	21.3645	1361.09	0.373578	0.9077	0.9083	20.8578	1482.92	0.350791	0.9643	0.9679	NaN	NaN	NaN	NaN	NaN	NaN	NaN	NaN	NaN	NaN
9791	PTDSS1	phosphatidylserine synthase 1	23.7963	703.255	0.498096	0.4167	0.427	25.2113	396.125	0.577583	0.1501	0.1541	22.4093	NaN	0.432312	1	1	NaN	NaN	NaN	NaN	NaN
81490	PTDSS2	phosphatidylserine synthase 2	19.8509	1717.99	0.296074	0.9935	0.9945	21.7453	NaN	0.397024	1	1	NaN	NaN	NaN	NaN	NaN	NaN	NaN	NaN	NaN	NaN
5737	PTGFR	prostaglandin F receptor	22.0686	1167.66	0.409628	0.8024	0.8101	22.6284	1054.69	0.443027	0.7501	0.7525	20.218	1060.37	0.324128	0.9508	0.9497	NaN	NaN	NaN	NaN	NaN
5747	PTK2	protein tyrosine kinase 2	22.3556	1074.69	0.424323	0.7431	0.7411	21.5599	1302.66	0.387366	0.9038	0.9047	NaN	NaN	NaN	NaN	NaN	NaN	NaN	NaN	NaN	NaN
5754	PTK7	protein tyrosine kinase 7 (inactive)	25.098	401.001	0.564744	0.1507	0.1434	25.0426	430.367	0.568795	0.1822	0.1778	21.6851	NaN	0.396558	1	1	NaN	NaN	NaN	NaN	NaN
114971	PTPMT1	protein tyrosine phosphatase, mitochondrial 1	19.6398	1741.62	0.285265	0.9946	0.9964	22.3973	NaN	0.430989	1	1	NaN	NaN	NaN	NaN	NaN	NaN	NaN	NaN	NaN	NaN
5770	PTPN1	protein tyrosine phosphatase, non-receptor type 1	22.258	1088.11	0.419326	0.7486	0.7497	23.8027	718.603	0.504204	0.4425	0.4514	NaN	NaN	NaN	NaN	NaN	NaN	NaN	NaN	NaN	NaN
5782	PTPN12	protein tyrosine phosphatase, non-receptor type 12	21.164	NaN	0.363312	1	1	20.8023	NaN	0.347901	1	1	NaN	NaN	NaN	NaN	NaN	NaN	NaN	NaN	NaN	NaN
5795	PTPRJ	protein tyrosine phosphatase, receptor type J	NaN	NaN	NaN	NaN	NaN	NaN	NaN	NaN	NaN	NaN	20.004	NaN	0.313558	1	1	NaN	NaN	NaN	NaN	NaN
5796	PTPRK	protein tyrosine phosphatase, receptor type K	NaN	NaN	NaN	NaN	NaN	19.1796	NaN	0.263365	1	1	19.7739	NaN	0.3022	1	1	NaN	NaN	NaN	NaN	NaN
51651	PTRH2	peptidyl-tRNA hydrolase 2	25.1612	376.991	0.56798	0.1299	0.1295	26.0742	264.2	0.622536	0.0678	0.0701	20.7043	921.475	0.348136	0.8686	0.869	NaN	NaN	NaN	NaN	NaN
754	PTTG1IP	PTTG1 interacting protein	25.7076	306.448	0.59596	0.0833	0.0819	25.7995	303.571	0.608223	0.0856	0.0959	23.8023	576.352	0.501087	0.507	0.5106	NaN	NaN	NaN	NaN	NaN
9933	PUM3	pumilio RNA binding family member 3	NaN	NaN	NaN	NaN	NaN	22.0962	NaN	0.415306	1	1	NaN	NaN	NaN	NaN	NaN	NaN	NaN	NaN	NaN	NaN
5814	PURB	purine rich element binding protein B	20.0268	NaN	0.305084	1	1	NaN	NaN	NaN	NaN	NaN	18.9446	NaN	0.261257	1	1	NaN	NaN	NaN	NaN	NaN
80324	PUS1	pseudouridylate synthase 1	23.9355	668.418	0.505222	0.3852	0.3806	21.3817	1376.39	0.37808	0.9325	0.9322	NaN	NaN	NaN	NaN	NaN	NaN	NaN	NaN	NaN	NaN
5822	PWP2	PWP2, small subunit processome component	24.1678	611.206	0.517118	0.3219	0.3294	26.0886	253.702	0.623282	0.0646	0.0535	NaN	NaN	NaN	NaN	NaN	NaN	NaN	NaN	NaN	NaN
5837	PYGM	glycogen phosphorylase, muscle associated	22.554	1016.7	0.434484	0.6973	0.6959	NaN	NaN	NaN	NaN	NaN	NaN	NaN	NaN	NaN	NaN	NaN	NaN	NaN	NaN	NaN
5768	QSOX1	quiescin sulfhydryl oxidase 1	20.6326	1517.86	0.336101	0.9652	0.9617	21.4733	1345.17	0.382853	0.9212	0.9164	NaN	NaN	NaN	NaN	NaN	NaN	NaN	NaN	NaN	NaN
201475	RAB12	RAB12, member RAS oncogene family	20.7416	NaN	0.341683	1	1	21.3284	NaN	0.375309	1	1	18.7232	1224.95	0.250326	0.9914	0.993	NaN	NaN	NaN	NaN	NaN
51552	RAB14	RAB14, member RAS oncogene family	22.8008	957.223	0.44712	0.6492	0.6511	22.7305	1008.28	0.448347	0.7155	0.7184	21.634	NaN	0.394038	1	1	NaN	NaN	NaN	NaN	NaN
22931	RAB18	RAB18, member RAS oncogene family	19.5967	NaN	0.283059	1	1	20.7948	NaN	0.347509	1	1	21.2017	NaN	0.372692	1	1	NaN	NaN	NaN	NaN	NaN
5874	RAB27B	RAB27B, member RAS oncogene family	NaN	NaN	NaN	NaN	NaN	NaN	NaN	NaN	NaN	NaN	19.5041	NaN	0.288881	1	1	NaN	NaN	NaN	NaN	NaN
83871	RAB34	RAB34, member RAS oncogene family	NaN	NaN	NaN	NaN	NaN	19.1667	NaN	0.262695	1	1	NaN	NaN	NaN	NaN	NaN	NaN	NaN	NaN	NaN	NaN
9545	RAB3D	RAB3D, member RAS oncogene family	19.2538	1799.49	0.265505	0.9986	0.9989	20.4284	1549.57	0.328422	0.9786	0.9801	NaN	NaN	NaN	NaN	NaN	NaN	NaN	NaN	NaN	NaN
5868	RAB5A	RAB5A, member RAS oncogene family	20.1658	1660.27	0.312201	0.9893	0.9899	21.5323	NaN	0.385927	1	1	20.3587	NaN	0.331075	1	1	NaN	NaN	NaN	NaN	NaN
51560	RAB6B	RAB6B, member RAS oncogene family	23.4771	776.837	0.481749	0.4871	0.4819	23.6155	752.088	0.494452	0.4836	0.4837	NaN	NaN	NaN	NaN	NaN	NaN	NaN	NaN	NaN	NaN
29127	RACGAP1	Rac GTPase activating protein 1	NaN	NaN	NaN	NaN	NaN	NaN	NaN	NaN	NaN	NaN	23.1331	601.518	0.468051	0.5367	0.5343	NaN	NaN	NaN	NaN	NaN
10399	RACK1	receptor for activated C kinase 1	25.5082	334.409	0.585747	0.1043	0.1069	25.8213	297.213	0.609361	0.088	0.0839	22.0075	818.889	0.412478	0.7836	0.7799	NaN	NaN	NaN	NaN	NaN
8480	RAE1	ribonucleic acid export 1	20.4635	1589.65	0.327444	0.981	0.9787	20.2228	1522.13	0.31771	0.9745	0.9745	20.6538	NaN	0.34564	1	1	NaN	NaN	NaN	NaN	NaN
26064	RAI14	retinoic acid induced 14	21.2582	NaN	0.368134	1	1	21.3782	1364.61	0.377901	0.9255	0.9245	NaN	NaN	NaN	NaN	NaN	NaN	NaN	NaN	NaN	NaN
5898	RALA	RAS like proto-oncogene A	21.7953	1237.59	0.395637	0.8458	0.8421	22.8004	NaN	0.451987	1	1	21.9292	812.572	0.408612	0.7785	0.7681	NaN	NaN	NaN	NaN	NaN
5899	RALB	RAS like proto-oncogene B	21.7523	1254.25	0.393432	0.8566	0.8522	21.2896	NaN	0.373284	1	1	22.7754	NaN	0.450387	1	1	NaN	NaN	NaN	NaN	NaN
5901	RAN	RAN, member RAS oncogene family	26.378	220.318	0.630284	0.0405	0.0419	24.3802	569.344	0.534287	0.3056	0.3059	25.0026	383.315	0.560348	0.2586	0.2538	NaN	NaN	NaN	NaN	NaN
5903	RANBP2	RAN binding protein 2	24.9618	442.602	0.557772	0.183	0.1793	25.0472	429.423	0.569034	0.171	0.1879	19.9808	1158.54	0.312416	0.9817	0.9809	NaN	NaN	NaN	NaN	NaN
5905	RANGAP1	Ran GTPase activating protein 1	21.5344	1312.74	0.382275	0.8914	0.8889	21.7098	1288.57	0.395174	0.895	0.8945	21.6753	NaN	0.396074	1	1	NaN	NaN	NaN	NaN	NaN
5910	RAP1GDS1	Rap1 GTPase-GDP dissociation stimulator 1	NaN	NaN	NaN	NaN	NaN	NaN	NaN	NaN	NaN	NaN	21.5079	NaN	0.387809	1	1	NaN	NaN	NaN	NaN	NaN
5917	RARS	arginyl-tRNA synthetase	21.5534	NaN	0.383248	1	1	19.9222	NaN	0.302051	1	1	NaN	NaN	NaN	NaN	NaN	NaN	NaN	NaN	NaN	NaN
125950	RAVER1	ribonucleoprotein, PTB binding 1	20.6741	1540.04	0.338229	0.9674	0.9686	20.2376	1632.57	0.318484	0.9907	0.9912	NaN	NaN	NaN	NaN	NaN	NaN	NaN	NaN	NaN	NaN
5928	RBBP4	RB binding protein 4, chromatin remodeling factor	23.0277	907.911	0.458737	0.6061	0.5952	20.9784	1443.96	0.357075	0.9504	0.958	NaN	NaN	NaN	NaN	NaN	NaN	NaN	NaN	NaN	NaN
389677	RBM12B	RNA binding motif protein 12B	19.7433	1720.84	0.290568	0.9939	0.9956	22.9638	960.359	0.460498	0.677	0.6669	NaN	NaN	NaN	NaN	NaN	NaN	NaN	NaN	NaN	NaN
10432	RBM14	RNA binding motif protein 14	NaN	NaN	NaN	NaN	NaN	22.2133	1156.44	0.421404	0.8189	0.8217	NaN	NaN	NaN	NaN	NaN	NaN	NaN	NaN	NaN	NaN
58517	RBM25	RNA binding motif protein 25	21.2887	1385.03	0.369697	0.9217	0.9222	21.1371	1442.77	0.365343	0.9528	0.9536	NaN	NaN	NaN	NaN	NaN	NaN	NaN	NaN	NaN	NaN
55131	RBM28	RNA binding motif protein 28	21.4127	1289.13	0.376047	0.8806	0.8743	22.7949	1003.17	0.4517	0.7158	0.7135	NaN	NaN	NaN	NaN	NaN	NaN	NaN	NaN	NaN	NaN
9584	RBM39	RNA binding motif protein 39	20.3023	1629.72	0.319191	0.9854	0.983	21.1453	1398.16	0.365766	0.9418	0.9404	NaN	NaN	NaN	NaN	NaN	NaN	NaN	NaN	NaN	NaN
494115	RBMXL1	RNA binding motif protein, X-linked like 1	19.2035	1797.96	0.262926	0.9984	0.9984	20.7466	1514.64	0.344998	0.9736	0.9715	NaN	NaN	NaN	NaN	NaN	NaN	NaN	NaN	NaN	NaN
1104	RCC1	regulator of chromosome condensation 1	23.2533	845.804	0.470292	0.5561	0.5478	23.6655	761.441	0.497057	0.4938	0.4964	NaN	NaN	NaN	NaN	NaN	NaN	NaN	NaN	NaN	NaN
81554	RCC1L	RCC1 like	NaN	NaN	NaN	NaN	NaN	19.146	NaN	0.261615	1	1	NaN	NaN	NaN	NaN	NaN	NaN	NaN	NaN	NaN	NaN
55920	RCC2	regulator of chromosome condensation 2	19.7782	1680.62	0.292355	0.99	0.992	NaN	NaN	NaN	NaN	NaN	17.7801	NaN	0.203765	1	1	NaN	NaN	NaN	NaN	NaN
9986	RCE1	Ras converting CAAX endopeptidase 1	22.8561	879.746	0.449954	0.5811	0.5695	24.5514	531.753	0.543202	0.2721	0.2677	20.0076	929.203	0.313737	0.8826	0.8703	NaN	NaN	NaN	NaN	NaN
10171	RCL1	RNA terminal phosphate cyclase like 1	19.8302	NaN	0.295014	1	1	20.8	NaN	0.347782	1	1	NaN	NaN	NaN	NaN	NaN	NaN	NaN	NaN	NaN	NaN
51109	RDH11	protein-coding	24.5575	522.39	0.537072	0.2457	0.2401	25.76	309.484	0.606164	0.094	0.0975	23.1097	NaN	0.466893	1	1	NaN	NaN	NaN	NaN	NaN
92840	REEP6	receptor accessory protein 6	18.6663	1849.31	0.235419	0.9995	0.9999	21.1321	1428.9	0.365078	0.95	0.9482	22.7027	698.346	0.446799	0.6587	0.6548	NaN	NaN	NaN	NaN	NaN
54884	RETSAT	retinol saturase	25.1359	409.678	0.566687	0.1587	0.1561	25.9074	287.15	0.613845	0.079	0.0771	23.5086	627.866	0.486588	0.5677	0.5626	NaN	NaN	NaN	NaN	NaN
5983	RFC3	replication factor C subunit 3	20.6545	1555.04	0.337221	0.972	0.9712	21.0771	1437.52	0.362214	0.954	0.9528	NaN	NaN	NaN	NaN	NaN	NaN	NaN	NaN	NaN	NaN
117584	RFFL	ring finger and FYVE like domain containing E3 ubiquitin protein ligase	21.2666	1374.57	0.368564	0.9197	0.9147	20.6699	NaN	0.341001	1	1	NaN	NaN	NaN	NaN	NaN	NaN	NaN	NaN	NaN	NaN
91869	RFT1	RFT1 homolog	20.2354	1592.14	0.315763	0.9813	0.9772	22.6501	1041.24	0.44416	0.7405	0.7386	23.4608	NaN	0.484229	1	1	NaN	NaN	NaN	NaN	NaN
5989	RFX1	regulatory factor X1	26.6569	188.535	0.644564	0.0302	0.0282	24.9316	453.389	0.563012	0.1964	0.1964	NaN	NaN	NaN	NaN	NaN	NaN	NaN	NaN	NaN	NaN
5991	RFX3	regulatory factor X3	23.0573	898.875	0.460253	0.5972	0.5991	22.5322	1070.75	0.438017	0.7644	0.7568	NaN	NaN	NaN	NaN	NaN	NaN	NaN	NaN	NaN	NaN
26575	RGS17	regulator of G protein signaling 17	21.865	1203.13	0.399206	0.8302	0.8272	22.0516	1160.58	0.41298	0.8202	0.8305	22.0973	806.299	0.416908	0.7738	0.7698	NaN	NaN	NaN	NaN	NaN
10287	RGS19	regulator of G protein signaling 19	24.4201	537.716	0.530035	0.2608	0.266	23.3761	772.336	0.48198	0.4946	0.5082	22.0843	NaN	0.416267	1	1	NaN	NaN	NaN	NaN	NaN
8601	RGS20	regulator of G protein signaling 20	NaN	NaN	NaN	NaN	NaN	22.3572	1123.73	0.428902	0.7993	0.7991	25.9982	266.162	0.609502	0.1209	0.1234	NaN	NaN	NaN	NaN	NaN
57414	RHBDD2	rhomboid domain containing 2	24.9163	430.82	0.555442	0.1686	0.1734	24.6682	503.602	0.549288	0.242	0.2429	21.202	NaN	0.372706	1	1	NaN	NaN	NaN	NaN	NaN
387	RHOA	ras homolog family member A	22.895	NaN	0.451942	1	1	22.5917	1059.15	0.441118	0.7582	0.7507	24.8771	414.709	0.554152	0.3003	0.2865	NaN	NaN	NaN	NaN	NaN
389	RHOC	ras homolog family member C	NaN	NaN	NaN	NaN	NaN	20.7078	1528.54	0.342978	0.9766	0.9769	23.2278	667.352	0.472727	0.6139	0.6194	NaN	NaN	NaN	NaN	NaN
391	RHOG	ras homolog family member G	20.8329	1511.94	0.346356	0.963	0.9604	22.2394	NaN	0.422762	1	1	24.6685	NaN	0.543855	1	1	NaN	NaN	NaN	NaN	NaN
55288	RHOT1	ras homolog family member T1	19.8148	1602.14	0.294226	0.9769	0.9817	22.5477	1073.37	0.438824	0.7602	0.7623	NaN	NaN	NaN	NaN	NaN	NaN	NaN	NaN	NaN	NaN
89941	RHOT2	ras homolog family member T2	20.8089	NaN	0.345131	1	1	22.2022	1139.12	0.420826	0.8154	0.8063	NaN	NaN	NaN	NaN	NaN	NaN	NaN	NaN	NaN	NaN
55183	RIF1	replication timing regulatory factor 1	22.3421	1088.07	0.423632	0.7506	0.7528	22.9044	979.488	0.457406	0.6855	0.6839	NaN	NaN	NaN	NaN	NaN	NaN	NaN	NaN	NaN	NaN
9610	RIN1	Ras and Rab interactor 1	20.6412	NaN	0.336542	1	1	22.309	1134.13	0.42639	0.8111	0.8061	24.7666	NaN	0.548696	1	1	NaN	NaN	NaN	NaN	NaN
55177	RMDN3	regulator of microtubule dynamics 3	NaN	NaN	NaN	NaN	NaN	21.2615	1381.36	0.371822	0.9334	0.9333	NaN	NaN	NaN	NaN	NaN	NaN	NaN	NaN	NaN	NaN
26994	RNF11	ring finger protein 11	22.6492	1008.83	0.439357	0.687	0.6907	22.9117	967.572	0.457789	0.6804	0.6813	19.7473	1168.98	0.300885	0.9828	0.9844	NaN	NaN	NaN	NaN	NaN
57674	RNF213	ring finger protein 213	20.9853	1462.82	0.354161	0.9452	0.9406	21.9796	1217.78	0.409227	0.8583	0.859	21.2508	942.532	0.375119	0.8832	0.8821	NaN	NaN	NaN	NaN	NaN
6050	RNH1	RNH1	24.7046	493.366	0.544604	0.2181	0.2255	22.7241	1010.54	0.448016	0.7069	0.7142	22.6985	670.418	0.446594	0.6187	0.6195	NaN	NaN	NaN	NaN	NaN
8731	RNMT	RNA guanine-7 methyltransferase	22.3458	NaN	0.423825	1	1	NaN	NaN	NaN	NaN	NaN	NaN	NaN	NaN	NaN	NaN	NaN	NaN	NaN	NaN	NaN
6117	RPA1	replication protein A1	20.8218	1510.86	0.345787	0.9599	0.9573	20.5658	1548.57	0.33558	0.9793	0.9791	20.5177	NaN	0.338923	1	1	NaN	NaN	NaN	NaN	NaN
6134	RPL10	ribosomal protein L10	22.002	NaN	0.406218	1	1	22.5695	1045.85	0.439961	0.7439	0.7429	NaN	NaN	NaN	NaN	NaN	NaN	NaN	NaN	NaN	NaN
6136	RPL12	ribosomal protein L12	24.0955	628.549	0.513412	0.3468	0.3378	25.1615	406.282	0.574986	0.1592	0.164	20.7168	NaN	0.348752	1	1	NaN	NaN	NaN	NaN	NaN
6137	RPL13	ribosomal protein L13	25.7679	291.725	0.599048	0.0818	0.0784	26.3688	214.585	0.637881	0.041	0.0412	20.9677	916.14	0.361138	0.871	0.8615	NaN	NaN	NaN	NaN	NaN
23521	RPL13A	ribosomal protein L13a	21.6483	1283.98	0.388107	0.8719	0.8668	22.9366	958.231	0.459083	0.675	0.6786	21.4974	NaN	0.38729	1	1	NaN	NaN	NaN	NaN	NaN
9045	RPL14	ribosomal protein L14	20.8213	NaN	0.345763	1	1	20.8587	1267.07	0.350837	0.8821	0.8845	NaN	NaN	NaN	NaN	NaN	NaN	NaN	NaN	NaN	NaN
6138	RPL15	ribosomal protein L15	24.3152	579.617	0.524663	0.3057	0.294	24.4949	542.332	0.540263	0.2817	0.2827	22.4698	757.739	0.435299	0.7211	0.7245	NaN	NaN	NaN	NaN	NaN
100526842	RPL17-C18orf32	RPL17-C18orf32 readthrough	23.9056	673.998	0.503692	0.3895	0.3843	24.9421	439.983	0.563559	0.193	0.1924	19.3091	1190.18	0.27925	0.9892	0.9864	NaN	NaN	NaN	NaN	NaN
6141	RPL18	ribosomal protein L18	23.4579	792.186	0.480767	0.5043	0.4885	24.5634	528.793	0.543831	0.2685	0.2731	23.4776	620.845	0.485057	0.5734	0.5567	NaN	NaN	NaN	NaN	NaN
6143	RPL19	ribosomal protein L19	24.4713	545.103	0.532654	0.262	0.2703	24.6072	518.913	0.546111	0.2635	0.2576	23.8292	NaN	0.502419	1	1	NaN	NaN	NaN	NaN	NaN
6146	RPL22	RPL22	25.3434	361.917	0.57731	0.1229	0.1208	25.2656	392.007	0.580409	0.1466	0.1562	22.7323	NaN	0.44826	1	1	NaN	NaN	NaN	NaN	NaN
9349	RPL23	ribosomal protein L23	20.7291	1539.61	0.341044	0.9671	0.9649	24.7331	486.427	0.55267	0.232	0.223	NaN	NaN	NaN	NaN	NaN	NaN	NaN	NaN	NaN	NaN
6152	RPL24	ribosomal protein L24	22.378	NaN	0.425471	1	1	21.9434	NaN	0.407342	1	1	NaN	NaN	NaN	NaN	NaN	NaN	NaN	NaN	NaN	NaN
6155	RPL27	ribosomal protein L27	23.0643	872.264	0.460611	0.5843	0.5714	23.2608	NaN	0.475975	1	1	19.832	1093.21	0.305069	0.9643	0.9637	NaN	NaN	NaN	NaN	NaN
6157	RPL27A	ribosomal protein L27a	22.4646	1056.48	0.429906	0.7292	0.7276	23.2751	NaN	0.476715	1	1	NaN	NaN	NaN	NaN	NaN	NaN	NaN	NaN	NaN	NaN
6158	RPL28	ribosomal protein L28	23.4877	788.058	0.482292	0.504	0.5048	24.0244	655.175	0.515751	0.3829	0.3934	22.8988	725.416	0.45648	0.6854	0.682	NaN	NaN	NaN	NaN	NaN
6159	RPL29	ribosomal protein L29	23.967	645.056	0.506832	0.3552	0.358	23.898	693.77	0.509168	0.4295	0.4339	22.8734	713.961	0.45523	0.6745	0.6755	NaN	NaN	NaN	NaN	NaN
6122	RPL3	ribosomal protein L3	25.4858	341.974	0.584603	0.1105	0.1055	26.5171	210.515	0.645608	0.0435	0.0403	21.354	982.445	0.380213	0.9093	0.9109	NaN	NaN	NaN	NaN	NaN
6156	RPL30	ribosomal protein L30	19.6344	NaN	0.284988	1	1	19.8745	NaN	0.299566	1	1	NaN	NaN	NaN	NaN	NaN	NaN	NaN	NaN	NaN	NaN
6164	RPL34	ribosomal protein L34	21.6992	1272.64	0.390713	0.8712	0.872	21.7497	1274.89	0.397256	0.8772	0.8938	18.3458	NaN	0.231691	1	1	NaN	NaN	NaN	NaN	NaN
11224	RPL35	ribosomal protein L35	20.2662	1614.78	0.317343	0.9826	0.9825	20.524	1580.67	0.333401	0.9839	0.9835	20.8852	NaN	0.357066	1	1	NaN	NaN	NaN	NaN	NaN
6124	RPL4	ribosomal protein L4	24.9271	450.803	0.555996	0.1907	0.1965	26.1074	255.815	0.624263	0.0611	0.0652	22.4879	774.865	0.436193	0.7385	0.7372	NaN	NaN	NaN	NaN	NaN
6125	RPL5	ribosomal protein L5	23.8535	689.647	0.501021	0.4056	0.4011	24.6585	508.062	0.548782	0.2495	0.2466	23.9147	NaN	0.506638	1	1	NaN	NaN	NaN	NaN	NaN
6129	RPL7	ribosomal protein L7	21.9691	1194.52	0.404533	0.8255	0.8215	23.0863	926.403	0.46688	0.6497	0.6502	22.5188	767.996	0.437722	0.7306	0.7286	NaN	NaN	NaN	NaN	NaN
6130	RPL7A	ribosomal protein L7a	23.4091	805.59	0.478269	0.5173	0.5153	24.734	489.742	0.552718	0.2364	0.2245	22.8085	NaN	0.452025	1	1	NaN	NaN	NaN	NaN	NaN
6133	RPL9	ribosomal protein L9	NaN	NaN	NaN	NaN	NaN	21.7701	1277.26	0.398314	0.8862	0.8894	NaN	NaN	NaN	NaN	NaN	NaN	NaN	NaN	NaN	NaN
6176	RPLP1	ribosomal protein lateral stalk subunit P1	23.6295	NaN	0.489554	1	1	25.4356	354.227	0.589268	0.1238	0.1272	25.0878	377.975	0.564557	0.247	0.2539	NaN	NaN	NaN	NaN	NaN
6184	RPN1	ribophorin I	26.6225	191.617	0.642804	0.0309	0.0306	27.416	123.238	0.692433	0.0116	0.0116	23.356	618.384	0.479055	0.5545	0.5452	NaN	NaN	NaN	NaN	NaN
6185	RPN2	ribophorin II	25.7713	294.912	0.599219	0.0763	0.0761	26.8212	176.197	0.661448	0.0276	0.0277	24.257	502.865	0.523537	0.4069	0.408	NaN	NaN	NaN	NaN	NaN
6205	RPS11	ribosomal protein S11	22.5164	1043.07	0.432561	0.7149	0.7132	23.0945	924.636	0.467308	0.6479	0.6445	22.2691	NaN	0.425392	1	1	NaN	NaN	NaN	NaN	NaN
6206	RPS12	ribosomal protein S12	23.0978	863.981	0.462329	0.5588	0.559	23.6225	739.165	0.494817	0.4706	0.4695	23.3917	636.291	0.480816	0.574	0.5775	NaN	NaN	NaN	NaN	NaN
6208	RPS14	ribosomal protein S14	22.7575	978.799	0.444904	0.6679	0.663	23.4357	828.11	0.485082	0.56	0.5535	23.5226	624.254	0.487277	0.5635	0.5707	NaN	NaN	NaN	NaN	NaN
6217	RPS16	ribosomal protein S16	22.9029	931.126	0.452349	0.6296	0.6274	21.4659	1119.16	0.382472	0.7979	0.7947	NaN	NaN	NaN	NaN	NaN	NaN	NaN	NaN	NaN	NaN
6218	RPS17	ribosomal protein S17	20.711	1490.95	0.340114	0.9571	0.9577	20.9077	NaN	0.353391	1	1	22.7851	NaN	0.450869	1	1	NaN	NaN	NaN	NaN	NaN
6187	RPS2	ribosomal protein S2	25.1791	397.583	0.568899	0.1491	0.1425	25.3009	379.798	0.582248	0.1388	0.1464	23.6272	576.86	0.492445	0.5092	0.5035	NaN	NaN	NaN	NaN	NaN
6234	RPS28	ribosomal protein S28	22.095	NaN	0.410982	1	1	NaN	NaN	NaN	NaN	NaN	NaN	NaN	NaN	NaN	NaN	NaN	NaN	NaN	NaN	NaN
6188	RPS3	ribosomal protein S3	22.126	1147.01	0.412571	0.7923	0.7921	22.1254	1181.32	0.416825	0.8353	0.8448	20.3291	NaN	0.329611	1	1	NaN	NaN	NaN	NaN	NaN
6191	RPS4X	ribosomal protein S4, X-linked	21.7258	1245.96	0.392078	0.8502	0.8548	22.0692	NaN	0.413899	1	1	NaN	NaN	NaN	NaN	NaN	NaN	NaN	NaN	NaN	NaN
6194	RPS6	ribosomal protein S6	21.7106	NaN	0.391297	1	1	22.138	1178.52	0.417479	0.8323	0.8379	22.5529	NaN	0.439404	1	1	NaN	NaN	NaN	NaN	NaN
6202	RPS8	ribosomal protein S8	23.0031	910.957	0.457479	0.601	0.6049	23.825	719.364	0.505365	0.4543	0.4511	NaN	NaN	NaN	NaN	NaN	NaN	NaN	NaN	NaN	NaN
6203	RPS9	ribosomal protein S9	22.4176	1068.89	0.427498	0.733	0.738	21.0183	1429.46	0.359151	0.9507	0.9518	NaN	NaN	NaN	NaN	NaN	NaN	NaN	NaN	NaN	NaN
3921	RPSA	ribosomal protein SA	24.6666	502.178	0.542656	0.2364	0.2325	25.0818	424.083	0.570835	0.1753	0.1802	21.2631	811.495	0.375725	0.7701	0.7769	NaN	NaN	NaN	NaN	NaN
6238	RRBP1	RRBP1	25.3629	363.752	0.578307	0.1244	0.1196	26.0635	266.719	0.621976	0.0734	0.067	NaN	NaN	NaN	NaN	NaN	NaN	NaN	NaN	NaN	NaN
23223	RRP12	ribosomal RNA processing 12 homolog	20.9187	1466.93	0.350749	0.952	0.9494	23.5747	774.422	0.492323	0.5019	0.5086	NaN	NaN	NaN	NaN	NaN	NaN	NaN	NaN	NaN	NaN
23076	RRP1B	ribosomal RNA processing 1B	20.7134	1535.13	0.34024	0.9695	0.9649	22.9246	963.476	0.458456	0.6725	0.6786	NaN	NaN	NaN	NaN	NaN	NaN	NaN	NaN	NaN	NaN
23378	RRP8	ribosomal RNA processing 8	19.7978	NaN	0.293356	1	1	21.4713	1354.88	0.382749	0.9308	0.9233	NaN	NaN	NaN	NaN	NaN	NaN	NaN	NaN	NaN	NaN
9136	RRP9	ribosomal RNA processing 9, U3 small nucleolar RNA binding protein	20.6389	1554.41	0.336425	0.9687	0.9722	23.0994	911.134	0.467564	0.6343	0.6384	NaN	NaN	NaN	NaN	NaN	NaN	NaN	NaN	NaN	NaN
23212	RRS1	ribosome biogenesis regulator homolog	NaN	NaN	NaN	NaN	NaN	21.8887	1244.64	0.404495	0.8723	0.8736	NaN	NaN	NaN	NaN	NaN	NaN	NaN	NaN	NaN	NaN
51773	RSF1	remodeling and spacing factor 1	21.3934	1321.8	0.375056	0.8916	0.8905	25.3079	383.217	0.582615	0.1426	0.1461	22.6738	NaN	0.445371	1	1	NaN	NaN	NaN	NaN	NaN
26156	RSL1D1	ribosomal L1 domain containing 1	23.0669	899.259	0.460745	0.5981	0.5944	24.8022	475.464	0.556272	0.2178	0.2178	NaN	NaN	NaN	NaN	NaN	NaN	NaN	NaN	NaN	NaN
89970	RSPRY1	ring finger and SPRY domain containing 1	23.1013	878.996	0.462508	0.576	0.5785	23.5534	779.568	0.491218	0.5147	0.5112	25.5486	312.687	0.587307	0.1761	0.1772	NaN	NaN	NaN	NaN	NaN
6252	RTN1	reticulon 1	23.5711	756.924	0.48656	0.4675	0.4673	23.6355	757.178	0.495492	0.4855	0.484	NaN	NaN	NaN	NaN	NaN	NaN	NaN	NaN	NaN	NaN
10313	RTN3	reticulon 3	25.0184	431.065	0.560672	0.1765	0.1736	24.9919	438.517	0.56615	0.1911	0.1943	20.6573	NaN	0.345813	1	1	NaN	NaN	NaN	NaN	NaN
6273	S100A2	S100 calcium binding protein A2	21.7785	1250.57	0.394777	0.8518	0.8552	20.7502	NaN	0.345185	1	1	NaN	NaN	NaN	NaN	NaN	NaN	NaN	NaN	NaN	NaN
6279	S100A8	S100 calcium binding protein A8	23.4996	782.927	0.482903	0.4917	0.4824	19.8027	1664.33	0.295829	0.9935	0.994	NaN	NaN	NaN	NaN	NaN	NaN	NaN	NaN	NaN	NaN
22908	SACM1L	SAC1 like phosphatidylinositide phosphatase	23.9876	649.758	0.507891	0.364	0.3652	25.2486	393.315	0.579523	0.1585	0.1574	22.6959	764.948	0.446464	0.7231	0.7359	NaN	NaN	NaN	NaN	NaN
6294	SAFB	scaffold attachment factor B	22.278	1102	0.420352	0.753	0.7626	22.4605	1070.98	0.43428	0.7689	0.7614	NaN	NaN	NaN	NaN	NaN	NaN	NaN	NaN	NaN	NaN
9667	SAFB2	scaffold attachment factor B2	23.1388	876.066	0.464426	0.5776	0.5741	23.9947	668.679	0.514203	0.4003	0.3978	NaN	NaN	NaN	NaN	NaN	NaN	NaN	NaN	NaN	NaN
142891	SAMD8	sterile alpha motif domain containing 8	19.7344	NaN	0.290111	1	1	22.0814	NaN	0.414534	1	1	NaN	NaN	NaN	NaN	NaN	NaN	NaN	NaN	NaN	NaN
25939	SAMHD1	SAM and HD domain containing deoxynucleoside triphosphate triphosphohydrolase 1	19.4783	1743.69	0.276997	0.9952	0.9955	20.7492	1525.06	0.345136	0.9738	0.976	20.6059	NaN	0.343279	1	1	NaN	NaN	NaN	NaN	NaN
25813	SAMM50	SAMM50 sorting and assembly machinery component	21.4683	1299.97	0.378895	0.8855	0.8833	23.2984	817.467	0.47793	0.5399	0.5531	NaN	NaN	NaN	NaN	NaN	NaN	NaN	NaN	NaN	NaN
56681	SAR1A	secretion associated Ras related GTPase 1A	21.0677	NaN	0.358381	1	1	21.2876	1402.53	0.373181	0.9389	0.9403	23.8373	558.229	0.502818	0.4782	0.4732	NaN	NaN	NaN	NaN	NaN
9733	SART3	squamous cell carcinoma antigen recognized by T cells 3	22.1673	1132.6	0.414686	0.7826	0.7821	20.3792	1605.04	0.325858	0.9879	0.9904	NaN	NaN	NaN	NaN	NaN	NaN	NaN	NaN	NaN	NaN
9169	SCAF11	SR-related CTD associated factor 11	19.1244	1805.83	0.258877	0.9985	0.9992	19.5602	1724.59	0.283196	0.9976	0.9982	NaN	NaN	NaN	NaN	NaN	NaN	NaN	NaN	NaN	NaN
113178	SCAMP4	secretory carrier membrane protein 4	26.4194	213.729	0.632407	0.0405	0.0435	26.1111	258.169	0.624458	0.0649	0.0636	23.6931	535.551	0.495696	0.4483	0.4438	NaN	NaN	NaN	NaN	NaN
22937	SCAP	SREBF chaperone	24.5409	529.541	0.53622	0.2629	0.2506	24.1592	625.392	0.522776	0.3652	0.3609	21.5442	NaN	0.389603	1	1	NaN	NaN	NaN	NaN	NaN
286133	SCARA5	scavenger receptor class A member 5	22.6315	NaN	0.438451	1	1	20.1694	1604.22	0.31493	0.9872	0.988	NaN	NaN	NaN	NaN	NaN	NaN	NaN	NaN	NaN	NaN
51097	SCCPDH	saccharopine dehydrogenase (putative)	22.7103	991.93	0.442485	0.679	0.6806	23.995	663.643	0.514221	0.3915	0.397	NaN	NaN	NaN	NaN	NaN	NaN	NaN	NaN	NaN	NaN
6319	SCD	stearoyl-CoA desaturase	21.0602	1448.85	0.357996	0.9443	0.9445	22.3589	1108.47	0.428991	0.7888	0.7903	NaN	NaN	NaN	NaN	NaN	NaN	NaN	NaN	NaN	NaN
6342	SCP2	sterol carrier protein 2	21.0475	1450.71	0.357344	0.9435	0.943	20.7266	NaN	0.343954	1	1	NaN	NaN	NaN	NaN	NaN	NaN	NaN	NaN	NaN	NaN
90507	SCRN2	secernin 2	22.5141	975.593	0.432439	0.6604	0.6588	21.4401	NaN	0.381125	1	1	NaN	NaN	NaN	NaN	NaN	NaN	NaN	NaN	NaN	NaN
79634	SCRN3	secernin 3	21.4015	1350.43	0.375473	0.906	0.9026	NaN	NaN	NaN	NaN	NaN	NaN	NaN	NaN	NaN	NaN	NaN	NaN	NaN	NaN	NaN
6386	SDCBP	syndecan binding protein	NaN	NaN	NaN	NaN	NaN	19.8914	NaN	0.300447	1	1	NaN	NaN	NaN	NaN	NaN	NaN	NaN	NaN	NaN	NaN
6389	SDHA	succinate dehydrogenase complex flavoprotein subunit A	26.4293	214.696	0.632915	0.0401	0.0384	27.9708	90.3703	0.721335	0.0062	0.0049	23.3241	657.852	0.477481	0.6079	0.6019	NaN	NaN	NaN	NaN	NaN
6390	SDHB	succinate dehydrogenase complex iron sulfur subunit B	22.9563	919.702	0.455085	0.6123	0.6167	24.6303	513.566	0.547314	0.261	0.2575	19.9842	NaN	0.312582	1	1	NaN	NaN	NaN	NaN	NaN
23478	SEC11A	SEC11 homolog A, signal peptidase complex subunit	22.2991	1096.7	0.421435	0.7557	0.7498	22.1763	1169.48	0.419474	0.8321	0.8294	NaN	NaN	NaN	NaN	NaN	NaN	NaN	NaN	NaN	NaN
6396	SEC13	SEC13 homolog, nuclear pore and COPII coat complex component	22.225	NaN	0.417638	1	1	NaN	NaN	NaN	NaN	NaN	NaN	NaN	NaN	NaN	NaN	NaN	NaN	NaN	NaN	NaN
9554	SEC22B	SEC22 homolog B, vesicle trafficking protein (gene/pseudogene)	23.7007	719.292	0.493197	0.4282	0.4269	24.8246	470.79	0.557438	0.2147	0.2133	20.8818	984.081	0.356896	0.9186	0.9125	NaN	NaN	NaN	NaN	NaN
9632	SEC24C	SEC24 homolog C, COPII coat complex component	24.604	504.917	0.539451	0.2346	0.2357	24.4592	550.281	0.5384	0.2874	0.2801	26.852	189.509	0.651656	0.0622	0.0606	NaN	NaN	NaN	NaN	NaN
9871	SEC24D	SEC24 homolog D, COPII coat complex component	20.4352	NaN	0.325994	1	1	18.9063	NaN	0.249131	1	1	NaN	NaN	NaN	NaN	NaN	NaN	NaN	NaN	NaN	NaN
22872	SEC31A	SEC31 homolog A, COPII coat complex component	20.2802	1635.14	0.318059	0.9864	0.9848	NaN	NaN	NaN	NaN	NaN	19.9792	1142.53	0.312335	0.9763	0.9751	NaN	NaN	NaN	NaN	NaN
29927	SEC61A1	Sec61 translocon alpha 1 subunit	24.4727	543.416	0.532727	0.2672	0.2629	25.9136	286.319	0.614168	0.0769	0.0755	23.8017	573.679	0.50106	0.5023	0.506	NaN	NaN	NaN	NaN	NaN
10952	SEC61B	Sec61 translocon beta subunit	21.8704	1223.54	0.399484	0.842	0.8424	23.1304	914.223	0.469177	0.6345	0.6375	NaN	NaN	NaN	NaN	NaN	NaN	NaN	NaN	NaN	NaN
7095	SEC62	SEC62 homolog, preprotein translocation factor	NaN	NaN	NaN	NaN	NaN	18.2931	1804.35	0.217188	0.9999	0.9999	18.9805	NaN	0.263029	1	1	NaN	NaN	NaN	NaN	NaN
11231	SEC63	SEC63 homolog, protein translocation regulator	22.9138	934.144	0.452909	0.6248	0.6276	22.6038	1025.01	0.441745	0.7268	0.7243	19.6846	NaN	0.29779	1	1	NaN	NaN	NaN	NaN	NaN
6398	SECTM1	secreted and transmembrane 1	20.8813	NaN	0.348835	1	1	NaN	NaN	NaN	NaN	NaN	NaN	NaN	NaN	NaN	NaN	NaN	NaN	NaN	NaN	NaN
85465	SELENOI	selenoprotein I	21.075	1424.85	0.358756	0.9371	0.9379	20.9807	1137.83	0.357192	0.8035	0.8102	NaN	NaN	NaN	NaN	NaN	NaN	NaN	NaN	NaN	NaN
10509	SEMA4B	semaphorin 4B	21.5382	1307.96	0.382469	0.8851	0.8829	NaN	NaN	NaN	NaN	NaN	NaN	NaN	NaN	NaN	NaN	NaN	NaN	NaN	NaN	NaN
57556	SEMA6A	semaphorin 6A	NaN	NaN	NaN	NaN	NaN	20.6225	1558.02	0.338533	0.9831	0.9846	NaN	NaN	NaN	NaN	NaN	NaN	NaN	NaN	NaN	NaN
100533955	SENP3-EIF4A1	SENP3-EIF4A1 readthrough (NMD candidate)	NaN	NaN	NaN	NaN	NaN	20.1884	NaN	0.31592	1	1	NaN	NaN	NaN	NaN	NaN	NaN	NaN	NaN	NaN	NaN
23157	SEPT6	septin 6	23.0973	889.79	0.462304	0.5844	0.5796	22.3466	1107.7	0.42835	0.7859	0.7884	NaN	NaN	NaN	NaN	NaN	NaN	NaN	NaN	NaN	NaN
23176	SEPT8	septin 8	NaN	NaN	NaN	NaN	NaN	NaN	NaN	NaN	NaN	NaN	21.9276	895.241	0.408532	0.8488	0.8534	NaN	NaN	NaN	NaN	NaN
26135	SERBP1	SERPINE1 mRNA binding protein 1	21.5116	1306.09	0.38111	0.8833	0.8759	22.9216	974.867	0.458305	0.6857	0.6882	NaN	NaN	NaN	NaN	NaN	NaN	NaN	NaN	NaN	NaN
10955	SERINC3	serine incorporator 3	21.0617	1447.5	0.358072	0.9418	0.9437	NaN	NaN	NaN	NaN	NaN	NaN	NaN	NaN	NaN	NaN	NaN	NaN	NaN	NaN	NaN
256987	SERINC5	serine incorporator 5	NaN	NaN	NaN	NaN	NaN	23.9916	672.683	0.51404	0.4088	0.4008	22.4655	717.95	0.435089	0.6778	0.6711	NaN	NaN	NaN	NaN	NaN
89777	SERPINB12	serpin family B member 12	22.1918	1131.38	0.41594	0.7847	0.7739	22.1498	NaN	0.418097	1	1	23.2209	NaN	0.472384	1	1	NaN	NaN	NaN	NaN	NaN
6317	SERPINB3	serpin family B member 3	24.2746	575.989	0.522586	0.2998	0.2971	20.216	1617.06	0.317359	0.9891	0.9881	22.752	596.027	0.449233	0.5259	0.5336	NaN	NaN	NaN	NaN	NaN
5268	SERPINB5	serpin family B member 5	21.2523	1385.05	0.367835	0.9196	0.919	20.2721	1617.76	0.320278	0.9904	0.9898	24.263	NaN	0.523835	1	1	NaN	NaN	NaN	NaN	NaN
5269	SERPINB6	serpin family B member 6	20.6952	NaN	0.339305	1	1	NaN	NaN	NaN	NaN	NaN	20.6379	NaN	0.344857	1	1	NaN	NaN	NaN	NaN	NaN
5271	SERPINB8	serpin family B member 8	21.5804	1287.71	0.384632	0.8757	0.8677	NaN	NaN	NaN	NaN	NaN	NaN	NaN	NaN	NaN	NaN	NaN	NaN	NaN	NaN	NaN
23451	SF3B1	splicing factor 3b subunit 1	23.9707	661.142	0.507023	0.3783	0.379	24.1253	634.885	0.52101	0.3739	0.3671	17.5213	1271.28	0.190985	0.9969	0.9975	NaN	NaN	NaN	NaN	NaN
23450	SF3B3	splicing factor 3b subunit 3	25.067	419.172	0.563156	0.1636	0.1653	24.1111	631.81	0.52027	0.3684	0.3636	23.8941	NaN	0.50562	1	1	NaN	NaN	NaN	NaN	NaN
6421	SFPQ	splicing factor proline and glutamine rich	23.9856	657.995	0.507787	0.3797	0.3747	25.6088	330.86	0.598289	0.1112	0.1092	20.9359	NaN	0.359572	1	1	NaN	NaN	NaN	NaN	NaN
94081	SFXN1	sideroflexin 1	23.5256	772.402	0.484231	0.4791	0.4923	25.5229	345.691	0.593815	0.1176	0.1188	20.4371	NaN	0.334944	1	1	NaN	NaN	NaN	NaN	NaN
81855	SFXN3	sideroflexin 3	NaN	NaN	NaN	NaN	NaN	19.6485	NaN	0.287795	1	1	NaN	NaN	NaN	NaN	NaN	NaN	NaN	NaN	NaN	NaN
8910	SGCE	sarcoglycan epsilon	18.7439	NaN	0.239393	1	1	20.0561	NaN	0.309028	1	1	NaN	NaN	NaN	NaN	NaN	NaN	NaN	NaN	NaN	NaN
8879	SGPL1	sphingosine-1-phosphate lyase 1	22.638	966.816	0.438785	0.6574	0.6501	23.6195	774.842	0.49466	0.5065	0.4978	21.5161	NaN	0.388218	1	1	NaN	NaN	NaN	NaN	NaN
81537	SGPP1	sphingosine-1-phosphate phosphatase 1	22.2324	1120.95	0.418016	0.7691	0.7724	22.6913	1018.18	0.446304	0.7231	0.7241	NaN	NaN	NaN	NaN	NaN	NaN	NaN	NaN	NaN	NaN
83442	SH3BGRL3	SH3 domain binding glutamate rich protein like 3	20.3367	NaN	0.320951	1	1	NaN	NaN	NaN	NaN	NaN	22.692	766.514	0.446272	0.73	0.7251	NaN	NaN	NaN	NaN	NaN
6472	SHMT2	serine hydroxymethyltransferase 2	25.0155	425.421	0.56052	0.1726	0.1648	23.5238	787.459	0.489671	0.5168	0.5177	19.4507	1177.5	0.286242	0.9849	0.9843	NaN	NaN	NaN	NaN	NaN
51092	SIDT2	SID1 transmembrane family member 2	21.9008	1213.22	0.401038	0.8367	0.8297	22.3925	1116.68	0.430741	0.7884	0.7979	20.7252	NaN	0.34917	1	1	NaN	NaN	NaN	NaN	NaN
59307	SIGIRR	single Ig and TIR domain containing	21.4471	1318.57	0.377806	0.8826	0.8843	21.8317	1243.09	0.401528	0.8752	0.869	19.2576	NaN	0.276711	1	1	NaN	NaN	NaN	NaN	NaN
6499	SKIV2L	Ski2 like RNA helicase	NaN	NaN	NaN	NaN	NaN	20.1645	1646.25	0.314673	0.9922	0.9929	NaN	NaN	NaN	NaN	NaN	NaN	NaN	NaN	NaN	NaN
6500	SKP1	S-phase kinase associated protein 1	19.2311	NaN	0.264339	1	1	NaN	NaN	NaN	NaN	NaN	NaN	NaN	NaN	NaN	NaN	NaN	NaN	NaN	NaN	NaN
8273	SLC10A3	solute carrier family 10 member 3	19.9375	1702.93	0.300511	0.9942	0.9926	20.3218	1614.9	0.322867	0.9899	0.988	20.9444	NaN	0.359989	1	1	NaN	NaN	NaN	NaN	NaN
10723	SLC12A7	solute carrier family 12 member 7	NaN	NaN	NaN	NaN	NaN	21.1749	NaN	0.367309	1	1	22.113	793.141	0.417686	0.7591	0.7555	NaN	NaN	NaN	NaN	NaN
56996	SLC12A9	solute carrier family 12 member 9	20.2761	1636.48	0.317846	0.9847	0.9866	20.7361	1512.75	0.344452	0.9723	0.969	NaN	NaN	NaN	NaN	NaN	NaN	NaN	NaN	NaN	NaN
6563	SLC14A1	solute carrier family 14 member 1 (Kidd blood group)	22.5494	1033.11	0.43425	0.7063	0.7081	22.7194	NaN	0.447769	1	1	23.1544	682.41	0.469098	0.6383	0.6319	NaN	NaN	NaN	NaN	NaN
6567	SLC16A2	solute carrier family 16 member 2	NaN	NaN	NaN	NaN	NaN	NaN	NaN	NaN	NaN	NaN	21.6668	935.645	0.395654	0.8786	0.8751	NaN	NaN	NaN	NaN	NaN
26503	SLC17A5	solute carrier family 17 member 5	23.6721	735.327	0.491737	0.4458	0.4416	NaN	NaN	NaN	NaN	NaN	NaN	NaN	NaN	NaN	NaN	NaN	NaN	NaN	NaN	NaN
6574	SLC20A1	solute carrier family 20 member 1	21.2143	1393.68	0.365885	0.9214	0.9268	21.7673	1273.04	0.398172	0.883	0.8884	21.8613	NaN	0.405259	1	1	NaN	NaN	NaN	NaN	NaN
6576	SLC25A1	solute carrier family 25 member 1	22.995	895.007	0.457064	0.5996	0.5975	24.402	564.618	0.535422	0.2963	0.3019	NaN	NaN	NaN	NaN	NaN	NaN	NaN	NaN	NaN	NaN
8402	SLC25A11	solute carrier family 25 member 11	23.1459	874.836	0.46479	0.5803	0.5774	24.6127	517.274	0.546397	0.2631	0.2666	18.1003	NaN	0.21957	1	1	NaN	NaN	NaN	NaN	NaN
10165	SLC25A13	solute carrier family 25 member 13	21.5929	1245.5	0.385272	0.8472	0.8511	23.967	677.778	0.512761	0.4201	0.4137	NaN	NaN	NaN	NaN	NaN	NaN	NaN	NaN	NaN	NaN
79751	SLC25A22	solute carrier family 25 member 22	21.3857	1275.46	0.374663	0.8683	0.8724	20.9874	1419.55	0.357543	0.9488	0.9509	NaN	NaN	NaN	NaN	NaN	NaN	NaN	NaN	NaN	NaN
5250	SLC25A3	SLC25A3	27.1524	147.792	0.66994	0.0147	0.0185	28.7619	57.1999	0.762547	0.0017	0.0014	21.7872	727.195	0.401602	0.6879	0.6909	NaN	NaN	NaN	NaN	NaN
291	SLC25A4	solute carrier family 25 member 4	19.9865	NaN	0.30302	1	1	21.3253	1379.67	0.375144	0.9314	0.9346	20.6219	NaN	0.344069	1	1	NaN	NaN	NaN	NaN	NaN
55972	SLC25A40	solute carrier family 25 member 40	NaN	NaN	NaN	NaN	NaN	21.1042	1439.63	0.363625	0.9541	0.9549	NaN	NaN	NaN	NaN	NaN	NaN	NaN	NaN	NaN	NaN
292	SLC25A5	solute carrier family 25 member 5	26.1329	246.232	0.617736	0.0534	0.0509	28.2194	77.8181	0.734287	0.0042	0.0031	23.4737	585.874	0.484867	0.5253	0.512	NaN	NaN	NaN	NaN	NaN
293	SLC25A6	solute carrier family 25 member 6	23.471	788.56	0.481436	0.5039	0.503	23.5007	NaN	0.488472	1	1	NaN	NaN	NaN	NaN	NaN	NaN	NaN	NaN	NaN	NaN
284129	SLC26A11	solute carrier family 26 member 11	22.6792	962.241	0.440896	0.6469	0.6501	24.8833	461.235	0.560497	0.2065	0.2156	22.6785	701.249	0.445607	0.6647	0.6594	NaN	NaN	NaN	NaN	NaN
11001	SLC27A2	solute carrier family 27 member 2	NaN	NaN	NaN	NaN	NaN	21.7105	1247.57	0.395211	0.8752	0.8729	21.0116	948.253	0.36331	0.8877	0.8814	NaN	NaN	NaN	NaN	NaN
11000	SLC27A3	solute carrier family 27 member 3	NaN	NaN	NaN	NaN	NaN	22.3048	1138.47	0.426172	0.8118	0.8168	20.4154	NaN	0.333871	1	1	NaN	NaN	NaN	NaN	NaN
10999	SLC27A4	solute carrier family 27 member 4	NaN	NaN	NaN	NaN	NaN	19.5699	NaN	0.283699	1	1	NaN	NaN	NaN	NaN	NaN	NaN	NaN	NaN	NaN	NaN
6513	SLC2A1	solute carrier family 2 member 1	23.3153	823.858	0.473464	0.5274	0.529	23.6619	732.919	0.49687	0.4687	0.4664	24.9208	397	0.556309	0.2699	0.2773	NaN	NaN	NaN	NaN	NaN
81031	SLC2A10	solute carrier family 2 member 10	21.5085	1319.81	0.38095	0.8901	0.8887	22.2687	1138.4	0.424292	0.8106	0.805	NaN	NaN	NaN	NaN	NaN	NaN	NaN	NaN	NaN	NaN
11182	SLC2A6	solute carrier family 2 member 6	22.6513	NaN	0.439468	1	1	21.6949	1293.95	0.3944	0.8994	0.8975	NaN	NaN	NaN	NaN	NaN	NaN	NaN	NaN	NaN	NaN
7779	SLC30A1	solute carrier family 30 member 1	24.3632	568.149	0.527123	0.2875	0.2929	24.3894	555.216	0.534764	0.2895	0.2912	22.4237	490.576	0.433025	0.3863	0.3864	NaN	NaN	NaN	NaN	NaN
64924	SLC30A5	solute carrier family 30 member 5	22.5886	1023.89	0.436257	0.6951	0.7054	22.5666	1056.36	0.439811	0.7581	0.7513	20.2277	1128.41	0.324604	0.9726	0.9743	NaN	NaN	NaN	NaN	NaN
55676	SLC30A6	solute carrier family 30 member 6	23.2213	851.301	0.46865	0.5643	0.5585	NaN	NaN	NaN	NaN	NaN	NaN	NaN	NaN	NaN	NaN	NaN	NaN	NaN	NaN	NaN
9197	SLC33A1	solute carrier family 33 member 1	22.2545	1106.37	0.419148	0.7636	0.7678	22.4439	1102.28	0.433418	0.7874	0.784	21.2947	NaN	0.377282	1	1	NaN	NaN	NaN	NaN	NaN
347734	SLC35B2	solute carrier family 35 member B2	27.5294	121.949	0.689241	0.011	0.0103	27.0181	157.048	0.671707	0.0199	0.0219	24.9902	397.07	0.559736	0.2699	0.2712	NaN	NaN	NaN	NaN	NaN
55343	SLC35C1	solute carrier family 35 member C1	23.1954	857.296	0.467328	0.5643	0.5583	22.6215	1040.18	0.442671	0.7374	0.748	NaN	NaN	NaN	NaN	NaN	NaN	NaN	NaN	NaN	NaN
51006	SLC35C2	solute carrier family 35 member C2	22.1951	1127.25	0.416109	0.7838	0.7837	21.2789	1404.01	0.372729	0.9425	0.9447	NaN	NaN	NaN	NaN	NaN	NaN	NaN	NaN	NaN	NaN
79939	SLC35E1	solute carrier family 35 member E1	24.5757	522.26	0.538	0.2405	0.2479	24.6188	514.783	0.546714	0.2588	0.2534	23.3696	648.853	0.479725	0.5991	0.5976	NaN	NaN	NaN	NaN	NaN
728661	SLC35E2B	solute carrier family 35 member E2B	20.1245	1650.43	0.310083	0.9871	0.9877	NaN	NaN	NaN	NaN	NaN	NaN	NaN	NaN	NaN	NaN	NaN	NaN	NaN	NaN	NaN
206358	SLC36A1	solute carrier family 36 member 1	22.3009	1101.72	0.421524	0.76	0.763	22.8936	NaN	0.456846	1	1	NaN	NaN	NaN	NaN	NaN	NaN	NaN	NaN	NaN	NaN
120103	SLC36A4	solute carrier family 36 member 4	23.0998	882.023	0.462429	0.5841	0.5772	22.7933	983.408	0.451621	0.6947	0.7018	NaN	NaN	NaN	NaN	NaN	NaN	NaN	NaN	NaN	NaN
2542	SLC37A4	solute carrier family 37 member 4	19.2839	NaN	0.267044	1	1	20.5031	NaN	0.332315	1	1	NaN	NaN	NaN	NaN	NaN	NaN	NaN	NaN	NaN	NaN
124565	SLC38A10	solute carrier family 38 member 10	22.5091	1045.45	0.432186	0.7174	0.7186	22.3935	1115.13	0.430792	0.7947	0.8028	NaN	NaN	NaN	NaN	NaN	NaN	NaN	NaN	NaN	NaN
27173	SLC39A1	solute carrier family 39 member 1	24.942	447.968	0.556758	0.1836	0.1888	25.1899	404.886	0.576468	0.1646	0.1613	23.2643	NaN	0.474526	1	1	NaN	NaN	NaN	NaN	NaN
57181	SLC39A10	solute carrier family 39 member 10	21.7133	1267.15	0.391435	0.8602	0.8588	22.8086	994.329	0.452418	0.6984	0.7091	22.9838	714.802	0.460679	0.6712	0.6706	NaN	NaN	NaN	NaN	NaN
23516	SLC39A14	solute carrier family 39 member 14	25.3385	362.535	0.577057	0.1238	0.1275	24.7032	498.109	0.551115	0.246	0.2403	22.1958	636.83	0.421773	0.5845	0.5843	NaN	NaN	NaN	NaN	NaN
54946	SLC41A3	solute carrier family 41 member 3	24.0436	638.019	0.510755	0.354	0.352	25.3488	379.279	0.584744	0.1414	0.1452	24.0029	538.744	0.510993	0.4557	0.4474	NaN	NaN	NaN	NaN	NaN
29015	SLC43A3	solute carrier family 43 member 3	22.8944	931.026	0.451913	0.6285	0.63	23.7412	741.284	0.500998	0.4791	0.4759	26.3231	NaN	0.625544	1	1	NaN	NaN	NaN	NaN	NaN
283537	SLC46A3	solute carrier family 46 member 3	NaN	NaN	NaN	NaN	NaN	21.3678	1379.66	0.37736	0.9339	0.9305	NaN	NaN	NaN	NaN	NaN	NaN	NaN	NaN	NaN	NaN
6522	SLC4A2	solute carrier family 4 member 2	20.6578	1549.05	0.337393	0.9719	0.9683	21.387	1370.36	0.378357	0.9311	0.934	22.6202	679.834	0.442727	0.6278	0.6359	NaN	NaN	NaN	NaN	NaN
6526	SLC5A3	solute carrier family 5 member 3	21.8468	1193.82	0.398274	0.8241	0.8191	23.5146	781.297	0.489192	0.5045	0.516	26.8374	194.985	0.650936	0.0677	0.0649	NaN	NaN	NaN	NaN	NaN
6535	SLC6A8	solute carrier family 6 member 8	23.5751	760.382	0.486768	0.4739	0.467	24.1154	636.256	0.520492	0.3729	0.365	24.5959	NaN	0.540271	1	1	NaN	NaN	NaN	NaN	NaN
6536	SLC6A9	solute carrier family 6 member 9	21.3694	1346.73	0.373831	0.9012	0.9075	21.9744	1217.44	0.408958	0.8588	0.8595	20.6535	949.444	0.345625	0.8917	0.8929	NaN	NaN	NaN	NaN	NaN
6541	SLC7A1	solute carrier family 7 member 1	25.1093	414.71	0.565326	0.155	0.1603	26.7019	NaN	0.655232	1	1	23.5564	581.475	0.488947	0.5167	0.5165	NaN	NaN	NaN	NaN	NaN
6542	SLC7A2	solute carrier family 7 member 2	19.9513	1698.46	0.301217	0.991	0.994	20.5785	NaN	0.336241	1	1	20.7924	896.407	0.352483	0.8542	0.8509	NaN	NaN	NaN	NaN	NaN
9368	SLC9A3R1	SLC9A3 regulator 1	22.078	NaN	0.410109	1	1	NaN	NaN	NaN	NaN	NaN	NaN	NaN	NaN	NaN	NaN	NaN	NaN	NaN	NaN	NaN
10479	SLC9A6	solute carrier family 9 member A6	23.5678	750.907	0.486392	0.4643	0.4652	24.6999	497.533	0.550939	0.2448	0.2467	22.2012	NaN	0.42204	1	1	NaN	NaN	NaN	NaN	NaN
84679	SLC9A7	solute carrier family 9 member A7	23.7973	701.211	0.498146	0.4197	0.4244	23.4639	802.668	0.486552	0.5213	0.5268	NaN	NaN	NaN	NaN	NaN	NaN	NaN	NaN	NaN	NaN
4088	SMAD3	SMAD family member 3	20.8381	1511.67	0.346621	0.9627	0.9636	21.0787	1458.5	0.362301	0.9593	0.9596	23.7547	572.902	0.498741	0.4972	0.4987	NaN	NaN	NaN	NaN	NaN
8467	SMARCA5	SWI/SNF related, matrix associated, actin dependent regulator of chromatin, subfamily a, member 5	NaN	NaN	NaN	NaN	NaN	21.9959	1200.51	0.41008	0.8464	0.8456	NaN	NaN	NaN	NaN	NaN	NaN	NaN	NaN	NaN	NaN
23347	SMCHD1	structural maintenance of chromosomes flexible hinge domain containing 1	23.3455	820.238	0.47501	0.5155	0.5227	24.3632	572.596	0.533399	0.3071	0.307	NaN	NaN	NaN	NaN	NaN	NaN	NaN	NaN	NaN	NaN
55627	SMPD4	sphingomyelin phosphodiesterase 4	21.616	1277.34	0.386454	0.8697	0.8718	23.7408	724.635	0.50098	0.4648	0.4605	21.5567	NaN	0.390217	1	1	NaN	NaN	NaN	NaN	NaN
23020	SNRNP200	small nuclear ribonucleoprotein U5 subunit 200	24.7391	485.532	0.546371	0.2165	0.2161	24.38	570.719	0.534278	0.3026	0.3104	22.4446	756.186	0.434059	0.7226	0.7247	NaN	NaN	NaN	NaN	NaN
6625	SNRNP70	small nuclear ribonucleoprotein U1 subunit 70	21.268	1383.27	0.368635	0.923	0.9168	19.2082	NaN	0.264859	1	1	NaN	NaN	NaN	NaN	NaN	NaN	NaN	NaN	NaN	NaN
6632	SNRPD1	small nuclear ribonucleoprotein D1 polypeptide	NaN	NaN	NaN	NaN	NaN	21.6645	1299.82	0.392815	0.899	0.8973	22.1751	NaN	0.420753	1	1	NaN	NaN	NaN	NaN	NaN
6634	SNRPD3	small nuclear ribonucleoprotein D3 polypeptide	19.8424	1673.96	0.295638	0.991	0.9874	NaN	NaN	NaN	NaN	NaN	NaN	NaN	NaN	NaN	NaN	NaN	NaN	NaN	NaN	NaN
6636	SNRPF	small nuclear ribonucleoprotein polypeptide F	18.8341	NaN	0.244012	1	1	NaN	NaN	NaN	NaN	NaN	NaN	NaN	NaN	NaN	NaN	NaN	NaN	NaN	NaN	NaN
6641	SNTB1	syntrophin beta 1	19.1752	1803.28	0.26148	0.9989	0.9985	21.3165	NaN	0.374686	1	1	23.0915	NaN	0.465997	1	1	NaN	NaN	NaN	NaN	NaN
6645	SNTB2	syntrophin beta 2	NaN	NaN	NaN	NaN	NaN	20.3445	NaN	0.324053	1	1	NaN	NaN	NaN	NaN	NaN	NaN	NaN	NaN	NaN	NaN
4809	SNU13	small nuclear ribonucleoprotein 13	21.5892	1281.07	0.385085	0.8754	0.8763	23.3034	867.608	0.478189	0.5867	0.6027	NaN	NaN	NaN	NaN	NaN	NaN	NaN	NaN	NaN	NaN
29916	SNX11	sorting nexin 11	23.1868	847.954	0.466886	0.5497	0.5493	22.4726	1076.15	0.434914	0.7624	0.7621	NaN	NaN	NaN	NaN	NaN	NaN	NaN	NaN	NaN	NaN
6646	SOAT1	sterol O-acyltransferase 1	21.5988	1299.5	0.385573	0.8779	0.8826	21.3569	1193.76	0.376791	0.8471	0.8412	18.8895	NaN	0.258534	1	1	NaN	NaN	NaN	NaN	NaN
6272	SORT1	sortilin 1	23.4686	789.426	0.481314	0.4893	0.5065	22.1272	1167.17	0.41692	0.8246	0.8403	NaN	NaN	NaN	NaN	NaN	NaN	NaN	NaN	NaN	NaN
9043	SPAG9	sperm associated antigen 9	22.8301	916.063	0.448622	0.603	0.6097	20.5561	1572.38	0.335076	0.9815	0.9834	21.6856	899.177	0.396584	0.8553	0.8571	NaN	NaN	NaN	NaN	NaN
79029	SPATA5L1	spermatogenesis associated 5 like 1	NaN	NaN	NaN	NaN	NaN	19.8205	1688.74	0.296752	0.9967	0.9953	NaN	NaN	NaN	NaN	NaN	NaN	NaN	NaN	NaN	NaN
28972	SPCS1	signal peptidase complex subunit 1	23.6104	746.628	0.488576	0.4632	0.4678	24.1834	618.195	0.524036	0.3538	0.3537	NaN	NaN	NaN	NaN	NaN	NaN	NaN	NaN	NaN	NaN
9789	SPCS2	signal peptidase complex subunit 2	23.3496	792.663	0.47522	0.498	0.506	24.6508	508.361	0.548385	0.2562	0.2507	17.7215	NaN	0.200871	1	1	NaN	NaN	NaN	NaN	NaN
10653	SPINT2	serine peptidase inhibitor, Kunitz type 2	20.1477	1664.08	0.311273	0.9881	0.9898	21.6464	1309.54	0.39187	0.907	0.8981	21.8122	902.372	0.402834	0.8562	0.8513	NaN	NaN	NaN	NaN	NaN
83985	SPNS1	sphingolipid transporter 1 (putative)	20.4392	1568.27	0.326201	0.9742	0.9727	20.8434	NaN	0.350042	1	1	NaN	NaN	NaN	NaN	NaN	NaN	NaN	NaN	NaN	NaN
56928	SPPL2B	signal peptide peptidase like 2B	20.9773	1449.11	0.353751	0.9481	0.9417	21.5049	1267.36	0.384503	0.8822	0.8853	21.137	925.448	0.3695	0.8633	0.8645	NaN	NaN	NaN	NaN	NaN
121665	SPPL3	signal peptide peptidase like 3	22.1974	1131.84	0.416226	0.7822	0.7746	21.5973	1305.94	0.389313	0.9071	0.901	NaN	NaN	NaN	NaN	NaN	NaN	NaN	NaN	NaN	NaN
6697	SPR	sepiapterin reductase	20.0733	1615.91	0.307464	0.9828	0.9807	NaN	NaN	NaN	NaN	NaN	NaN	NaN	NaN	NaN	NaN	NaN	NaN	NaN	NaN	NaN
161742	SPRED1	sprouty related EVH1 domain containing 1	25.3811	359.478	0.57924	0.1201	0.1222	25.758	309.238	0.606059	0.0961	0.0946	26.467	231.595	0.632649	0.0927	0.0949	NaN	NaN	NaN	NaN	NaN
10253	SPRY2	sprouty RTK signaling antagonist 2	22.4268	1066.24	0.42797	0.7268	0.7348	23.1294	898.726	0.469128	0.6256	0.6242	NaN	NaN	NaN	NaN	NaN	NaN	NaN	NaN	NaN	NaN
84926	SPRYD3	SPRY domain containing 3	NaN	NaN	NaN	NaN	NaN	19.7726	1704.88	0.294261	0.9971	0.9975	NaN	NaN	NaN	NaN	NaN	NaN	NaN	NaN	NaN	NaN
57213	SPRYD7	SPRY domain containing 7	24.7169	490.081	0.545232	0.2191	0.214	24.4851	546.413	0.53975	0.2801	0.2851	19.7802	NaN	0.30251	1	1	NaN	NaN	NaN	NaN	NaN
10558	SPTLC1	serine palmitoyltransferase long chain base subunit 1	NaN	NaN	NaN	NaN	NaN	22.7242	NaN	0.448019	1	1	NaN	NaN	NaN	NaN	NaN	NaN	NaN	NaN	NaN	NaN
9517	SPTLC2	serine palmitoyltransferase long chain base subunit 2	22.6749	991.143	0.440677	0.6788	0.682	24.2348	596.53	0.526709	0.3312	0.3267	21.9558	NaN	0.409926	1	1	NaN	NaN	NaN	NaN	NaN
6713	SQLE	squalene epoxidase	24.5149	534.511	0.534886	0.2541	0.2561	24.7853	482.352	0.55539	0.224	0.2269	21.192	1001.96	0.372216	0.9219	0.9248	NaN	NaN	NaN	NaN	NaN
58472	SQOR	sulfide quinone oxidoreductase	22.2796	1106	0.420435	0.7599	0.7594	24.8763	462.233	0.560129	0.2077	0.2057	18.4304	1256.73	0.235869	0.9959	0.9958	NaN	NaN	NaN	NaN	NaN
8878	SQSTM1	sequestosome 1	22.6869	993.043	0.44129	0.6688	0.6691	23.8073	719.862	0.504442	0.4628	0.4469	23.9459	NaN	0.50818	1	1	NaN	NaN	NaN	NaN	NaN
6714	SRC	SRC proto-oncogene, non-receptor tyrosine kinase	23.5966	744.816	0.487871	0.4532	0.4559	25.2397	395.113	0.579063	0.1524	0.1614	25.2882	327.586	0.574451	0.1918	0.1959	NaN	NaN	NaN	NaN	NaN
79644	SRD5A3	steroid 5 alpha-reductase 3	20.8391	NaN	0.346676	1	1	22.2994	1103.22	0.425892	0.7835	0.7901	NaN	NaN	NaN	NaN	NaN	NaN	NaN	NaN	NaN	NaN
57522	SRGAP1	SLIT-ROBO Rho GTPase activating protein 1	19.3608	NaN	0.270981	1	1	NaN	NaN	NaN	NaN	NaN	21.3594	NaN	0.380479	1	1	NaN	NaN	NaN	NaN	NaN
6723	SRM	spermidine synthase	21.9604	1189.04	0.404091	0.8192	0.8207	NaN	NaN	NaN	NaN	NaN	NaN	NaN	NaN	NaN	NaN	NaN	NaN	NaN	NaN	NaN
6730	SRP68	signal recognition particle 68	22.4637	1056.38	0.429862	0.7214	0.7239	22.5496	1063.85	0.438925	0.7593	0.7622	NaN	NaN	NaN	NaN	NaN	NaN	NaN	NaN	NaN	NaN
6731	SRP72	signal recognition particle 72	23.2014	857.866	0.467634	0.5573	0.556	24.4572	545.662	0.538298	0.2904	0.2887	23.0121	687.141	0.462077	0.6511	0.6384	NaN	NaN	NaN	NaN	NaN
6734	SRPRA	SRP receptor alpha subunit	21.3723	1362.73	0.373977	0.9085	0.9073	22.7379	1027.35	0.448735	0.7322	0.7211	20.148	NaN	0.320672	1	1	NaN	NaN	NaN	NaN	NaN
58477	SRPRB	SRP receptor beta subunit	22.2918	1105.43	0.421059	0.7633	0.7575	23.2797	863.754	0.476957	0.5858	0.5867	21.7056	NaN	0.397573	1	1	NaN	NaN	NaN	NaN	NaN
23524	SRRM2	SRRM2	22.1732	1114.11	0.414987	0.768	0.7689	NaN	NaN	NaN	NaN	NaN	NaN	NaN	NaN	NaN	NaN	NaN	NaN	NaN	NaN	NaN
51593	SRRT	serrate, RNA effector molecule	21.9991	1184.61	0.406071	0.8267	0.8227	21.4429	1348.12	0.381271	0.9236	0.9203	NaN	NaN	NaN	NaN	NaN	NaN	NaN	NaN	NaN	NaN
6426	SRSF1	serine and arginine rich splicing factor 1	22.5072	1044.52	0.432087	0.7166	0.7161	22.2906	1134.96	0.42543	0.8088	0.8069	18.8133	1216.98	0.254775	0.9916	0.9923	NaN	NaN	NaN	NaN	NaN
10772	SRSF10	serine and arginine rich splicing factor 10	NaN	NaN	NaN	NaN	NaN	22.9654	NaN	0.460582	1	1	NaN	NaN	NaN	NaN	NaN	NaN	NaN	NaN	NaN	NaN
6430	SRSF5	serine and arginine rich splicing factor 5	21.4279	1342.49	0.376824	0.9013	0.9018	NaN	NaN	NaN	NaN	NaN	NaN	NaN	NaN	NaN	NaN	NaN	NaN	NaN	NaN	NaN
6432	SRSF7	serine and arginine rich splicing factor 7	22.6246	1004.52	0.4381	0.69	0.6873	23.8265	711.194	0.505442	0.4326	0.4439	NaN	NaN	NaN	NaN	NaN	NaN	NaN	NaN	NaN	NaN
6741	SSB	SSB	20.8745	1482.89	0.34849	0.9547	0.9535	NaN	NaN	NaN	NaN	NaN	22.2408	811.446	0.423997	0.782	0.772	NaN	NaN	NaN	NaN	NaN
8082	SSPN	sarcospan	20.326	NaN	0.320401	1	1	NaN	NaN	NaN	NaN	NaN	22.0447	NaN	0.414311	1	1	NaN	NaN	NaN	NaN	NaN
6747	SSR3	signal sequence receptor subunit 3	23.4333	NaN	0.479506	1	1	22.5107	NaN	0.436895	1	1	NaN	NaN	NaN	NaN	NaN	NaN	NaN	NaN	NaN	NaN
6748	SSR4	signal sequence receptor subunit 4	25.415	351.728	0.580978	0.1086	0.1169	25.5593	332.137	0.595713	0.1091	0.1067	NaN	NaN	NaN	NaN	NaN	NaN	NaN	NaN	NaN	NaN
6749	SSRP1	structure specific recognition protein 1	22.1647	1134.48	0.414549	0.7832	0.7765	25.2728	387.428	0.580783	0.1435	0.1461	NaN	NaN	NaN	NaN	NaN	NaN	NaN	NaN	NaN	NaN
83930	STARD3NL	STARD3 N-terminal like	25.0161	430.771	0.560549	0.1776	0.1676	24.6581	508.135	0.548762	0.2499	0.2517	22.9278	703.573	0.457915	0.6583	0.6525	NaN	NaN	NaN	NaN	NaN
6772	STAT1	signal transducer and activator of transcription 1	21.8533	1135.76	0.398604	0.7833	0.7899	19.956	NaN	0.303811	1	1	20.6284	1010.23	0.344389	0.9249	0.9243	NaN	NaN	NaN	NaN	NaN
57620	STIM2	stromal interaction molecule 2	23.9146	671.492	0.504151	0.383	0.3837	24.5724	525.494	0.5443	0.2654	0.263	NaN	NaN	NaN	NaN	NaN	NaN	NaN	NaN	NaN	NaN
8576	STK16	STK16	NaN	NaN	NaN	NaN	NaN	21.8182	NaN	0.400824	1	1	NaN	NaN	NaN	NaN	NaN	NaN	NaN	NaN	NaN	NaN
51765	STK26	STK26	NaN	NaN	NaN	NaN	NaN	NaN	NaN	NaN	NaN	NaN	20.9245	NaN	0.359006	1	1	NaN	NaN	NaN	NaN	NaN
2040	STOM	stomatin	NaN	NaN	NaN	NaN	NaN	NaN	NaN	NaN	NaN	NaN	21.3294	900.508	0.378997	0.8581	0.8519	NaN	NaN	NaN	NaN	NaN
3703	STT3A	STT3A, catalytic subunit of the oligosaccharyltransferase complex	26.0095	261.104	0.611415	0.0599	0.0586	26.8153	173.493	0.661142	0.0268	0.0252	24.3711	479.745	0.529169	0.3766	0.3759	NaN	NaN	NaN	NaN	NaN
201595	STT3B	STT3B, catalytic subunit of the oligosaccharyltransferase complex	23.8779	674.46	0.502271	0.391	0.3866	25.1295	413.04	0.573319	0.1711	0.1632	18.2332	NaN	0.226134	1	1	NaN	NaN	NaN	NaN	NaN
10273	STUB1	STIP1 homology and U-box containing protein 1	20.5603	1565.41	0.332399	0.972	0.9704	NaN	NaN	NaN	NaN	NaN	21.0911	NaN	0.367231	1	1	NaN	NaN	NaN	NaN	NaN
10228	STX6	syntaxin 6	23.1203	877.445	0.46348	0.5848	0.5879	23.6756	759.373	0.49758	0.4859	0.4883	NaN	NaN	NaN	NaN	NaN	NaN	NaN	NaN	NaN	NaN
8417	STX7	syntaxin 7	23.0337	907.993	0.459047	0.6082	0.6143	23.0772	926.008	0.466408	0.6468	0.6419	NaN	NaN	NaN	NaN	NaN	NaN	NaN	NaN	NaN	NaN
9482	STX8	syntaxin 8	25.9134	274.633	0.606497	0.0683	0.0685	25.7036	309.669	0.60323	0.094	0.0906	20.5007	1026.93	0.338084	0.9339	0.9329	NaN	NaN	NaN	NaN	NaN
8803	SUCLA2	succinate-CoA ligase ADP-forming beta subunit	20.7374	1532.51	0.341469	0.9671	0.9639	18.7162	NaN	0.239228	1	1	NaN	NaN	NaN	NaN	NaN	NaN	NaN	NaN	NaN	NaN
8802	SUCLG1	succinate-CoA ligase alpha subunit	23.3267	826.469	0.474047	0.5342	0.5273	23.0223	943.205	0.463547	0.6592	0.6626	NaN	NaN	NaN	NaN	NaN	NaN	NaN	NaN	NaN	NaN
8801	SUCLG2	succinate-CoA ligase GDP-forming beta subunit	NaN	NaN	NaN	NaN	NaN	NaN	NaN	NaN	NaN	NaN	21.6441	NaN	0.394533	1	1	NaN	NaN	NaN	NaN	NaN
51430	SUCO	SUN domain containing ossification factor	24.1634	576.181	0.516892	0.3018	0.2916	23.2713	806.478	0.47652	0.5334	0.5441	NaN	NaN	NaN	NaN	NaN	NaN	NaN	NaN	NaN	NaN
7341	SUMO1	small ubiquitin-like modifier 1	21.6768	1269.77	0.389569	0.8734	0.8636	20.0354	1666.4	0.307947	0.9951	0.9958	19.9905	NaN	0.312892	1	1	NaN	NaN	NaN	NaN	NaN
387082	SUMO4	small ubiquitin-like modifier 4	24.0308	643.708	0.510101	0.3646	0.3636	21.0192	NaN	0.3592	1	1	21.2465	933.346	0.374903	0.8767	0.8847	NaN	NaN	NaN	NaN	NaN
23353	SUN1	Sad1 and UNC84 domain containing 1	25.5476	329.642	0.587765	0.1027	0.1055	26.9177	167.857	0.666476	0.025	0.0244	NaN	NaN	NaN	NaN	NaN	NaN	NaN	NaN	NaN	NaN
11198	SUPT16H	SUPT16H	23.8346	694.081	0.500056	0.3938	0.4056	25.5953	332.482	0.597586	0.1098	0.1032	NaN	NaN	NaN	NaN	NaN	NaN	NaN	NaN	NaN	NaN
6832	SUPV3L1	Suv3 like RNA helicase	22.8988	932.974	0.452137	0.6301	0.6225	22.1612	1165.97	0.41869	0.8224	0.8279	NaN	NaN	NaN	NaN	NaN	NaN	NaN	NaN	NaN	NaN
6836	SURF4	surfeit 4	22.3072	978.075	0.421845	0.6547	0.6673	26.186	249.653	0.628356	0.0547	0.0652	26.0321	265.146	0.611178	0.1289	0.1243	NaN	NaN	NaN	NaN	NaN
258010	SVIP	small VCP interacting protein	23.272	841.731	0.47125	0.5455	0.5454	23.9566	680.166	0.512219	0.4097	0.4061	23.7315	551.179	0.497594	0.4689	0.4793	NaN	NaN	NaN	NaN	NaN
6847	SYCP1	synaptonemal complex protein 1	22.4397	925.017	0.428632	0.6181	0.6171	23.0246	876.954	0.463667	0.6081	0.6002	24.0219	NaN	0.511929	1	1	NaN	NaN	NaN	NaN	NaN
8189	SYMPK	symplekin	22.0403	1171.7	0.408181	0.8011	0.8144	22.0438	1206.16	0.412576	0.85	0.8514	NaN	NaN	NaN	NaN	NaN	NaN	NaN	NaN	NaN	NaN
10492	SYNCRIP	synaptotagmin binding cytoplasmic RNA interacting protein	24.8593	449.25	0.552524	0.1857	0.1838	24.6158	515.243	0.546557	0.2659	0.2518	21.6427	731.541	0.394465	0.6905	0.695	NaN	NaN	NaN	NaN	NaN
161176	SYNE3	spectrin repeat containing nuclear envelope family member 3	25.0924	413.516	0.564459	0.1592	0.1631	21.164	NaN	0.366742	1	1	NaN	NaN	NaN	NaN	NaN	NaN	NaN	NaN	NaN	NaN
9144	SYNGR2	synaptogyrin 2	23.9206	672.177	0.504457	0.3825	0.3945	24.8287	472.431	0.557648	0.2239	0.2228	25.1031	NaN	0.565313	1	1	NaN	NaN	NaN	NaN	NaN
6856	SYPL1	synaptophysin like 1	24.1272	624.016	0.515036	0.3456	0.3439	24.5767	525.58	0.544522	0.2659	0.2632	23.1934	522.181	0.471026	0.4228	0.4344	NaN	NaN	NaN	NaN	NaN
84447	SYVN1	synoviolin 1	NaN	NaN	NaN	NaN	NaN	20.5238	1435.22	0.33339	0.9522	0.9517	NaN	NaN	NaN	NaN	NaN	NaN	NaN	NaN	NaN	NaN
6867	TACC1	transforming acidic coiled-coil containing protein 1	21.3186	1373.59	0.371226	0.9143	0.9177	21.5212	NaN	0.385349	1	1	NaN	NaN	NaN	NaN	NaN	NaN	NaN	NaN	NaN	NaN
6890	TAP1	transporter 1, ATP binding cassette subfamily B member	23.0841	894.936	0.461625	0.5935	0.6028	22.9174	974.796	0.458083	0.6825	0.6882	21.4467	NaN	0.384787	1	1	NaN	NaN	NaN	NaN	NaN
202018	TAPT1	transmembrane anterior posterior transformation 1	23.8342	685.357	0.500035	0.4021	0.399	23.5222	783.259	0.489588	0.5134	0.5056	22.1658	NaN	0.420291	1	1	NaN	NaN	NaN	NaN	NaN
23435	TARDBP	TAR DNA binding protein	22.5108	1043.52	0.43227	0.7183	0.7146	21.5984	1291.46	0.389373	0.8999	0.9002	NaN	NaN	NaN	NaN	NaN	NaN	NaN	NaN	NaN	NaN
6897	TARS	threonyl-tRNA synthetase	24.7925	475.388	0.549102	0.2049	0.2108	23.235	881.421	0.474627	0.6026	0.6014	25.7496	303.225	0.597228	0.1634	0.1651	NaN	NaN	NaN	NaN	NaN
80222	TARS2	threonyl-tRNA synthetase 2, mitochondrial	22.5709	1027.17	0.435349	0.7039	0.7047	21.8321	1258.93	0.401547	0.884	0.8772	NaN	NaN	NaN	NaN	NaN	NaN	NaN	NaN	NaN	NaN
9779	TBC1D5	TBC1 domain family member 5	19.5624	1759.05	0.281303	0.9964	0.9972	NaN	NaN	NaN	NaN	NaN	NaN	NaN	NaN	NaN	NaN	NaN	NaN	NaN	NaN	NaN
26608	TBL2	transducin beta like 2	22.433	1057.54	0.428288	0.7284	0.7312	24.5329	535.799	0.542243	0.273	0.2741	18.0498	NaN	0.21708	1	1	NaN	NaN	NaN	NaN	NaN
10607	TBL3	transducin beta like 3	23.6473	741.612	0.490464	0.4549	0.4432	25.6377	328.771	0.599796	0.1164	0.1028	NaN	NaN	NaN	NaN	NaN	NaN	NaN	NaN	NaN	NaN
6916	TBXAS1	thromboxane A synthase 1	NaN	NaN	NaN	NaN	NaN	22.2916	1139.79	0.425484	0.809	0.811	NaN	NaN	NaN	NaN	NaN	NaN	NaN	NaN	NaN	NaN
6949	TCOF1	treacle ribosome biogenesis factor 1	19.9753	1692.88	0.302447	0.991	0.9928	21.3663	1385.8	0.377278	0.9355	0.937	NaN	NaN	NaN	NaN	NaN	NaN	NaN	NaN	NaN	NaN
11022	TDRKH	tudor and KH domain containing	NaN	NaN	NaN	NaN	NaN	20.2696	NaN	0.320151	1	1	NaN	NaN	NaN	NaN	NaN	NaN	NaN	NaN	NaN	NaN
9524	TECR	trans-2,3-enoyl-CoA reductase	24.0928	633.944	0.513276	0.3464	0.358	25.4348	363.295	0.589227	0.1344	0.1305	23.0763	674.545	0.465245	0.6257	0.6227	NaN	NaN	NaN	NaN	NaN
9894	TELO2	telomere maintenance 2	NaN	NaN	NaN	NaN	NaN	19.9727	1661.13	0.304682	0.9952	0.993	20.681	NaN	0.346988	1	1	NaN	NaN	NaN	NaN	NaN
54881	TEX10	testis expressed 10	21.1614	1414.75	0.363179	0.9285	0.9352	22.0259	1200.54	0.411641	0.8484	0.8483	NaN	NaN	NaN	NaN	NaN	NaN	NaN	NaN	NaN	NaN
64216	TFB2M	transcription factor B2, mitochondrial	26.8735	169.275	0.655657	0.024	0.0217	26.9824	160.271	0.669846	0.0238	0.0216	28.2722	NaN	0.721776	1	1	NaN	NaN	NaN	NaN	NaN
51337	THEM6	thioesterase superfamily member 6	22.3688	1083.92	0.425002	0.7436	0.7466	23.8362	712.465	0.50595	0.4417	0.4544	21.1724	976.906	0.371246	0.9115	0.9096	NaN	NaN	NaN	NaN	NaN
57187	THOC2	THO complex 2	19.1513	1464.07	0.260253	0.9462	0.9445	22.595	1034.22	0.441289	0.7356	0.7271	25.8694	NaN	0.603144	1	1	NaN	NaN	NaN	NaN	NaN
79228	THOC6	THO complex 6	23.5831	757.522	0.487175	0.4767	0.4712	22.7937	987.729	0.451638	0.6974	0.6952	21.1077	940.689	0.36805	0.8794	0.8803	NaN	NaN	NaN	NaN	NaN
7064	THOP1	thimet oligopeptidase 1	20.4176	1598.05	0.325091	0.9773	0.9806	NaN	NaN	NaN	NaN	NaN	NaN	NaN	NaN	NaN	NaN	NaN	NaN	NaN	NaN	NaN
29928	TIMM22	translocase of inner mitochondrial membrane 22	20.2936	NaN	0.318743	1	1	22.9413	NaN	0.45933	1	1	NaN	NaN	NaN	NaN	NaN	NaN	NaN	NaN	NaN	NaN
90580	TIMM29	translocase of inner mitochondrial membrane 29	21.5662	NaN	0.383903	1	1	21.7446	1240.56	0.396988	0.871	0.8799	NaN	NaN	NaN	NaN	NaN	NaN	NaN	NaN	NaN	NaN
10469	TIMM44	translocase of inner mitochondrial membrane 44	21.1408	1420.18	0.362124	0.9306	0.9344	22.1278	1177.13	0.416948	0.8303	0.8399	NaN	NaN	NaN	NaN	NaN	NaN	NaN	NaN	NaN	NaN
92609	TIMM50	translocase of inner mitochondrial membrane 50	24.2172	604.293	0.519645	0.3202	0.3271	24.8885	459.729	0.560764	0.2125	0.2064	NaN	NaN	NaN	NaN	NaN	NaN	NaN	NaN	NaN	NaN
26007	TKFC	triokinase and FMN cyclase	19.638	1745.29	0.285177	0.9965	0.996	NaN	NaN	NaN	NaN	NaN	20.2648	NaN	0.326438	1	1	NaN	NaN	NaN	NaN	NaN
7108	TM7SF2	transmembrane 7 superfamily member 2	21.5702	1296.87	0.384112	0.8818	0.8789	23.635	753.187	0.495468	0.4886	0.4806	NaN	NaN	NaN	NaN	NaN	NaN	NaN	NaN	NaN	NaN
9375	TM9SF2	transmembrane 9 superfamily member 2	21.7543	1254.19	0.393535	0.8573	0.8622	NaN	NaN	NaN	NaN	NaN	NaN	NaN	NaN	NaN	NaN	NaN	NaN	NaN	NaN	NaN
56889	TM9SF3	transmembrane 9 superfamily member 3	23.1555	864.226	0.465283	0.5615	0.5602	23.0055	884.749	0.462671	0.6029	0.6169	18.3804	NaN	0.233399	1	1	NaN	NaN	NaN	NaN	NaN
9777	TM9SF4	transmembrane 9 superfamily member 4	25.1001	414.4	0.564853	0.165	0.1582	25.5208	344.691	0.593707	0.115	0.122	22.4444	NaN	0.434049	1	1	NaN	NaN	NaN	NaN	NaN
64114	TMBIM1	transmembrane BAX inhibitor motif containing 1	NaN	NaN	NaN	NaN	NaN	23.0326	NaN	0.464084	1	1	NaN	NaN	NaN	NaN	NaN	NaN	NaN	NaN	NaN	NaN
57458	TMCC3	transmembrane and coiled-coil domain family 3	20.7755	1500.44	0.343421	0.9602	0.9549	22.4656	1052.18	0.434548	0.7486	0.7407	NaN	NaN	NaN	NaN	NaN	NaN	NaN	NaN	NaN	NaN
54499	TMCO1	transmembrane and coiled-coil domains 1	21.8246	1228.8	0.397138	0.8434	0.8416	23.4769	770.262	0.487233	0.5023	0.5026	NaN	NaN	NaN	NaN	NaN	NaN	NaN	NaN	NaN	NaN
10972	TMED10	transmembrane p24 trafficking protein 10	23.4675	786.539	0.481256	0.4901	0.4877	23.9048	694.801	0.509521	0.4372	0.4255	21.2579	905.276	0.375469	0.8574	0.8553	NaN	NaN	NaN	NaN	NaN
10959	TMED2	transmembrane p24 trafficking protein 2	19.334	1779.9	0.269611	0.9989	0.9978	19.4353	NaN	0.276688	1	1	19.9397	NaN	0.310386	1	1	NaN	NaN	NaN	NaN	NaN
54732	TMED9	transmembrane p24 trafficking protein 9	21.9296	1210.38	0.402511	0.8263	0.831	21.9853	1219.13	0.409529	0.8632	0.8631	22.5394	NaN	0.438739	1	1	NaN	NaN	NaN	NaN	NaN
84336	TMEM101	transmembrane protein 101	19.8781	NaN	0.297468	1	1	22.5258	1062.13	0.437685	0.7531	0.7544	NaN	NaN	NaN	NaN	NaN	NaN	NaN	NaN	NaN	NaN
79073	TMEM109	transmembrane protein 109	19.4407	NaN	0.27507	1	1	22.1393	1170.09	0.417547	0.833	0.8323	NaN	NaN	NaN	NaN	NaN	NaN	NaN	NaN	NaN	NaN
11070	TMEM115	transmembrane protein 115	26.4311	212.768	0.633004	0.0389	0.0388	26.05	267.347	0.621273	0.0641	0.0686	NaN	NaN	NaN	NaN	NaN	NaN	NaN	NaN	NaN	NaN
85013	TMEM128	transmembrane protein 128	23.3852	NaN	0.477043	1	1	23.1401	905.002	0.469685	0.6299	0.6323	NaN	NaN	NaN	NaN	NaN	NaN	NaN	NaN	NaN	NaN
80194	TMEM134	transmembrane protein 134	22.6621	1002.6	0.440019	0.6793	0.6873	23.2292	873.199	0.474325	0.5904	0.5963	23.7985	560.62	0.500902	0.4771	0.4843	NaN	NaN	NaN	NaN	NaN
54929	TMEM161A	transmembrane protein 161A	19.0893	1785.12	0.257078	0.998	0.9989	21.8357	1254.8	0.401735	0.8776	0.8813	NaN	NaN	NaN	NaN	NaN	NaN	NaN	NaN	NaN	NaN
55858	TMEM165	transmembrane protein 165	23.1562	869.485	0.465318	0.5681	0.5665	23.6706	740.694	0.49732	0.4722	0.4799	NaN	NaN	NaN	NaN	NaN	NaN	NaN	NaN	NaN	NaN
64418	TMEM168	transmembrane protein 168	23.0016	900.266	0.457404	0.5975	0.5881	23.3235	850.924	0.479241	0.5713	0.5724	20.1599	NaN	0.321257	1	1	NaN	NaN	NaN	NaN	NaN
340061	TMEM173	transmembrane protein 173	NaN	NaN	NaN	NaN	NaN	21.9599	NaN	0.408203	1	1	NaN	NaN	NaN	NaN	NaN	NaN	NaN	NaN	NaN	NaN
202915	TMEM184A	transmembrane protein 184A	20.8037	1517	0.344861	0.961	0.9623	20.7608	1519.6	0.345737	0.9704	0.9764	NaN	NaN	NaN	NaN	NaN	NaN	NaN	NaN	NaN	NaN
25829	TMEM184B	transmembrane protein 184B	21.8675	1192.15	0.399334	0.8182	0.8148	21.9588	1215.44	0.408145	0.8564	0.8591	NaN	NaN	NaN	NaN	NaN	NaN	NaN	NaN	NaN	NaN
55751	TMEM184C	transmembrane protein 184C	24.6253	495.914	0.54054	0.219	0.2257	25.186	403.59	0.576263	0.1624	0.1587	NaN	NaN	NaN	NaN	NaN	NaN	NaN	NaN	NaN	NaN
201931	TMEM192	transmembrane protein 192	21.4846	NaN	0.379727	1	1	21.5128	1247	0.384911	0.8717	0.8752	NaN	NaN	NaN	NaN	NaN	NaN	NaN	NaN	NaN	NaN
199953	TMEM201	transmembrane protein 201	NaN	NaN	NaN	NaN	NaN	21.0029	1421.66	0.35835	0.9498	0.9475	NaN	NaN	NaN	NaN	NaN	NaN	NaN	NaN	NaN	NaN
374882	TMEM205	transmembrane protein 205	24.5609	516.094	0.537242	0.2454	0.2414	25.1851	402.538	0.576216	0.1633	0.1607	23.3105	567.809	0.476809	0.4893	0.4875	NaN	NaN	NaN	NaN	NaN
84928	TMEM209	transmembrane protein 209	NaN	NaN	NaN	NaN	NaN	20.0195	NaN	0.30712	1	1	NaN	NaN	NaN	NaN	NaN	NaN	NaN	NaN	NaN	NaN
54867	TMEM214	transmembrane protein 214	22.6475	1005.94	0.439271	0.6892	0.6877	23.4259	827.313	0.484575	0.5617	0.5497	NaN	NaN	NaN	NaN	NaN	NaN	NaN	NaN	NaN	NaN
84065	TMEM222	transmembrane protein 222	24.7229	489.601	0.545538	0.2191	0.2178	25.1417	413.812	0.573954	0.17	0.1726	23.1049	NaN	0.466656	1	1	NaN	NaN	NaN	NaN	NaN
23731	TMEM245	transmembrane protein 245	21.8135	1241.63	0.396566	0.8519	0.8474	21.5729	1326.96	0.388044	0.9122	0.9113	NaN	NaN	NaN	NaN	NaN	NaN	NaN	NaN	NaN	NaN
203197	TMEM268	transmembrane protein 268	22.2558	1117.84	0.419215	0.7731	0.7673	21.5926	NaN	0.38907	1	1	NaN	NaN	NaN	NaN	NaN	NaN	NaN	NaN	NaN	NaN
55161	TMEM33	transmembrane protein 33	23.0613	898.433	0.460462	0.596	0.605	23.2655	839.999	0.476217	0.5678	0.5696	20.2408	1076.44	0.325253	0.9544	0.9592	NaN	NaN	NaN	NaN	NaN
55254	TMEM39A	transmembrane protein 39A	19.8773	1682.6	0.297427	0.9902	0.9917	22.3403	1122.13	0.428019	0.7901	0.7973	NaN	NaN	NaN	NaN	NaN	NaN	NaN	NaN	NaN	NaN
440026	TMEM41B	transmembrane protein 41B	19.7087	1716.29	0.288793	0.994	0.9946	20.437	1483.98	0.32887	0.9661	0.9672	20.4384	NaN	0.335008	1	1	NaN	NaN	NaN	NaN	NaN
55076	TMEM45A	transmembrane protein 45A	21.0867	1423.76	0.359353	0.9352	0.9315	21.1212	NaN	0.364514	1	1	NaN	NaN	NaN	NaN	NaN	NaN	NaN	NaN	NaN	NaN
120224	TMEM45B	transmembrane protein 45B	24.357	563.322	0.526806	0.2863	0.2809	23.7847	718.168	0.503264	0.4543	0.4475	20.018	NaN	0.314254	1	1	NaN	NaN	NaN	NaN	NaN
23585	TMEM50A	transmembrane protein 50A	24.1631	606.784	0.516876	0.3305	0.3233	25.2943	376.691	0.581905	0.1405	0.1378	21.9399	NaN	0.409141	1	1	NaN	NaN	NaN	NaN	NaN
757	TMEM50B	transmembrane protein 50B	24.7543	NaN	0.547149	1	1	25.1576	400.795	0.574786	0.1571	0.1576	23.436	NaN	0.483003	1	1	NaN	NaN	NaN	NaN	NaN
55362	TMEM63B	transmembrane protein 63B	23.6233	747.524	0.489238	0.4589	0.4486	23.414	811.075	0.483954	0.5377	0.5406	20.9084	1003.55	0.35821	0.9185	0.9156	NaN	NaN	NaN	NaN	NaN
162461	TMEM92	transmembrane protein 92	22.766	969.258	0.44534	0.6533	0.6526	22.6144	1052.45	0.442301	0.7548	0.7458	NaN	NaN	NaN	NaN	NaN	NaN	NaN	NaN	NaN	NaN
9772	TMEM94	transmembrane protein 94	19.7303	NaN	0.289903	1	1	NaN	NaN	NaN	NaN	NaN	23.7552	NaN	0.498761	1	1	NaN	NaN	NaN	NaN	NaN
7112	TMPO	thymopoietin	23.2569	842.49	0.470473	0.5453	0.5337	24.1594	625.005	0.522783	0.3611	0.358	NaN	NaN	NaN	NaN	NaN	NaN	NaN	NaN	NaN	NaN
643853	TMPPE	transmembrane protein with metallophosphoesterase domain	22.1	1034.72	0.411237	0.6978	0.7141	23.6637	751.473	0.496962	0.4769	0.4834	21.0604	896.534	0.365718	0.8499	0.846	NaN	NaN	NaN	NaN	NaN
160418	TMTC3	transmembrane and tetratricopeptide repeat containing 3	21.0999	1436.15	0.36003	0.9393	0.9387	22.6908	1034.38	0.446281	0.7292	0.7341	21.7594	862.061	0.400227	0.8222	0.8259	NaN	NaN	NaN	NaN	NaN
83590	TMUB1	transmembrane and ubiquitin like domain containing 1	20.898	NaN	0.349692	1	1	20.7956	1527.62	0.347548	0.9752	0.9752	NaN	NaN	NaN	NaN	NaN	NaN	NaN	NaN	NaN	NaN
79089	TMUB2	transmembrane and ubiquitin like domain containing 2	18.9795	NaN	0.25146	1	1	21.0588	NaN	0.361263	1	1	NaN	NaN	NaN	NaN	NaN	NaN	NaN	NaN	NaN	NaN
51075	TMX2	thioredoxin related transmembrane protein 2	22.1991	1111.95	0.416312	0.7792	0.7668	24.6439	510.073	0.548025	0.2518	0.2454	24.1475	513.113	0.518132	0.4261	0.4152	NaN	NaN	NaN	NaN	NaN
54495	TMX3	thioredoxin related transmembrane protein 3	28.0487	89.5691	0.715833	0.0051	0.0044	28.1169	83.3314	0.728948	0.004	0.0043	24.8162	417.515	0.551145	0.296	0.2965	NaN	NaN	NaN	NaN	NaN
56255	TMX4	thioredoxin related transmembrane protein 4	23.3218	827.683	0.473795	0.5387	0.5203	24.1619	627.761	0.522917	0.3557	0.3731	20.7546	NaN	0.350619	1	1	NaN	NaN	NaN	NaN	NaN
8797	TNFRSF10A	TNF receptor superfamily member 10a	21.8471	1179.85	0.398289	0.8089	0.8081	23.7406	722.666	0.500966	0.4564	0.4566	25.1541	371.143	0.56783	0.243	0.2407	NaN	NaN	NaN	NaN	NaN
8795	TNFRSF10B	TNFRSF10B	24.8265	459.868	0.550842	0.1943	0.1956	25.6	317.895	0.597833	0.1	0.0964	27.4827	146.177	0.682795	0.0344	0.0343	NaN	NaN	NaN	NaN	NaN
8784	TNFRSF18	TNF receptor superfamily member 18	21.9733	1191.15	0.404748	0.8231	0.8185	22.0357	NaN	0.41215	1	1	19.8923	NaN	0.308047	1	1	NaN	NaN	NaN	NaN	NaN
7132	TNFRSF1A	TNF receptor superfamily member 1A	21.3363	1349.61	0.372133	0.9065	0.9053	22.6276	1027.25	0.442985	0.7297	0.7279	NaN	NaN	NaN	NaN	NaN	NaN	NaN	NaN	NaN	NaN
27242	TNFRSF21	TNF receptor superfamily member 21	20.8104	NaN	0.345207	1	1	22.0448	1198.33	0.412628	0.8452	0.8448	23.3875	NaN	0.480607	1	1	NaN	NaN	NaN	NaN	NaN
8744	TNFSF9	TNF superfamily member 9	21.6658	1254.38	0.389007	0.8584	0.8659	20.8413	1294.27	0.34993	0.8935	0.8982	NaN	NaN	NaN	NaN	NaN	NaN	NaN	NaN	NaN	NaN
85456	TNKS1BP1	tankyrase 1 binding protein 1	21.8258	1153.32	0.397198	0.7959	0.7945	NaN	NaN	NaN	NaN	NaN	20.9436	1036.42	0.359951	0.9399	0.938	NaN	NaN	NaN	NaN	NaN
30000	TNPO2	transportin 2	20.7902	1471.34	0.344172	0.9489	0.9485	21.9959	1218.4	0.41008	0.8543	0.8606	20.0655	NaN	0.316598	1	1	NaN	NaN	NaN	NaN	NaN
56993	TOMM22	translocase of outer mitochondrial membrane 22	20.4768	NaN	0.328122	1	1	22.5405	1079.46	0.43845	0.764	0.7709	NaN	NaN	NaN	NaN	NaN	NaN	NaN	NaN	NaN	NaN
10452	TOMM40	translocase of outer mitochondrial membrane 40	23.1902	846.483	0.467061	0.5495	0.547	24.654	509.309	0.548548	0.2504	0.2519	NaN	NaN	NaN	NaN	NaN	NaN	NaN	NaN	NaN	NaN
9868	TOMM70	translocase of outer mitochondrial membrane 70	25.2578	384.943	0.572928	0.1409	0.1348	26.8888	169.325	0.664969	0.0231	0.0253	19.3255	1174.1	0.280064	0.9859	0.9826	NaN	NaN	NaN	NaN	NaN
7150	TOP1	DNA topoisomerase I	25.0066	433.107	0.560068	0.1735	0.1822	26.3761	220.111	0.63826	0.046	0.0458	22.4772	730.306	0.435668	0.6872	0.6968	NaN	NaN	NaN	NaN	NaN
7153	TOP2A	DNA topoisomerase II alpha	18.8804	1835.23	0.246381	0.9995	0.9995	22.6841	1034.38	0.44593	0.7311	0.7323	NaN	NaN	NaN	NaN	NaN	NaN	NaN	NaN	NaN	NaN
7155	TOP2B	DNA topoisomerase II beta	23.8104	699.131	0.498816	0.4158	0.4105	26.5019	204.56	0.644815	0.0383	0.0368	NaN	NaN	NaN	NaN	NaN	NaN	NaN	NaN	NaN	NaN
7158	TP53BP1	tumor protein p53 binding protein 1	24.3977	552.673	0.528886	0.2788	0.2713	NaN	NaN	NaN	NaN	NaN	NaN	NaN	NaN	NaN	NaN	NaN	NaN	NaN	NaN	NaN
7165	TPD52L2	tumor protein D52 like 2	19.9367	NaN	0.300467	1	1	NaN	NaN	NaN	NaN	NaN	NaN	NaN	NaN	NaN	NaN	NaN	NaN	NaN	NaN	NaN
7167	TPI1	triosephosphate isomerase 1	27.241	140.992	0.674474	0.0121	0.0153	23.6401	766.526	0.495731	0.4985	0.4946	26.0435	246.439	0.611739	0.113	0.1011	NaN	NaN	NaN	NaN	NaN
7175	TPR	translocated promoter region, nuclear basket protein	21.9855	1188.11	0.405377	0.8169	0.8188	NaN	NaN	NaN	NaN	NaN	NaN	NaN	NaN	NaN	NaN	NaN	NaN	NaN	NaN	NaN
23471	TRAM1	translocation associated membrane protein 1	22.8042	909.955	0.447294	0.6132	0.6069	23.1474	869.232	0.470068	0.5935	0.5913	20.2834	NaN	0.327357	1	1	NaN	NaN	NaN	NaN	NaN
10131	TRAP1	TNF receptor associated protein 1	22.9406	914.214	0.454279	0.6081	0.607	21.9963	NaN	0.410099	1	1	NaN	NaN	NaN	NaN	NaN	NaN	NaN	NaN	NaN	NaN
7706	TRIM25	tripartite motif containing 25	25.8768	278.222	0.604624	0.0726	0.0683	24.7737	482.891	0.554785	0.2272	0.2226	24.1122	513.646	0.516387	0.42	0.4304	NaN	NaN	NaN	NaN	NaN
10155	TRIM28	tripartite motif containing 28	28.4299	71.8031	0.735351	0.0019	0.0026	26.1367	254.895	0.625791	0.0594	0.0638	21.4601	762.324	0.385451	0.7274	0.724	NaN	NaN	NaN	NaN	NaN
9320	TRIP12	thyroid hormone receptor interactor 12	23.4213	801.93	0.478892	0.5134	0.4998	24.288	593.534	0.529485	0.3329	0.3219	22.406	795.416	0.432151	0.7556	0.7607	NaN	NaN	NaN	NaN	NaN
9319	TRIP13	thyroid hormone receptor interactor 13	23.3187	818.617	0.47364	0.5192	0.5265	21.5661	1254.63	0.387687	0.8721	0.877	18.9308	1206.18	0.260574	0.9898	0.9894	NaN	NaN	NaN	NaN	NaN
55621	TRMT1	tRNA methyltransferase 1	20.2961	1639.71	0.318872	0.9866	0.9848	NaN	NaN	NaN	NaN	NaN	20.0966	NaN	0.318132	1	1	NaN	NaN	NaN	NaN	NaN
115708	TRMT61A	tRNA methyltransferase 61A	21.2331	1384.78	0.366852	0.9189	0.9251	20.1886	NaN	0.315929	1	1	20.8807	NaN	0.356847	1	1	NaN	NaN	NaN	NaN	NaN
55006	TRMT61B	tRNA methyltransferase 61B	19.9587	NaN	0.301594	1	1	NaN	NaN	NaN	NaN	NaN	NaN	NaN	NaN	NaN	NaN	NaN	NaN	NaN	NaN	NaN
6738	TROVE2	TROVE domain family member 2	20.3717	NaN	0.322743	1	1	21.2614	NaN	0.371819	1	1	NaN	NaN	NaN	NaN	NaN	NaN	NaN	NaN	NaN	NaN
7257	TSNAX	translin associated factor X	NaN	NaN	NaN	NaN	NaN	NaN	NaN	NaN	NaN	NaN	19.7398	1085.93	0.300516	0.9587	0.9582	NaN	NaN	NaN	NaN	NaN
23555	TSPAN15	tetraspanin 15	26.0227	259.621	0.612096	0.0559	0.0574	26.2472	241.641	0.631545	0.0512	0.055	22.7693	645.792	0.450087	0.5951	0.5849	NaN	NaN	NaN	NaN	NaN
10099	TSPAN3	tetraspanin 3	23.9378	554.062	0.505341	0.2831	0.2684	25.6335	318.839	0.599574	0.1005	0.1031	25.0124	387.488	0.560835	0.261	0.2612	NaN	NaN	NaN	NaN	NaN
340348	TSPAN33	tetraspanin 33	19.848	1707.77	0.295927	0.9942	0.9917	21.9835	NaN	0.409433	1	1	NaN	NaN	NaN	NaN	NaN	NaN	NaN	NaN	NaN	NaN
7105	TSPAN6	tetraspanin 6	25.5136	337.306	0.586025	0.108	0.1034	25.6655	NaN	0.60124	1	1	22.7934	594.114	0.451276	0.5235	0.5272	NaN	NaN	NaN	NaN	NaN
10867	TSPAN9	tetraspanin 9	21.4514	1341.25	0.378028	0.9008	0.9025	21.6353	NaN	0.391292	1	1	21.0699	NaN	0.366186	1	1	NaN	NaN	NaN	NaN	NaN
7264	TSTA3	tissue specific transplantation antigen P35B	21.6353	1282.21	0.387442	0.8706	0.8744	NaN	NaN	NaN	NaN	NaN	NaN	NaN	NaN	NaN	NaN	NaN	NaN	NaN	NaN	NaN
9652	TTC37	tetratricopeptide repeat domain 37	21.0669	1446.44	0.358342	0.9418	0.9408	NaN	NaN	NaN	NaN	NaN	NaN	NaN	NaN	NaN	NaN	NaN	NaN	NaN	NaN	NaN
23170	TTLL12	tubulin tyrosine ligase like 12	22.4331	NaN	0.428292	1	1	NaN	NaN	NaN	NaN	NaN	NaN	NaN	NaN	NaN	NaN	NaN	NaN	NaN	NaN	NaN
7273	TTN	titin	24.8588	NaN	0.552499	1	1	22.8322	960.106	0.453644	0.6798	0.6761	25.0965	NaN	0.564987	1	1	NaN	NaN	NaN	NaN	NaN
7277	TUBA4A	tubulin alpha 4a	21.7665	1246.86	0.394162	0.8536	0.8539	NaN	NaN	NaN	NaN	NaN	NaN	NaN	NaN	NaN	NaN	NaN	NaN	NaN	NaN	NaN
84617	TUBB6	tubulin beta 6 class V	NaN	NaN	NaN	NaN	NaN	NaN	NaN	NaN	NaN	NaN	21.4102	NaN	0.382987	1	1	NaN	NaN	NaN	NaN	NaN
7284	TUFM	Tu translation elongation factor, mitochondrial	26.0347	258.743	0.61271	0.0644	0.0545	25.3869	366.379	0.586731	0.1316	0.1345	20.0024	1084.97	0.313483	0.9578	0.9566	NaN	NaN	NaN	NaN	NaN
5756	TWF1	twinfilin actin binding protein 1	19.9501	NaN	0.301157	1	1	NaN	NaN	NaN	NaN	NaN	20.931	NaN	0.359328	1	1	NaN	NaN	NaN	NaN	NaN
81567	TXNDC5	thioredoxin domain containing 5	25.1209	409.907	0.565918	0.1502	0.1571	22.1503	1033.52	0.418122	0.7348	0.736	NaN	NaN	NaN	NaN	NaN	NaN	NaN	NaN	NaN	NaN
9352	TXNL1	thioredoxin like 1	22.8845	946.226	0.451405	0.6443	0.6323	20.6821	1544.39	0.341637	0.9762	0.9786	21.1554	NaN	0.370405	1	1	NaN	NaN	NaN	NaN	NaN
7298	TYMS	thymidylate synthetase	NaN	NaN	NaN	NaN	NaN	NaN	NaN	NaN	NaN	NaN	20.1388	1053.73	0.320214	0.9465	0.9459	NaN	NaN	NaN	NaN	NaN
7307	U2AF1	U2 small nuclear RNA auxiliary factor 1	22.4467	1061.49	0.428987	0.7391	0.7348	23.9394	684.883	0.511321	0.4151	0.4153	21.2287	956.225	0.374025	0.8891	0.8941	NaN	NaN	NaN	NaN	NaN
11338	U2AF2	U2 small nuclear RNA auxiliary factor 2	20.8496	1426.46	0.347215	0.9357	0.9372	NaN	NaN	NaN	NaN	NaN	NaN	NaN	NaN	NaN	NaN	NaN	NaN	NaN	NaN	NaN
55075	UACA	uveal autoantigen with coiled-coil domains and ankyrin repeats	NaN	NaN	NaN	NaN	NaN	NaN	NaN	NaN	NaN	NaN	23.4444	NaN	0.483416	1	1	NaN	NaN	NaN	NaN	NaN
10054	UBA2	ubiquitin like modifier activating enzyme 2	23.2803	771.503	0.471674	0.4734	0.486	NaN	NaN	NaN	NaN	NaN	18.6914	1231.9	0.248756	0.9919	0.9929	NaN	NaN	NaN	NaN	NaN
9039	UBA3	ubiquitin like modifier activating enzyme 3	26.7903	174.805	0.651398	0.0252	0.0263	NaN	NaN	NaN	NaN	NaN	20.7338	NaN	0.349593	1	1	NaN	NaN	NaN	NaN	NaN
79876	UBA5	ubiquitin like modifier activating enzyme 5	23.531	757.615	0.484509	0.4613	0.4634	20.2502	NaN	0.31914	1	1	NaN	NaN	NaN	NaN	NaN	NaN	NaN	NaN	NaN	NaN
55236	UBA6	ubiquitin like modifier activating enzyme 6	28.5864	63.8884	0.743361	0.0017	0.002	23.8317	716.93	0.505714	0.45	0.4537	24.7575	432.053	0.54825	0.3235	0.3191	NaN	NaN	NaN	NaN	NaN
7319	UBE2A	ubiquitin conjugating enzyme E2 A	21.7466	1258.68	0.39314	0.8636	0.8567	NaN	NaN	NaN	NaN	NaN	NaN	NaN	NaN	NaN	NaN	NaN	NaN	NaN	NaN	NaN
11065	UBE2C	ubiquitin conjugating enzyme E2 C	24.0138	651.142	0.509231	0.3728	0.368	NaN	NaN	NaN	NaN	NaN	NaN	NaN	NaN	NaN	NaN	NaN	NaN	NaN	NaN	NaN
7322	UBE2D2	UBE2D2	25.6061	NaN	0.590761	1	1	21.1173	NaN	0.364309	1	1	NaN	NaN	NaN	NaN	NaN	NaN	NaN	NaN	NaN	NaN
7323	UBE2D3	UBE2D3	23.7282	NaN	0.494609	1	1	NaN	NaN	NaN	NaN	NaN	NaN	NaN	NaN	NaN	NaN	NaN	NaN	NaN	NaN	NaN
7325	UBE2E2	ubiquitin conjugating enzyme E2 E2	22.2002	1112.33	0.416367	0.7708	0.7667	19.3467	NaN	0.272071	1	1	NaN	NaN	NaN	NaN	NaN	NaN	NaN	NaN	NaN	NaN
10477	UBE2E3	ubiquitin conjugating enzyme E2 E3	23.9236	670.935	0.504611	0.3863	0.3756	20.0955	1616.08	0.311082	0.9898	0.9896	NaN	NaN	NaN	NaN	NaN	NaN	NaN	NaN	NaN	NaN
7326	UBE2G1	ubiquitin conjugating enzyme E2 G1	22.8435	945.372	0.449309	0.6447	0.6321	NaN	NaN	NaN	NaN	NaN	20.0436	NaN	0.315516	1	1	NaN	NaN	NaN	NaN	NaN
7328	UBE2H	ubiquitin conjugating enzyme E2 H	21.447	1337.56	0.377803	0.8984	0.9024	NaN	NaN	NaN	NaN	NaN	NaN	NaN	NaN	NaN	NaN	NaN	NaN	NaN	NaN	NaN
3093	UBE2K	ubiquitin conjugating enzyme E2 K	25.2515	382.28	0.572608	0.1317	0.1392	NaN	NaN	NaN	NaN	NaN	NaN	NaN	NaN	NaN	NaN	NaN	NaN	NaN	NaN	NaN
7334	UBE2N	ubiquitin conjugating enzyme E2 N	28.3694	74.7386	0.732253	0.0024	0.0024	22.3952	1075.63	0.430881	0.7728	0.7613	18.659	1245.88	0.247156	0.9953	0.9953	NaN	NaN	NaN	NaN	NaN
27338	UBE2S	ubiquitin conjugating enzyme E2 S	22.1681	1132.96	0.414725	0.7799	0.7868	NaN	NaN	NaN	NaN	NaN	NaN	NaN	NaN	NaN	NaN	NaN	NaN	NaN	NaN	NaN
65264	UBE2Z	ubiquitin conjugating enzyme E2 Z	25.9445	270.459	0.60809	0.0614	0.0679	22.6605	1015.31	0.444701	0.7233	0.7269	22.7993	747.049	0.451568	0.7098	0.7014	NaN	NaN	NaN	NaN	NaN
7337	UBE3A	ubiquitin protein ligase E3A	25.4123	354.512	0.580841	0.1129	0.1177	NaN	NaN	NaN	NaN	NaN	NaN	NaN	NaN	NaN	NaN	NaN	NaN	NaN	NaN	NaN
9690	UBE3C	ubiquitin protein ligase E3C	19.8932	1625.91	0.298244	0.981	0.9827	20.9127	NaN	0.353649	1	1	NaN	NaN	NaN	NaN	NaN	NaN	NaN	NaN	NaN	NaN
9354	UBE4A	ubiquitination factor E4A	NaN	NaN	NaN	NaN	NaN	20.8184	1480.89	0.348738	0.9649	0.9619	NaN	NaN	NaN	NaN	NaN	NaN	NaN	NaN	NaN	NaN
51366	UBR5	ubiquitin protein ligase E3 component n-recognin 5	23.9837	656.654	0.507691	0.3743	0.3679	NaN	NaN	NaN	NaN	NaN	NaN	NaN	NaN	NaN	NaN	NaN	NaN	NaN	NaN	NaN
7343	UBTF	upstream binding transcription factor, RNA polymerase I	20.1843	NaN	0.313145	1	1	22.0886	1154.27	0.414906	0.818	0.8146	NaN	NaN	NaN	NaN	NaN	NaN	NaN	NaN	NaN	NaN
23190	UBXN4	UBX domain protein 4	20.8175	1498.11	0.34557	0.9579	0.9618	21.2251	1402.88	0.369924	0.9416	0.9418	NaN	NaN	NaN	NaN	NaN	NaN	NaN	NaN	NaN	NaN
51506	UFC1	ubiquitin-fold modifier conjugating enzyme 1	24.1918	600.467	0.518343	0.3215	0.3189	21.0145	1472.86	0.358956	0.9643	0.9636	NaN	NaN	NaN	NaN	NaN	NaN	NaN	NaN	NaN	NaN
7357	UGCG	UDP-glucose ceramide glucosyltransferase	NaN	NaN	NaN	NaN	NaN	19.8424	1693.68	0.297895	0.9959	0.9972	NaN	NaN	NaN	NaN	NaN	NaN	NaN	NaN	NaN	NaN
7358	UGDH	UDP-glucose 6-dehydrogenase	21.0754	1436.02	0.358774	0.9412	0.9353	NaN	NaN	NaN	NaN	NaN	21.1467	857.529	0.369977	0.8167	0.816	NaN	NaN	NaN	NaN	NaN
115426	UHRF2	ubiquitin like with PHD and ring finger domains 2	NaN	NaN	NaN	NaN	NaN	22.0279	1205.94	0.411746	0.8555	0.8534	NaN	NaN	NaN	NaN	NaN	NaN	NaN	NaN	NaN	NaN
55898	UNC45A	unc-45 myosin chaperone A	NaN	NaN	NaN	NaN	NaN	20.0973	NaN	0.311173	1	1	NaN	NaN	NaN	NaN	NaN	NaN	NaN	NaN	NaN	NaN
5976	UPF1	UPF1, RNA helicase and ATPase	23.1814	825.503	0.466607	0.5231	0.5318	22.6602	1038.73	0.444686	0.7363	0.7449	NaN	NaN	NaN	NaN	NaN	NaN	NaN	NaN	NaN	NaN
84300	UQCC2	ubiquinol-cytochrome c reductase complex assembly factor 2	26.0092	262.238	0.6114	0.0628	0.0609	26.2483	209.129	0.631605	0.0419	0.0362	18.7439	NaN	0.251345	1	1	NaN	NaN	NaN	NaN	NaN
7384	UQCRC1	ubiquinol-cytochrome c reductase core protein 1	25.1025	415.809	0.564976	0.1603	0.1519	26.1753	251.603	0.627801	0.0658	0.0561	20.1443	NaN	0.320489	1	1	NaN	NaN	NaN	NaN	NaN
7385	UQCRC2	ubiquinol-cytochrome c reductase core protein 2	22.4822	1051.82	0.430805	0.7242	0.7228	24.3895	566.635	0.53477	0.3029	0.308	NaN	NaN	NaN	NaN	NaN	NaN	NaN	NaN	NaN	NaN
7386	UQCRFS1	ubiquinol-cytochrome c reductase, Rieske iron-sulfur polypeptide 1	20.8225	1495.7	0.345827	0.952	0.9585	23.4829	814.982	0.487542	0.5452	0.5348	NaN	NaN	NaN	NaN	NaN	NaN	NaN	NaN	NaN	NaN
9875	URB1	URB1 ribosome biogenesis 1 homolog (S. cerevisiae)	19.8403	NaN	0.295536	1	1	22.1344	1177.58	0.417293	0.8354	0.8428	NaN	NaN	NaN	NaN	NaN	NaN	NaN	NaN	NaN	NaN
9097	USP14	ubiquitin specific peptidase 14	22.1066	1136.73	0.411578	0.7826	0.7769	20.3459	NaN	0.324127	1	1	21.68	NaN	0.396307	1	1	NaN	NaN	NaN	NaN	NaN
10869	USP19	ubiquitin specific peptidase 19	NaN	NaN	NaN	NaN	NaN	19.5422	1707.77	0.282259	0.9961	0.9979	NaN	NaN	NaN	NaN	NaN	NaN	NaN	NaN	NaN	NaN
84749	USP30	ubiquitin specific peptidase 30	NaN	NaN	NaN	NaN	NaN	19.2297	NaN	0.26598	1	1	NaN	NaN	NaN	NaN	NaN	NaN	NaN	NaN	NaN	NaN
9736	USP34	ubiquitin specific peptidase 34	20.3302	NaN	0.320615	1	1	NaN	NaN	NaN	NaN	NaN	NaN	NaN	NaN	NaN	NaN	NaN	NaN	NaN	NaN	NaN
57602	USP36	ubiquitin specific peptidase 36	20.2266	1640.58	0.315312	0.9865	0.9852	20.3262	1589.28	0.323096	0.9856	0.9846	NaN	NaN	NaN	NaN	NaN	NaN	NaN	NaN	NaN	NaN
64854	USP46	ubiquitin specific peptidase 46	20.8135	1469.9	0.345365	0.9467	0.9498	22.1286	NaN	0.416994	1	1	24.1028	NaN	0.515924	1	1	NaN	NaN	NaN	NaN	NaN
7874	USP7	ubiquitin specific peptidase 7	20.9689	1455.04	0.353323	0.9454	0.9437	19.9585	1553.6	0.303942	0.9794	0.9805	NaN	NaN	NaN	NaN	NaN	NaN	NaN	NaN	NaN	NaN
8239	USP9X	ubiquitin specific peptidase 9, X-linked	20.3878	1613.84	0.323567	0.9817	0.9818	19.6001	1717.66	0.285273	0.9975	0.9973	NaN	NaN	NaN	NaN	NaN	NaN	NaN	NaN	NaN	NaN
51096	UTP18	UTP18, small subunit processome component	20.168	1622.77	0.312315	0.9824	0.9849	23.3346	835.847	0.479818	0.5546	0.566	20.0878	1082.94	0.317696	0.9594	0.9601	NaN	NaN	NaN	NaN	NaN
27340	UTP20	UTP20	21.8474	1230.58	0.398301	0.8431	0.8389	24.2077	608.101	0.525299	0.3451	0.345	NaN	NaN	NaN	NaN	NaN	NaN	NaN	NaN	NaN	NaN
57050	UTP3	UTP3, small subunit processome component	NaN	NaN	NaN	NaN	NaN	20.9328	1494.99	0.354698	0.9678	0.9702	NaN	NaN	NaN	NaN	NaN	NaN	NaN	NaN	NaN	NaN
84916	UTP4	UTP4, small subunit processome component	21.4514	NaN	0.378025	1	1	22.907	893.398	0.457542	0.6154	0.6238	NaN	NaN	NaN	NaN	NaN	NaN	NaN	NaN	NaN	NaN
55813	UTP6	UTP6, small subunit processome component	NaN	NaN	NaN	NaN	NaN	20.4705	NaN	0.330614	1	1	NaN	NaN	NaN	NaN	NaN	NaN	NaN	NaN	NaN	NaN
6844	VAMP2	vesicle associated membrane protein 2	NaN	NaN	NaN	NaN	NaN	21.2889	NaN	0.37325	1	1	NaN	NaN	NaN	NaN	NaN	NaN	NaN	NaN	NaN	NaN
8674	VAMP4	vesicle associated membrane protein 4	24.5044	536.624	0.534349	0.2553	0.2544	25.3364	375.663	0.5841	0.1387	0.1386	NaN	NaN	NaN	NaN	NaN	NaN	NaN	NaN	NaN	NaN
6845	VAMP7	vesicle associated membrane protein 7	25.8912	279.53	0.605361	0.0677	0.0724	26.5924	202.313	0.649528	0.0387	0.0343	22.7197	691.1	0.447638	0.6515	0.6479	NaN	NaN	NaN	NaN	NaN
9218	VAPA	VAMP associated protein A	24.364	566.406	0.52716	0.2843	0.2835	25.2218	393.833	0.578129	0.1601	0.1544	20.9786	856.887	0.361676	0.8152	0.8198	NaN	NaN	NaN	NaN	NaN
9217	VAPB	VAMP associated protein B and C	21.3302	1351.36	0.371819	0.9064	0.9048	22.6982	1031.44	0.446665	0.7322	0.7366	NaN	NaN	NaN	NaN	NaN	NaN	NaN	NaN	NaN	NaN
114990	VASN	vasorin	20.5557	1541.76	0.332164	0.9684	0.9672	NaN	NaN	NaN	NaN	NaN	NaN	NaN	NaN	NaN	NaN	NaN	NaN	NaN	NaN	NaN
80124	VCPIP1	valosin containing protein interacting protein 1	20.7306	1525	0.341118	0.9678	0.9613	NaN	NaN	NaN	NaN	NaN	NaN	NaN	NaN	NaN	NaN	NaN	NaN	NaN	NaN	NaN
7416	VDAC1	voltage dependent anion channel 1	22.6847	997.687	0.441177	0.6807	0.6806	24.1282	633.108	0.521161	0.3671	0.3723	20.2195	NaN	0.324199	1	1	NaN	NaN	NaN	NaN	NaN
7417	VDAC2	voltage dependent anion channel 2	28.1873	78.1388	0.72293	0.0024	0.0031	29.1461	44.5738	0.782562	0.0006	0.0009	23.3177	NaN	0.477163	1	1	NaN	NaN	NaN	NaN	NaN
7419	VDAC3	voltage dependent anion channel 3	24.6993	481.089	0.544333	0.215	0.2116	25.6866	311.69	0.602343	0.0983	0.096	NaN	NaN	NaN	NaN	NaN	NaN	NaN	NaN	NaN	NaN
7716	VEZF1	vascular endothelial zinc finger 1	NaN	NaN	NaN	NaN	NaN	19.0869	1781.94	0.258536	0.9989	0.9996	NaN	NaN	NaN	NaN	NaN	NaN	NaN	NaN	NaN	NaN
55591	VEZT	vezatin, adherens junctions transmembrane protein	23.7538	712.154	0.495918	0.4282	0.4255	24.1359	632.874	0.521562	0.3655	0.3605	NaN	NaN	NaN	NaN	NaN	NaN	NaN	NaN	NaN	NaN
7431	VIM	vimentin	28.4053	72.9571	0.734093	0.0015	0.0031	26.1278	255.904	0.625326	0.0624	0.0615	23.3394	645.749	0.478235	0.5867	0.5904	NaN	NaN	NaN	NaN	NaN
81671	VMP1	vacuole membrane protein 1	23.0578	899.789	0.460278	0.6016	0.5999	24.0975	642.36	0.519561	0.3803	0.3866	21.9649	850.876	0.410375	0.8088	0.8204	NaN	NaN	NaN	NaN	NaN
57617	VPS18	VPS18, CORVET/HOPS core subunit	20.9238	NaN	0.351014	1	1	21.7165	1291.31	0.395522	0.9023	0.8954	NaN	NaN	NaN	NaN	NaN	NaN	NaN	NaN	NaN	NaN
11311	VPS45	vacuolar protein sorting 45 homolog	NaN	NaN	NaN	NaN	NaN	20.6815	NaN	0.341609	1	1	NaN	NaN	NaN	NaN	NaN	NaN	NaN	NaN	NaN	NaN
54621	VSIG10	V-set and immunoglobulin domain containing 10	19.9921	NaN	0.303305	1	1	22.3682	1120.69	0.429475	0.796	0.7903	22.7788	NaN	0.450556	1	1	NaN	NaN	NaN	NaN	NaN
51534	VTA1	vesicle trafficking 1	21.2083	1401.38	0.365582	0.9228	0.9262	21.9539	1228.31	0.407893	0.8607	0.8687	25.797	NaN	0.599569	1	1	NaN	NaN	NaN	NaN	NaN
7448	VTN	vitronectin	NaN	NaN	NaN	NaN	NaN	21.1533	NaN	0.366186	1	1	25.3246	NaN	0.576246	1	1	NaN	NaN	NaN	NaN	NaN
7453	WARS	tryptophanyl-tRNA synthetase	22.3348	1081.05	0.423261	0.7456	0.7512	NaN	NaN	NaN	NaN	NaN	25.3224	344.022	0.576138	0.1991	0.2097	NaN	NaN	NaN	NaN	NaN
54838	WBP1L	WW domain binding protein 1 like	19.8255	NaN	0.294776	1	1	NaN	NaN	NaN	NaN	NaN	NaN	NaN	NaN	NaN	NaN	NaN	NaN	NaN	NaN	NaN
57590	WDFY1	WD repeat and FYVE domain containing 1	NaN	NaN	NaN	NaN	NaN	21.0133	NaN	0.358889	1	1	NaN	NaN	NaN	NaN	NaN	NaN	NaN	NaN	NaN	NaN
11169	WDHD1	WD repeat and HMG-box DNA binding protein 1	19.7919	1711.86	0.293055	0.9937	0.9941	NaN	NaN	NaN	NaN	NaN	NaN	NaN	NaN	NaN	NaN	NaN	NaN	NaN	NaN	NaN
55717	WDR11	WD repeat domain 11	19.4064	NaN	0.273316	1	1	18.9734	1678.31	0.252627	0.9952	0.9951	19.5557	1145.12	0.291429	0.9767	0.9769	NaN	NaN	NaN	NaN	NaN
55759	WDR12	WD repeat domain 12	20.4608	1562.92	0.327303	0.9718	0.9728	23.6291	772.725	0.495161	0.5016	0.4969	22.8372	NaN	0.45344	1	1	NaN	NaN	NaN	NaN	NaN
57418	WDR18	WD repeat domain 18	20.5904	1559.52	0.33394	0.9718	0.9706	19.4395	1732.33	0.276909	0.9985	0.9974	NaN	NaN	NaN	NaN	NaN	NaN	NaN	NaN	NaN	NaN
10885	WDR3	WD repeat domain 3	21.7554	1222.25	0.393595	0.8387	0.8434	23.9577	672.855	0.512278	0.4112	0.3992	NaN	NaN	NaN	NaN	NaN	NaN	NaN	NaN	NaN	NaN
134430	WDR36	WD repeat domain 36	24.4873	526.412	0.533475	0.2486	0.2539	26.8963	167.284	0.665359	0.0217	0.0249	19.5163	NaN	0.289483	1	1	NaN	NaN	NaN	NaN	NaN
23160	WDR43	WD repeat domain 43	22.9222	934.897	0.453334	0.6262	0.6303	25.3489	373.902	0.58475	0.139	0.1348	NaN	NaN	NaN	NaN	NaN	NaN	NaN	NaN	NaN	NaN
84128	WDR75	WD repeat domain 75	22.879	931.405	0.451124	0.6325	0.6219	25.4772	352.985	0.591432	0.1249	0.1214	NaN	NaN	NaN	NaN	NaN	NaN	NaN	NaN	NaN	NaN
79084	WDR77	WDR77	20.2072	NaN	0.314321	1	1	NaN	NaN	NaN	NaN	NaN	NaN	NaN	NaN	NaN	NaN	NaN	NaN	NaN	NaN	NaN
7466	WFS1	wolframin ER transmembrane glycoprotein	23.6352	740.542	0.489844	0.4485	0.4506	24.4593	550.691	0.538408	0.2906	0.2909	NaN	NaN	NaN	NaN	NaN	NaN	NaN	NaN	NaN	NaN
58525	WIZ	widely interspaced zinc finger motifs	NaN	NaN	NaN	NaN	NaN	21.0608	1448.27	0.361367	0.9553	0.9549	NaN	NaN	NaN	NaN	NaN	NaN	NaN	NaN	NaN	NaN
11060	WWP2	WW domain containing E3 ubiquitin protein ligase 2	20.6416	NaN	0.336561	1	1	21.5145	1322.03	0.385001	0.9133	0.9049	21.9749	NaN	0.410869	1	1	NaN	NaN	NaN	NaN	NaN
7511	XPNPEP1	X-prolyl aminopeptidase 1	22.9128	834.524	0.452855	0.531	0.5453	22.0762	NaN	0.41426	1	1	23.2869	NaN	0.475642	1	1	NaN	NaN	NaN	NaN	NaN
7514	XPO1	exportin 1	23.3289	816.636	0.474161	0.5151	0.5238	24.9819	438.836	0.565632	0.1854	0.1931	26.327	242.824	0.625737	0.1038	0.0944	NaN	NaN	NaN	NaN	NaN
57510	XPO5	exportin 5	22.9431	918.04	0.454405	0.6118	0.6187	23.0589	916.699	0.465455	0.64	0.6387	23.0007	558.859	0.461513	0.4806	0.4793	NaN	NaN	NaN	NaN	NaN
23039	XPO7	exportin 7	23.2613	830.261	0.470702	0.5338	0.5323	22.6061	1022.18	0.441867	0.7162	0.73	25.2045	370.648	0.570319	0.2419	0.242	NaN	NaN	NaN	NaN	NaN
11260	XPOT	exportin for tRNA	22.074	1163.89	0.409904	0.8007	0.8047	22.2794	1138.46	0.424846	0.8049	0.8096	24.0137	486.971	0.511525	0.3804	0.3928	NaN	NaN	NaN	NaN	NaN
9213	XPR1	xenotropic and polytropic retrovirus receptor 1	NaN	NaN	NaN	NaN	NaN	22.0074	1211.97	0.410681	0.8561	0.8532	24.7413	435.757	0.547447	0.3275	0.3143	NaN	NaN	NaN	NaN	NaN
7520	XRCC5	X-ray repair cross complementing 5	24.9708	435.251	0.558231	0.178	0.1797	26.4055	223.024	0.639792	0.0445	0.0422	25.3862	346.247	0.579289	0.2172	0.2097	NaN	NaN	NaN	NaN	NaN
2547	XRCC6	X-ray repair cross complementing 6	20.2461	1445.99	0.316309	0.9403	0.9439	24.6829	501.589	0.550053	0.2483	0.2398	20.7749	1060.91	0.351621	0.9509	0.9469	NaN	NaN	NaN	NaN	NaN
22803	XRN2	5'-3' exoribonuclease 2	22.8044	957.565	0.447303	0.6443	0.6501	21.9215	NaN	0.406203	1	1	21.0242	NaN	0.363928	1	1	NaN	NaN	NaN	NaN	NaN
152002	XXYLT1	xyloside xylosyltransferase 1	19.8011	1713.27	0.293526	0.9941	0.9956	21.3243	1367.64	0.375094	0.9297	0.9309	NaN	NaN	NaN	NaN	NaN	NaN	NaN	NaN	NaN	NaN
25844	YIPF3	Yip1 domain family member 3	21.1446	NaN	0.36232	1	1	19.4835	NaN	0.279201	1	1	NaN	NaN	NaN	NaN	NaN	NaN	NaN	NaN	NaN	NaN
81555	YIPF5	Yip1 domain family member 5	21.9054	1215.79	0.401271	0.8408	0.8287	21.0087	1460.3	0.358652	0.9584	0.9596	NaN	NaN	NaN	NaN	NaN	NaN	NaN	NaN	NaN	NaN
286451	YIPF6	Yip1 domain family member 6	20.4364	1610.97	0.326055	0.9812	0.9812	21.4401	1355.88	0.381127	0.9265	0.9205	NaN	NaN	NaN	NaN	NaN	NaN	NaN	NaN	NaN	NaN
56252	YLPM1	YLP motif containing 1	NaN	NaN	NaN	NaN	NaN	21.0108	1437.14	0.35876	0.9538	0.9531	NaN	NaN	NaN	NaN	NaN	NaN	NaN	NaN	NaN	NaN
7533	YWHAH	YWHAH	20.8509	NaN	0.34728	1	1	20.9857	NaN	0.357452	1	1	23.4969	520.685	0.48601	0.4404	0.4279	NaN	NaN	NaN	NaN	NaN
9877	ZC3H11A	zinc finger CCCH-type containing 11A	20.4498	1597.17	0.326742	0.9827	0.9794	19.5689	NaN	0.283646	1	1	NaN	NaN	NaN	NaN	NaN	NaN	NaN	NaN	NaN	NaN
23264	ZC3H7B	zinc finger CCCH-type containing 7B	22.2694	1110.6	0.419911	0.7584	0.7707	20.7614	1452.48	0.345771	0.956	0.9614	23.4236	NaN	0.482392	1	1	NaN	NaN	NaN	NaN	NaN
56829	ZC3HAV1	zinc finger CCCH-type containing, antiviral 1	23.0431	894.313	0.459529	0.5882	0.5886	22.7235	960.962	0.447982	0.6709	0.6706	21.4872	925.775	0.386788	0.8703	0.8728	NaN	NaN	NaN	NaN	NaN
51530	ZC3HC1	zinc finger C3HC-type containing 1	21.4517	1329.1	0.378041	0.8952	0.8967	21.6269	1314.85	0.390855	0.9051	0.9057	NaN	NaN	NaN	NaN	NaN	NaN	NaN	NaN	NaN	NaN
54503	ZDHHC13	zinc finger DHHC-type containing 13	22.5823	NaN	0.435933	1	1	22.7808	NaN	0.450968	1	1	NaN	NaN	NaN	NaN	NaN	NaN	NaN	NaN	NaN	NaN
23390	ZDHHC17	zinc finger DHHC-type containing 17	24.2452	550.845	0.521079	0.2693	0.2772	25.2495	383.541	0.579572	0.1458	0.1418	21.0604	NaN	0.365717	1	1	NaN	NaN	NaN	NaN	NaN
51201	ZDHHC2	zinc finger DHHC-type containing 2	20.5315	1566.13	0.330924	0.9739	0.9728	20.9519	NaN	0.355695	1	1	NaN	NaN	NaN	NaN	NaN	NaN	NaN	NaN	NaN	NaN
51304	ZDHHC3	zinc finger DHHC-type containing 3	23.4325	798.116	0.479466	0.5011	0.5088	22.3778	NaN	0.429973	1	1	19.6305	1117.48	0.295121	0.9704	0.9711	NaN	NaN	NaN	NaN	NaN
64429	ZDHHC6	zinc finger DHHC-type containing 6	23.0167	904.456	0.458175	0.5942	0.6045	21.8626	1176.08	0.403137	0.8381	0.8354	NaN	NaN	NaN	NaN	NaN	NaN	NaN	NaN	NaN	NaN
7542	ZFPL1	zinc finger protein like 1	24.2133	601.819	0.519443	0.3184	0.3203	21.9019	NaN	0.405182	1	1	NaN	NaN	NaN	NaN	NaN	NaN	NaN	NaN	NaN	NaN
51663	ZFR	zinc finger RNA binding protein	20.3404	1613.57	0.321139	0.9818	0.9811	20.1834	1624.49	0.315661	0.9911	0.9903	NaN	NaN	NaN	NaN	NaN	NaN	NaN	NaN	NaN	NaN
10269	ZMPSTE24	zinc metallopeptidase STE24	21.2003	1397.95	0.36517	0.9218	0.9222	24.3089	588.47	0.530575	0.3233	0.3251	24.2209	472.018	0.521756	0.3649	0.3659	NaN	NaN	NaN	NaN	NaN
7739	ZNF185	zinc finger protein 185 with LIM domain	23.2254	855.998	0.468861	0.5508	0.5564	23.4658	818.311	0.486651	0.5526	0.5478	23.4311	632.037	0.482762	0.5732	0.5722	NaN	NaN	NaN	NaN	NaN
7764	ZNF217	zinc finger protein 217	19.3642	1779.21	0.271155	0.9974	0.998	NaN	NaN	NaN	NaN	NaN	NaN	NaN	NaN	NaN	NaN	NaN	NaN	NaN	NaN	NaN
284695	ZNF326	zinc finger protein 326	22.3085	1100.08	0.421916	0.757	0.7581	21.4652	1240.18	0.38243	0.8726	0.8767	NaN	NaN	NaN	NaN	NaN	NaN	NaN	NaN	NaN	NaN
155054	ZNF425	zinc finger protein 425	22.6896	NaN	0.441427	1	1	22.7853	NaN	0.4512	1	1	NaN	NaN	NaN	NaN	NaN	NaN	NaN	NaN	NaN	NaN
8882	ZPR1	ZPR1 zinc finger	20.5382	1587.4	0.331267	0.979	0.9763	NaN	NaN	NaN	NaN	NaN	NaN	NaN	NaN	NaN	NaN	NaN	NaN	NaN	NaN	NaN
9183	ZW10	zw10 kinetochore protein	22.1452	NaN	0.413553	1	1	NaN	NaN	NaN	NaN	NaN	NaN	NaN	NaN	NaN	NaN	NaN	NaN	NaN	NaN	NaN
9448	MAP4K4	mitogen-activated protein kinase kinase kinase kinase 4	21.905	1214.78	0.401255	0.833	0.8322	20.6008	1418.23	0.337403	0.9482	0.9473	24.5194	469.959	0.536495	0.358	0.3728	26.6195	176.414	0.685449	0.1661	0.1647
3673	ITGA2	integrin subunit alpha 2	24.0235	645.392	0.50973	0.3529	0.3566	24.6962	497.994	0.550746	0.2379	0.2464	26.314	232.372	0.625097	0.1	0.0954	26.4107	191.044	0.673959	0.1853	0.1875
8533	COPS3	COP9 signalosome subunit 3	22.0974	1153.5	0.411106	0.7953	0.7932	22.0211	1208.63	0.411391	0.8519	0.8552	26.4661	234.794	0.632605	0.0933	0.0937	26.3598	194.566	0.671157	0.1843	0.1947
23180	RFTN1	raftlin, lipid raft linker 1	19.8653	1699.76	0.296812	0.9929	0.9923	NaN	NaN	NaN	NaN	NaN	24.1603	517.312	0.518766	0.4247	0.4336	26.335	193.37	0.669791	0.1872	0.1895
3312	HSPA8	heat shock protein family A (Hsp70) member 8	26.753	177.641	0.649489	0.0261	0.0225	25.8812	291.558	0.612478	0.0773	0.0817	28.3524	95.4065	0.725732	0.0108	0.0123	26.3051	196.214	0.668147	0.1937	0.196
81876	RAB1B	RAB1B, member RAS oncogene family	22.6544	1000	0.439625	0.6843	0.6761	23.132	831.649	0.46926	0.5634	0.5613	25.1375	382.803	0.567007	0.2514	0.2558	26.2991	194.294	0.667811	0.1865	0.188
3778	KCNMA1	potassium calcium-activated channel subfamily M alpha 1	24.4679	544.786	0.532481	0.267	0.263	24.9573	437.849	0.564351	0.1851	0.1826	27.7186	132.875	0.694445	0.0286	0.0284	26.2817	198.295	0.666855	0.1916	0.1924
22839	DLGAP4	DLG associated protein 4	24.4943	538.227	0.533835	0.2628	0.265	23.9146	692.86	0.510033	0.4174	0.4227	23.4217	615.429	0.482298	0.5478	0.5571	26.2647	200.43	0.665923	0.2013	0.1948
57198	ATP8B2	ATPase phospholipid transporting 8B2	21.7493	1257.67	0.393281	0.8584	0.8536	23.6655	763.062	0.497054	0.4969	0.4936	24.3615	481.387	0.528699	0.3787	0.3773	26.2435	201.643	0.664755	0.2032	0.1964
7415	VCP	valosin containing protein	27.7046	110.178	0.698212	0.0098	0.006	27.0012	158.551	0.670822	0.0234	0.0218	27.9143	119.267	0.704104	0.0218	0.0222	26.2389	198.746	0.664499	0.1977	0.1976
3868	KRT16	keratin 16	26.8102	174.147	0.652416	0.0266	0.0248	26.3626	218.474	0.637558	0.0439	0.0453	27.3272	157.356	0.675117	0.0404	0.0382	26.1419	207.978	0.659159	0.2085	0.2106
311	ANXA11	annexin A11	24.7136	480.941	0.545065	0.213	0.2133	24.5641	526.921	0.543867	0.2667	0.2677	25.3115	336.545	0.575599	0.2017	0.201	26.1345	208.135	0.658754	0.2093	0.2103
2319	FLOT2	flotillin 2	28.2693	78.2712	0.727128	0.0025	0.0032	28.8028	56.0208	0.764677	0.0011	0.0014	28.6167	75.5719	0.738781	0.0056	0.0058	26.0896	207.654	0.656282	0.2142	0.2042
977	CD151	CD151 molecule (Raph blood group)	26.1802	241.112	0.620158	0.051	0.0496	25.6777	321.671	0.601878	0.1009	0.1081	28.1682	102.192	0.716638	0.0146	0.0142	26.0769	210.181	0.655583	0.2196	0.2079
4924	NUCB1	nucleobindin 1	22.4897	1032.66	0.431192	0.7129	0.7137	23.5607	793.05	0.491595	0.5213	0.5306	24.3479	491.482	0.528026	0.391	0.3953	26.0528	216.402	0.654258	0.2231	0.2305
355	FAS	Fas cell surface death receptor	22.434	1065	0.428337	0.738	0.7318	23.9067	691.993	0.50962	0.4319	0.4289	23.4833	618.578	0.485337	0.5589	0.5577	26.0258	215.708	0.652771	0.2206	0.2126
55361	PI4K2A	phosphatidylinositol 4-kinase type 2 alpha	27.9409	96.1287	0.710312	0.0046	0.0062	28.2123	78.9872	0.733917	0.0031	0.0032	26.2653	248.864	0.622693	0.1174	0.1077	26.005	220.372	0.651626	0.2283	0.2297
1192	CLIC1	chloride intracellular channel 1	26.2331	234.99	0.622867	0.0521	0.048	24.823	474.786	0.557354	0.2211	0.2192	26.1468	223.534	0.616839	0.0887	0.0851	26.0043	202.351	0.651587	0.1984	0.1977
10397	NDRG1	N-myc downstream regulated 1	26.7589	176.964	0.64979	0.0246	0.0233	25.4189	361.941	0.588394	0.1235	0.1305	27.1199	179.199	0.664884	0.0552	0.0565	25.9884	218.142	0.650708	0.228	0.2253
10970	CKAP4	cytoskeleton associated protein 4	32.4104	4.93242	0.939165	0	0	32.6404	2.71442	0.964592	0	0	28.9809	66.864	0.756766	0.0047	0.0043	25.9821	221.775	0.650362	0.2307	0.229
7296	TXNRD1	thioredoxin reductase 1	26.2765	227.602	0.625087	0.04	0.0461	23.0824	916.191	0.466677	0.6345	0.6338	27.5456	142.946	0.685902	0.0366	0.0362	25.968	214.672	0.649589	0.2259	0.2264
57402	S100A14	S100 calcium binding protein A14	21.4005	1350.24	0.375418	0.9042	0.9078	22.1429	1177.44	0.417739	0.8327	0.827	23.5604	614.984	0.489148	0.5493	0.5483	25.9605	223.432	0.649177	0.2325	0.2319
4637	MYL6	myosin light chain 6	24.4127	552.441	0.529657	0.273	0.2761	23.5517	789.687	0.491127	0.5216	0.5131	25.8184	283.782	0.600628	0.1452	0.1422	25.9496	222.041	0.648576	0.2289	0.2335
133308	SLC9B2	solute carrier family 9 member B2	21.6658	1279.47	0.389003	0.876	0.8683	22.8648	979.997	0.455342	0.6936	0.6915	25.1772	375.424	0.568969	0.2456	0.245	25.9359	220.583	0.64782	0.2332	0.2311
1803	DPP4	dipeptidyl peptidase 4	20.0105	1606.71	0.304248	0.9803	0.9803	21.4388	1352.32	0.38106	0.9264	0.9214	23.699	592.54	0.495986	0.52	0.5222	25.9328	225.455	0.647651	0.2293	0.231
388698	FLG2	filaggrin family member 2	23.1925	860.655	0.467179	0.5601	0.5602	22.6488	986.904	0.444091	0.6952	0.6958	25.1671	368.13	0.568473	0.241	0.2429	25.9283	217.991	0.647401	0.227	0.2283
65108	MARCKSL1	MARCKS like 1	19.7031	1724.6	0.28851	0.9943	0.9951	21.0016	1477.31	0.358283	0.9645	0.9638	24.3289	490.451	0.527087	0.3893	0.3807	25.9094	226.325	0.646363	0.2293	0.2346
27332	ZNF638	zinc finger protein 638	19.1253	1808.13	0.258924	0.9986	0.999	21.3734	NaN	0.377653	1	1	26.6431	212.353	0.641343	0.0777	0.0804	25.8933	218.778	0.645477	0.2288	0.2298
2194	FASN	fatty acid synthase	31.4262	8.89592	0.888771	0	0	28.3721	71.7688	0.742242	0.0024	0.002	29.5987	44.5193	0.787265	0.0015	0.001	25.8889	216.979	0.645231	0.2236	0.2227
5236	PGM1	phosphoglucomutase 1	23.7918	701.274	0.497862	0.4105	0.4157	21.349	1391.53	0.376382	0.9382	0.9376	25.5918	329.183	0.589438	0.1869	0.1864	25.8881	227.042	0.645188	0.2402	0.2352
8884	SLC5A6	solute carrier family 5 member 6	24.2074	606.344	0.519141	0.3242	0.3276	25.2398	395.35	0.579065	0.1548	0.1602	25.3096	341.34	0.575506	0.2083	0.207	25.8638	222.432	0.643853	0.2343	0.2202
2773	GNAI3	G protein subunit alpha i3	27.6997	107.074	0.697962	0.0075	0.0061	27.9248	92.6158	0.718937	0.0052	0.0056	28.2861	90.4255	0.722461	0.0105	0.011	25.8539	195.141	0.643307	0.1941	0.1951
11140	CDC37	cell division cycle 37	24.7371	486.758	0.546265	0.2169	0.22	21.0691	1460.4	0.361796	0.9584	0.9593	26.2104	259.434	0.61998	0.1177	0.1209	25.8487	229.51	0.643021	0.2395	0.2375
8407	TAGLN2	transgelin 2	26.7048	184.321	0.64702	0.0248	0.0268	24.8272	472.445	0.557573	0.2133	0.22	26.7494	191.606	0.646594	0.0657	0.0644	25.8445	230.434	0.642788	0.2469	0.2358
109	ADCY3	adenylate cyclase 3	22.0788	1140.41	0.410154	0.786	0.7875	23.8585	703.481	0.50711	0.4371	0.435	25.9686	284.802	0.608041	0.1453	0.1498	25.8403	226.363	0.642557	0.2439	0.2355
11167	FSTL1	follistatin like 1	20.7872	1522.89	0.344017	0.9641	0.9648	22.2214	1160.79	0.421827	0.8306	0.8275	22.7885	742.784	0.451037	0.7001	0.7088	25.8331	232.25	0.64216	0.2499	0.2485
10484	SEC23A	Sec23 homolog A, coat complex II component	24.076	597.186	0.512416	0.3166	0.3192	24.8614	463.775	0.559353	0.2094	0.2105	25.858	276.163	0.602583	0.1384	0.1344	25.8279	232.598	0.641875	0.2427	0.2567
84168	ANTXR1	anthrax toxin receptor 1	23.7919	694.03	0.497869	0.4087	0.4017	24.132	631.943	0.521357	0.3673	0.3697	24.0886	535.975	0.515222	0.4415	0.4523	25.824	232.024	0.641661	0.2434	0.2555
10787	NCKAP1	NCK associated protein 1	23.1335	880.621	0.464159	0.5817	0.5783	22.557	1035.51	0.439308	0.7439	0.7258	23.7803	556.53	0.500005	0.4761	0.4837	25.8036	231.991	0.640535	0.2372	0.2536
9289	ADGRG1	adhesion G protein-coupled receptor G1	20.7944	1520.86	0.344387	0.9622	0.9647	21.3151	1400.63	0.374612	0.9417	0.9396	23.7165	592.895	0.496851	0.5364	0.5235	25.7828	235.1	0.639393	0.2476	0.2525
2182	ACSL4	acyl-CoA synthetase long chain family member 4	22.6032	1016.41	0.437004	0.6957	0.6884	22.5907	1052.69	0.441063	0.7524	0.7543	24.2942	492.11	0.525376	0.3976	0.3946	25.7779	234.725	0.63912	0.2577	0.2487
8826	IQGAP1	IQ motif containing GTPase activating protein 1	26.1092	249.24	0.616522	0.0595	0.0493	26.4456	219.62	0.641883	0.0462	0.044	28.915	67.4614	0.753511	0.0039	0.0051	25.7771	225.774	0.639076	0.231	0.239
2821	GPI	glucose-6-phosphate isomerase	24.0038	640.082	0.50872	0.352	0.3647	21.7156	NaN	0.395477	1	1	25.5751	326.754	0.588616	0.1901	0.1865	25.7235	241.064	0.63613	0.2602	0.2595
388697	HRNR	hornerin	25.8701	281.898	0.604278	0.068	0.0712	23.8299	623.589	0.505622	0.3651	0.3597	28.2511	100.288	0.720732	0.0158	0.0142	25.6889	225.389	0.634221	0.2318	0.2406
908	CCT6A	chaperonin containing TCP1 subunit 6A	24.4231	548.93	0.530186	0.279	0.268	20.2239	NaN	0.317768	1	1	24.037	515.397	0.512677	0.4141	0.4258	25.6753	241.083	0.633476	0.266	0.2657
1525	CXADR	CXADR	21.5629	NaN	0.383734	1	1	24.2911	587.307	0.529645	0.3304	0.3242	24.2945	467.39	0.525392	0.3632	0.3589	25.6629	244.643	0.632792	0.2726	0.265
1829	DSG2	desmoglein 2	28.446	70.2576	0.736174	0.002	0.0024	29.072	46.7324	0.778698	0.0006	0.0012	25.5068	322.162	0.585242	0.1874	0.1844	25.6512	246.414	0.632147	0.2702	0.2723
2673	GFPT1	glutamine--fructose-6-phosphate transaminase 1	30.1243	22.6318	0.822107	0	0	27.4605	119.812	0.69475	0.0103	0.0112	27.5751	141.87	0.687357	0.0347	0.0321	25.6505	245.927	0.63211	0.2669	0.2635
160	AP2A1	adaptor related protein complex 2 alpha 1 subunit	24.8718	461.331	0.553163	0.1931	0.1904	26.5475	206.761	0.647192	0.0375	0.0389	27.2259	168.146	0.670119	0.0438	0.0462	25.6492	232.551	0.632038	0.2459	0.2534
301	ANXA1	annexin A1	25.2344	382.964	0.571731	0.1369	0.1388	24.3103	587.554	0.530647	0.3159	0.3293	28.5233	85.0256	0.734171	0.0075	0.0097	25.6185	231.784	0.630347	0.2469	0.2456
7170	TPM3	TPM3	23.6567	741.358	0.490946	0.4606	0.4448	20.802	1380.93	0.347882	0.9342	0.9354	25.2496	362.968	0.572545	0.2356	0.2317	25.6148	249.968	0.630145	0.2825	0.273
4074	M6PR	mannose-6-phosphate receptor, cation dependent	26.1599	244.436	0.619121	0.0513	0.055	25.9987	273.678	0.618601	0.0706	0.0697	24.4192	464.898	0.531547	0.3649	0.3646	25.5949	252.494	0.62905	0.2781	0.2793
22948	CCT5	chaperonin containing TCP1 subunit 5	25.4729	344.798	0.583944	0.107	0.1087	24.3675	573.485	0.533623	0.3134	0.3054	27.2802	159.857	0.672797	0.0415	0.0413	25.5621	237.139	0.627241	0.253	0.2609
4586	MUC5AC	mucin 5AC, oligomeric mucus/gel-forming	NaN	NaN	NaN	NaN	NaN	NaN	NaN	NaN	NaN	NaN	19.629	NaN	0.295046	1	1	25.5615	255.724	0.627209	0.2829	0.287
261729	STEAP2	STEAP2 metalloreductase	25.7743	295.057	0.599372	0.0798	0.077	27.0116	158.161	0.671366	0.0205	0.018	27.8098	125.851	0.698944	0.0234	0.0208	25.5614	211.707	0.627206	0.2148	0.2132
57211	ADGRG6	adhesion G protein-coupled receptor G6	21.4327	1343.44	0.37707	0.9016	0.8985	21.6735	1293.22	0.393285	0.8969	0.8978	24.3591	477.938	0.528579	0.3708	0.3726	25.5488	255.734	0.626511	0.2885	0.2865
11187	PKP3	plakophilin 3	27.1892	145.684	0.671823	0.0154	0.0141	26.6717	193.63	0.653659	0.0357	0.0309	24.8508	418.81	0.552855	0.3014	0.2952	25.5331	257.329	0.625647	0.2907	0.2859
5318	PKP2	plakophilin 2	26.6465	189.882	0.644033	0.0265	0.0283	27.3065	130.842	0.68673	0.0111	0.0133	24.9947	399.118	0.55996	0.2734	0.2786	25.5317	254.307	0.625571	0.2744	0.2776
4179	CD46	CD46 molecule	21.6343	1285.25	0.387393	0.8704	0.8739	22.1097	1179.52	0.416006	0.8357	0.8312	23.8033	577.077	0.501138	0.5069	0.4972	25.5206	250.735	0.624962	0.2773	0.2795
1836	SLC26A2	solute carrier family 26 member 2	23.4995	772.153	0.482894	0.476	0.4807	24.7539	487.925	0.553755	0.2302	0.2324	27.286	148.312	0.673085	0.0332	0.0358	25.5042	228.25	0.624056	0.2409	0.2427
2632	GBE1	1,4-alpha-glucan branching enzyme 1	24.4835	534.393	0.533283	0.262	0.2602	22.061	1196.25	0.41347	0.847	0.8444	25.7371	302.65	0.596611	0.1618	0.1636	25.488	261.824	0.623162	0.2883	0.2866
81539	SLC38A1	solute carrier family 38 member 1	26.7516	179.929	0.649417	0.0251	0.0247	26.8347	175.721	0.662152	0.026	0.0269	26.1429	238.396	0.61665	0.1082	0.1022	25.4831	248.757	0.622895	0.2758	0.2745
114787	GPRIN1	G protein regulated inducer of neurite outgrowth 1	23.1954	864.719	0.467325	0.5635	0.5681	23.4147	835.603	0.483988	0.563	0.5664	23.4076	644.383	0.481602	0.5873	0.5931	25.476	259.374	0.622506	0.2953	0.2936
6282	S100A11	S100 calcium binding protein A11	23.2611	792.423	0.470688	0.5094	0.4972	23.2505	858.218	0.475437	0.5858	0.5846	26.5055	230.762	0.634551	0.0946	0.0906	25.4702	259.515	0.622184	0.299	0.2907
3320	HSP90AA1	heat shock protein 90 alpha family class A member 1	29.2413	40.5345	0.776896	0.0005	0.0004	27.1763	141.41	0.679945	0.016	0.0136	28.7925	62.1654	0.747465	0.0033	0.0041	25.4513	245.959	0.621142	0.2637	0.2659
81	ACTN4	actinin alpha 4	27.0838	150.786	0.666426	0.0173	0.0163	27.4338	121.865	0.693362	0.0106	0.0102	28.0768	104.867	0.712126	0.0164	0.0157	25.4267	260.388	0.619788	0.2901	0.2968
123879	DCUN1D3	defective in cullin neddylation 1 domain containing 3	24.4333	551.956	0.53071	0.2799	0.2736	25.8477	295.187	0.610732	0.0908	0.0845	26.4949	NaN	0.634027	1	1	25.3733	247.81	0.616852	0.2694	0.2755
6810	STX4	syntaxin 4	20.5928	NaN	0.334063	1	1	21.2649	1410.47	0.371999	0.9425	0.9421	23.2831	658.546	0.475454	0.6162	0.6111	25.3679	266.503	0.616551	0.2977	0.3002
9590	AKAP12	A-kinase anchoring protein 12	24.0042	652.285	0.508737	0.3653	0.3617	22.1327	1172.53	0.417204	0.8289	0.8244	24.2296	507.604	0.522183	0.4066	0.4158	25.346	273.909	0.615345	0.3137	0.3164
10801	SEPT9	septin 9	25.137	404.185	0.566744	0.1529	0.1518	24.7456	490.67	0.553319	0.2367	0.2364	28.713	76.3621	0.743538	0.0063	0.0059	25.3337	255.607	0.614669	0.2943	0.283
4035	LRP1	LDL receptor related protein 1	25.4769	343.263	0.584145	0.1014	0.1056	25.3081	381.983	0.582627	0.1455	0.1404	24.8456	421.482	0.552599	0.3001	0.3016	25.3168	274.343	0.613741	0.3111	0.3078
3308	HSPA4	HSPA4	26.167	242.257	0.619482	0.0505	0.053	23.2516	877.163	0.475494	0.5997	0.6023	26.9501	193.552	0.656501	0.0639	0.0622	25.3063	275.59	0.613161	0.3109	0.31
4067	LYN	LYN proto-oncogene, Src family tyrosine kinase	23.0072	899.961	0.45769	0.596	0.5993	23.7956	723.777	0.50383	0.4655	0.45	24.9505	384.378	0.557775	0.2538	0.2599	25.2999	259.821	0.612812	0.2863	0.2852
10560	SLC19A2	solute carrier family 19 member 2	22.8762	943.068	0.450981	0.6315	0.6389	23.9713	673.907	0.512987	0.4021	0.4137	23.0236	705.397	0.462641	0.6633	0.6658	25.2773	279.07	0.611565	0.3311	0.3208
27333	GOLIM4	golgi integral membrane protein 4	27.6729	113.187	0.696591	0.0082	0.0086	26.8682	170.711	0.663894	0.0258	0.0226	25.1668	378.714	0.568457	0.2492	0.2539	25.2707	276.642	0.611203	0.3148	0.3226
5962	RDX	radixin	NaN	NaN	NaN	NaN	NaN	21.3073	1393.72	0.374206	0.9385	0.9393	26.9632	188.209	0.657147	0.0635	0.0622	25.2682	278.993	0.611064	0.3257	0.3272
3851	KRT4	keratin 4	22.3004	NaN	0.421498	1	1	22.3122	NaN	0.426558	1	1	24.1566	NaN	0.518581	1	1	25.2436	268.082	0.609712	0.2974	0.3104
10409	BASP1	brain abundant membrane attached signal protein 1	NaN	NaN	NaN	NaN	NaN	19.307	NaN	0.270005	1	1	23.1114	625.69	0.46698	0.5682	0.5569	25.2201	278.37	0.608416	0.3167	0.3163
23167	EFR3A	EFR3 homolog A	25.3052	374.735	0.575356	0.1276	0.1318	26.5861	202.936	0.649203	0.0383	0.0395	28.3017	93.3686	0.723232	0.0126	0.0103	25.1779	272.235	0.606093	0.3166	0.3053
54933	RHBDL2	rhomboid like 2	21.7576	1256.57	0.393706	0.8555	0.8548	23.4339	788.714	0.484992	0.5151	0.5086	23.7414	573.265	0.49808	0.4992	0.5132	25.1538	289.91	0.604768	0.3395	0.3382
4904	YBX1	Y-box binding protein 1	21.703	1262.95	0.390908	0.8604	0.8611	21.0564	1391.83	0.361138	0.9371	0.942	24.7535	432.698	0.548049	0.3097	0.3235	25.1414	291.397	0.604084	0.3549	0.3506
4830	NME1	NME1	22.8238	962.196	0.448296	0.652	0.6526	19.6729	NaN	0.289065	1	1	22.5938	760.426	0.441423	0.7256	0.7165	25.1347	288.083	0.603714	0.342	0.3348
51762	RAB8B	RAB8B, member RAS oncogene family	NaN	NaN	NaN	NaN	NaN	19.4507	NaN	0.277488	1	1	21.5501	873.098	0.389893	0.8312	0.8309	25.1253	292.691	0.6032	0.3339	0.3362
3177	SLC29A2	solute carrier family 29 member 2	22.2961	1103.89	0.42128	0.7646	0.7615	22.6343	1045.21	0.443337	0.7405	0.747	24.2185	506.435	0.521637	0.4171	0.4216	25.1243	288.92	0.603145	0.342	0.337
9522	SCAMP1	secretory carrier membrane protein 1	28.5394	65.4836	0.740954	0.0019	0.0017	29.0779	45.0229	0.779006	0.0007	0.0008	24.2061	385.971	0.521027	0.2599	0.2493	25.1111	290.613	0.602416	0.3335	0.3458
191	AHCY	adenosylhomocysteinase	26.3146	224.9	0.627041	0.0414	0.0414	24.06	650.581	0.517603	0.3822	0.3783	27.8949	122.687	0.703147	0.0248	0.0207	25.0808	281.581	0.600749	0.327	0.3202
113235	SLC46A1	solute carrier family 46 member 1	22.9191	928.538	0.453177	0.6195	0.62	23.378	797.494	0.48208	0.5262	0.5252	23.4419	636.164	0.483294	0.5824	0.5762	25.0316	301.785	0.598042	0.3646	0.3602
90809	PIP4P1	phosphatidylinositol-4,5-bisphosphate 4-phosphatase 1	24.8863	457.386	0.553905	0.1925	0.1989	24.6602	505.845	0.548873	0.2554	0.2523	NaN	NaN	NaN	NaN	NaN	25.0183	289.631	0.597307	0.3448	0.331
5230	PGK1	phosphoglycerate kinase 1	30.036	23.6928	0.817587	0.0002	0.0002	26.3595	227.879	0.637394	0.0541	0.0443	26.8549	180.212	0.651801	0.0549	0.0564	25.0166	299.196	0.597212	0.3508	0.3604
4522	MTHFD1	methylenetetrahydrofolate dehydrogenase, cyclohydrolase and formyltetrahydrofolate synthetase 1	25.8727	280.355	0.60441	0.0731	0.0671	23.6836	754.505	0.497998	0.4872	0.4857	25.8601	297.449	0.602686	0.1597	0.1612	24.9731	278.218	0.59482	0.3278	0.3159
752	FMNL1	formin like 1	NaN	NaN	NaN	NaN	NaN	NaN	NaN	NaN	NaN	NaN	22.5864	744.866	0.441057	0.7013	0.709	24.9506	307.064	0.593583	0.3721	0.3766
6814	STXBP3	syntaxin binding protein 3	20.2775	1631.01	0.317918	0.9854	0.9859	23.0382	936.807	0.464379	0.6641	0.6527	25.2577	369.333	0.572945	0.2363	0.2367	24.9418	292.388	0.593095	0.3407	0.3391
10257	ABCC4	ATP binding cassette subfamily C member 4	26.3519	218.822	0.628951	0.0453	0.0421	26.9673	162.788	0.66906	0.0211	0.0233	27.4699	147.589	0.682166	0.0364	0.0362	24.9253	295.435	0.59219	0.3532	0.3516
65010	SLC26A6	solute carrier family 26 member 6	24.4675	543.326	0.532464	0.2637	0.2646	24.4153	555.714	0.536117	0.2956	0.2997	26.2076	257.083	0.619844	0.1207	0.1136	24.9002	307.36	0.590808	0.3614	0.3727
6624	FSCN1	fascin actin-bundling protein 1	24.14	619.845	0.515692	0.341	0.3408	22.9528	965.198	0.459925	0.6818	0.6758	25.8788	291.081	0.603609	0.1505	0.1495	24.8838	303.5	0.589906	0.3604	0.3632
3716	JAK1	Janus kinase 1	23.7619	704.235	0.496334	0.4264	0.405	24.0711	647.888	0.518183	0.3882	0.3815	24.8469	419.867	0.552663	0.2987	0.3013	24.8535	317.854	0.588234	0.3819	0.3836
29801	ZDHHC8	zinc finger DHHC-type containing 8	20.6666	1551.54	0.337841	0.9705	0.9699	20.6847	NaN	0.341774	1	1	21.4619	959.399	0.38554	0.8966	0.8975	24.8378	318.361	0.587374	0.3858	0.3798
1314	COPA	coatomer protein complex subunit alpha	26.8678	169.627	0.655364	0.0209	0.0232	26.5734	200.534	0.648538	0.0341	0.0359	25.3813	344.7	0.579047	0.2079	0.2019	24.8337	305.966	0.587146	0.3658	0.3649
7791	ZYX	zyxin	26.915	163.647	0.657783	0.0199	0.021	25.1188	413.403	0.572764	0.1644	0.1668	25.1952	361.042	0.569857	0.224	0.2283	24.8323	305.833	0.587069	0.3687	0.3619
10971	YWHAQ	YWHAQ	25.9735	266.379	0.609576	0.0631	0.0604	24.4017	549.175	0.535406	0.2881	0.2855	28.0662	109.815	0.711604	0.0145	0.0185	24.8214	217.246	0.586467	0.2244	0.2198
10808	HSPH1	heat shock protein family H (Hsp110) member 1	24.0327	646.86	0.510196	0.3641	0.362	21.0693	1454.95	0.361808	0.9548	0.9605	24.6841	445.376	0.544625	0.3362	0.3436	24.8076	308.817	0.585708	0.3693	0.3801
10963	STIP1	stress induced phosphoprotein 1	24.37	567.677	0.527468	0.2884	0.2806	22.8844	966.796	0.456366	0.6819	0.6707	24.6755	441.19	0.544202	0.332	0.3287	24.7547	315.87	0.582798	0.3822	0.3837
7052	TGM2	transglutaminase 2	25.339	368.814	0.577087	0.1241	0.1258	22.348	1103.41	0.42842	0.7811	0.7883	26.3198	247.544	0.625383	0.1086	0.1056	24.6997	320.486	0.579767	0.3916	0.4002
161	AP2A2	adaptor related protein complex 2 alpha 2 subunit	21.4125	1345.85	0.376035	0.9054	0.905	23.2627	867.964	0.476071	0.5937	0.5933	24.3091	493.463	0.526112	0.3974	0.394	24.6915	331.886	0.579316	0.4073	0.4155
6277	S100A6	S100 calcium binding protein A6	25.9191	270.33	0.606791	0.065	0.0653	24.6765	500.169	0.54972	0.2414	0.2464	25.9276	NaN	0.606019	1	1	24.6839	323.175	0.578901	0.3862	0.3965
5478	PPIA	peptidylprolyl isomerase A	26.8889	164.584	0.656445	0.0231	0.0222	25.6486	324.008	0.600363	0.1006	0.1061	26.5062	211.865	0.634586	0.08	0.0773	24.6751	330.817	0.578413	0.4048	0.4069
11322	TMC6	transmembrane channel like 6	24.4887	539.19	0.533545	0.2619	0.2619	24.5598	528.711	0.543644	0.2698	0.2701	24.7605	404.752	0.548399	0.2784	0.2766	24.6668	331.632	0.577959	0.4127	0.4041
6102	RP2	RP2, ARL3 GTPase activating protein	25.672	310.544	0.594136	0.0878	0.0939	25.764	306.405	0.606372	0.0929	0.0879	25.5327	295.946	0.586523	0.1514	0.1586	24.6667	334.018	0.577952	0.4159	0.4061
10312	TCIRG1	T cell immune regulator 1, ATPase H+ transporting V0 subunit a3	22.6019	1017.65	0.436937	0.6912	0.6979	22.787	949.959	0.451289	0.6631	0.6578	23.3597	647.019	0.479236	0.5869	0.6009	24.6542	326.328	0.577268	0.3975	0.4079
83959	SLC4A11	solute carrier family 4 member 11	21.7517	1249.85	0.393402	0.8535	0.8537	22.998	937.644	0.462282	0.6612	0.6569	24.5919	450.049	0.540075	0.3359	0.3441	24.6403	333.778	0.576498	0.4157	0.4162
11018	TMED1	transmembrane p24 trafficking protein 1	26.792	178.539	0.651486	0.0255	0.0262	26.6885	191.496	0.654536	0.0332	0.0332	24.7954	422.552	0.550118	0.3051	0.312	24.6348	336.575	0.576197	0.4219	0.41
51107	APH1A	aph-1 homolog A, gamma-secretase subunit	24.5591	522.528	0.537153	0.2483	0.2534	23.5087	802.838	0.488887	0.5322	0.5276	23.3611	608.715	0.479306	0.5452	0.5485	24.6277	327.793	0.575806	0.4065	0.4052
4072	EPCAM	EPCAM	NaN	NaN	NaN	NaN	NaN	21.8865	NaN	0.404378	1	1	NaN	NaN	NaN	NaN	NaN	24.6183	338.231	0.575289	0.4122	0.4202
150696	PROM2	prominin 2	22.9446	NaN	0.454486	1	1	NaN	NaN	NaN	NaN	NaN	24.2623	498.189	0.523799	0.4009	0.4035	24.6132	229.756	0.575007	0.2445	0.239
2597	GAPDH	glyceraldehyde-3-phosphate dehydrogenase	30.1584	21.9848	0.823853	0	0	28.7815	55.7474	0.763566	0.0015	0.0012	26.6304	198.468	0.640717	0.0689	0.064	24.6127	328.481	0.574982	0.404	0.3969
1130	LYST	lysosomal trafficking regulator	21.7357	1244.98	0.392582	0.8496	0.8484	20.0021	1595.48	0.306215	0.9849	0.9859	NaN	NaN	NaN	NaN	NaN	24.5947	297.908	0.573991	0.3497	0.3555
51114	ZDHHC9	zinc finger DHHC-type containing 9	20.7412	1527.42	0.341662	0.9669	0.9682	20.9213	1498.22	0.354098	0.9706	0.9717	21.4872	NaN	0.386787	1	1	24.5494	337.037	0.571495	0.4131	0.4119
8078	USP5	ubiquitin specific peptidase 5	23.0369	899.621	0.459211	0.601	0.5884	21.8003	1255.09	0.399892	0.8788	0.875	23.895	NaN	0.505663	1	1	24.5373	339.76	0.570829	0.4307	0.4088
3632	INPP5A	inositol polyphosphate-5-phosphatase A	21.595	1301.26	0.385379	0.8745	0.8858	21.6	1317.12	0.389455	0.9001	0.9061	23.4387	629.362	0.483137	0.5765	0.5763	24.5291	343.252	0.570377	0.4249	0.4269
23603	CORO1C	coronin 1C	24.8798	452.299	0.553573	0.1937	0.1908	25.3079	384.374	0.582614	0.1499	0.1461	26.9529	190.016	0.656638	0.0644	0.0599	24.5261	346.456	0.570211	0.4389	0.4319
253260	RICTOR	RPTOR independent companion of MTOR complex 2	NaN	NaN	NaN	NaN	NaN	19.1243	1724.92	0.260485	0.998	0.9978	22.7111	745.328	0.447216	0.6997	0.7073	24.5163	342.872	0.569677	0.4308	0.4203
5093	PCBP1	poly(rC) binding protein 1	24.4317	552.946	0.530631	0.2727	0.2813	23.77	724.056	0.502501	0.4511	0.4548	23.5595	616.328	0.489102	0.5534	0.5568	24.4677	349.428	0.566998	0.43	0.4413
4919	ROR1	receptor tyrosine kinase like orphan receptor 1	NaN	NaN	NaN	NaN	NaN	NaN	NaN	NaN	NaN	NaN	22.3903	812.883	0.431378	0.7761	0.7761	24.4556	352.109	0.566335	0.4396	0.441
1362	CPD	carboxypeptidase D	25.7116	301.705	0.596163	0.0831	0.0861	25.1972	403.738	0.576846	0.1611	0.1642	21.8265	886.194	0.403541	0.8415	0.8403	24.4405	355.497	0.565499	0.4508	0.4459
5412	UBL3	ubiquitin like 3	20.0912	1635.55	0.308382	0.9832	0.9852	22.1022	1191.04	0.415617	0.8432	0.843	22.5976	779.937	0.441612	0.7545	0.7387	24.4336	355.387	0.565121	0.4518	0.4584
54795	TRPM4	transient receptor potential cation channel subfamily M member 4	27.0231	153.943	0.663318	0.0202	0.0196	27.267	133.612	0.684671	0.0132	0.0157	27.3607	142.175	0.676774	0.0357	0.0318	24.3668	356.86	0.561444	0.4521	0.4493
7251	TSG101	tumor susceptibility 101	NaN	NaN	NaN	NaN	NaN	NaN	NaN	NaN	NaN	NaN	23.1498	669.182	0.468874	0.6176	0.6035	24.3616	357.969	0.561158	0.4514	0.4554
81542	TMX1	thioredoxin related transmembrane protein 1	30.7116	14.9106	0.85218	0	0	31.6478	7.88374	0.912885	0	0	28.3167	96.0377	0.723972	0.0132	0.0129	24.3516	358.548	0.560607	0.4456	0.4462
3326	HSP90AB1	heat shock protein 90 alpha family class B member 1	28.2766	78.4993	0.727503	0.0035	0.0032	26.1292	254.631	0.6254	0.0603	0.0611	27.2234	149.732	0.669995	0.0332	0.0353	24.3505	362.547	0.560548	0.4694	0.4489
5836	PYGL	glycogen phosphorylase L	23.5089	729.627	0.483379	0.4396	0.4464	22.8277	1000.78	0.453413	0.7178	0.7006	25.6134	292.735	0.590506	0.1524	0.152	24.3357	360.861	0.559734	0.4598	0.4585
23654	PLXNB2	plexin B2	23.5245	768.783	0.484174	0.4648	0.4731	24.5148	541.307	0.541301	0.2874	0.2805	25.8888	290.525	0.604102	0.1498	0.1504	24.3268	365.82	0.559241	0.4612	0.4574
200734	SPRED2	sprouty related EVH1 domain containing 2	23.9103	672.784	0.503929	0.3919	0.3839	24.4267	559.574	0.536709	0.2962	0.298	25.231	363.397	0.571628	0.2304	0.2247	24.2923	366.183	0.557341	0.4644	0.463
3309	HSPA5	heat shock protein family A (Hsp70) member 5	27.3016	135.151	0.677575	0.0132	0.0131	26.5648	200.876	0.648093	0.0383	0.0372	25.5393	314.204	0.586849	0.1796	0.1778	24.2795	368.158	0.556638	0.467	0.4731
6509	SLC1A4	solute carrier family 1 member 4	24.3157	576.484	0.524688	0.2973	0.2996	24.5452	488.33	0.542882	0.2335	0.2367	26.8572	196.342	0.651916	0.0619	0.0713	24.276	368.771	0.556445	0.4628	0.4625
57552	NCEH1	neutral cholesterol ester hydrolase 1	28.3312	74.5376	0.730298	0.0038	0.0023	28.3933	70.986	0.743342	0.0028	0.0037	27.0088	184.339	0.6594	0.0608	0.0565	24.2264	375.566	0.553715	0.4808	0.4851
374395	TMEM179B	transmembrane protein 179B	25.3527	366.207	0.577786	0.1288	0.1272	26.1117	260.236	0.624488	0.064	0.0648	23.4166	NaN	0.482048	1	1	24.2208	374.872	0.553406	0.4817	0.4816
148641	SLC35F3	solute carrier family 35 member F3	19.8395	1708.01	0.29549	0.9948	0.9934	20.246	1619.51	0.318922	0.989	0.9884	21.8895	NaN	0.406649	1	1	24.2016	377.082	0.55235	0.4871	0.4791
8453	CUL2	cullin 2	21.8492	1231.32	0.398394	0.847	0.8452	20.5414	1513.52	0.334307	0.9739	0.9737	23.152	685.42	0.468982	0.6451	0.6372	24.1671	380.45	0.550448	0.4869	0.4945
9495	AKAP5	A-kinase anchoring protein 5	20.8544	NaN	0.347461	1	1	21.9601	NaN	0.408212	1	1	NaN	NaN	NaN	NaN	NaN	24.1641	378.048	0.550287	0.4898	0.4895
9520	NPEPPS	aminopeptidase puromycin sensitive	27.3305	134.753	0.679057	0.0145	0.0125	24.047	652.548	0.516928	0.3866	0.3864	26.1334	262.453	0.616178	0.1221	0.1226	24.1499	364.074	0.549506	0.4629	0.4574
135228	CD109	CD109 molecule	24.6018	506.214	0.539336	0.2402	0.2267	23.3022	865.63	0.478131	0.5934	0.5912	26.9767	181.291	0.657815	0.0561	0.0562	24.0893	295.413	0.546171	0.3479	0.3521
6857	SYT1	synaptotagmin 1	20.5407	1578.96	0.331394	0.9779	0.9775	20.6139	1515.7	0.338084	0.9739	0.9728	21.2483	NaN	0.374993	1	1	24.0843	385.793	0.545893	0.4987	0.4956
5223	PGAM1	phosphoglycerate mutase 1	24.5475	523.845	0.53656	0.2499	0.2463	22.4074	1107.44	0.431517	0.79	0.79	24.0138	535.158	0.511529	0.4511	0.452	24.07	383.914	0.545104	0.4974	0.4854
4190	MDH1	malate dehydrogenase 1	22.6037	1006.01	0.437028	0.6959	0.6841	20.9691	NaN	0.356591	1	1	23.1755	673.303	0.470141	0.6168	0.6242	24.0573	389.05	0.544407	0.5166	0.4981
4199	ME1	malic enzyme 1	21.2295	1385.1	0.366667	0.9191	0.9224	20.0718	1657.23	0.309844	0.9918	0.9935	25.5054	329.647	0.585173	0.2013	0.1896	24.0454	392.989	0.543753	0.5077	0.5101
2934	GSN	gelsolin	20.2936	1629	0.318744	0.9834	0.9838	19.6234	1725.08	0.286485	0.9978	0.9977	23.8095	579.18	0.501442	0.5159	0.5137	24.0453	387.023	0.543746	0.4939	0.4917
84418	CYSTM1	cysteine rich transmembrane module containing 1	22.1651	1140.51	0.41457	0.791	0.7848	23.0312	936.39	0.46401	0.6509	0.6491	23.0599	616.079	0.464436	0.544	0.5546	24.0446	376.153	0.543706	0.4807	0.485
3700	ITIH4	inter-alpha-trypsin inhibitor heavy chain family member 4	NaN	NaN	NaN	NaN	NaN	NaN	NaN	NaN	NaN	NaN	21.151	1012.72	0.37019	0.9227	0.9252	24.0402	391.302	0.543468	0.4998	0.5087
6813	STXBP2	syntaxin binding protein 2	21.2786	1367.66	0.369179	0.9112	0.912	22.4276	1093.33	0.432567	0.7778	0.7755	25.1713	375.907	0.568681	0.2464	0.2502	23.9933	370.17	0.540885	0.4633	0.4659
56654	NPDC1	neural proliferation, differentiation and control 1	21.0205	1459.99	0.355965	0.9437	0.9468	20.4332	1552.47	0.328674	0.979	0.9801	19.7214	1127.62	0.299606	0.9746	0.968	23.9921	399.035	0.540817	0.5205	0.5191
4267	CD99	CD99 molecule (Xg blood group)	20.3361	1629.52	0.32092	0.9852	0.983	22.2713	1135.67	0.424427	0.8075	0.8074	20.9767	1008.02	0.361586	0.9208	0.9238	23.9889	389.727	0.540642	0.5085	0.4961
5021	OXTR	oxytocin receptor	19.6553	1727.39	0.286062	0.995	0.9965	20.5225	1584.48	0.333325	0.985	0.9835	22.4508	NaN	0.434362	1	1	23.9853	398.969	0.540443	0.5273	0.5238
10576	CCT2	chaperonin containing TCP1 subunit 2	24.4328	542.903	0.530685	0.267	0.272	23.7749	730.02	0.502753	0.4585	0.4644	27.9639	116.081	0.706553	0.0207	0.0188	23.96	368.936	0.539049	0.4705	0.4589
123920	CMTM3	CKLF like MARVEL transmembrane domain containing 3	21.3216	1355.12	0.371382	0.9083	0.9105	22.2345	1146.95	0.422508	0.8126	0.8121	23.8438	NaN	0.503136	1	1	23.9486	372.177	0.538423	0.4777	0.4637
6950	TCP1	t-complex 1	25.334	369.883	0.57683	0.1257	0.133	23.1369	907.588	0.469516	0.6186	0.6272	26.942	193.133	0.656098	0.0621	0.0646	23.942	404.9	0.538062	0.5245	0.5324
9351	SLC9A3R2	SLC9A3 regulator 2	22.0899	1139.95	0.410723	0.7912	0.7945	22.7915	998.567	0.451522	0.7089	0.7062	22.826	637.08	0.452887	0.5742	0.5767	23.9402	404.956	0.537959	0.5242	0.5226
5358	PLS3	plastin 3	25.9138	275.669	0.606519	0.0684	0.072	21.3813	1278.47	0.37806	0.8906	0.8861	26.9526	188.784	0.656624	0.0605	0.0608	23.9397	368.652	0.537931	0.4758	0.4637
57403	RAB22A	RAB22A, member RAS oncogene family	NaN	NaN	NaN	NaN	NaN	NaN	NaN	NaN	NaN	NaN	20.2004	NaN	0.323258	1	1	23.9328	402.999	0.537552	0.5328	0.5262
6175	RPLP0	ribosomal protein lateral stalk subunit P0	23.8157	690.704	0.499085	0.4057	0.4094	24.3751	570.991	0.534022	0.3034	0.3072	25.1388	380.91	0.567075	0.2527	0.2514	23.918	407.426	0.536738	0.525	0.5279
9805	SCRN1	secernin 1	21.3842	1355.33	0.374585	0.9065	0.9078	20.8869	1500.32	0.352307	0.9699	0.9699	24.2766	499.268	0.524508	0.3933	0.4018	23.9078	407.696	0.536176	0.5301	0.5282
113026	PLCD3	phospholipase C delta 3	26.7079	183.949	0.647177	0.0301	0.0265	27.645	108.269	0.70436	0.0062	0.008	27.9356	114.431	0.705159	0.0187	0.0174	23.9064	390.651	0.536103	0.4981	0.507
26227	PHGDH	phosphoglycerate dehydrogenase	25.4275	352.019	0.581615	0.1148	0.114	24.1289	634.214	0.521196	0.366	0.3694	25.8111	301.046	0.600267	0.1586	0.1591	23.8875	386.54	0.535058	0.4947	0.4951
55612	FERMT1	fermitin family member 1	NaN	NaN	NaN	NaN	NaN	NaN	NaN	NaN	NaN	NaN	22.6244	691.001	0.442933	0.6482	0.6439	23.8815	392.107	0.534728	0.4973	0.4989
10818	FRS2	fibroblast growth factor receptor substrate 2	21.81	1235.35	0.396391	0.8405	0.843	22.3757	1113.78	0.429862	0.7877	0.7916	21.1913	1005.92	0.372182	0.9231	0.9205	23.8661	407.823	0.53388	0.5311	0.5383
158	ADSL	adenylosuccinate lyase	21.8411	1229.98	0.397979	0.8464	0.8413	NaN	NaN	NaN	NaN	NaN	22.2359	779.88	0.423755	0.7408	0.7558	23.8568	413.11	0.533369	0.5415	0.5386
3178	HNRNPA1	heterogeneous nuclear ribonucleoprotein A1	25.9176	274.007	0.606709	0.0676	0.0731	26.0678	265.13	0.6222	0.0618	0.0697	25.5752	328.495	0.588621	0.195	0.1887	23.8528	413.55	0.533148	0.5419	0.5461
6652	SORD	sorbitol dehydrogenase	21.5393	1316.16	0.38253	0.8876	0.8917	19.2609	1767.29	0.2676	0.9996	0.999	21.9282	NaN	0.408563	1	1	23.8354	408.446	0.53219	0.5389	0.5307
8331	HIST1H2AJ	HIST1H2AJ	25.8238	286.468	0.60191	0.0725	0.0719	27.9825	88.8648	0.721944	0.0042	0.0049	NaN	NaN	NaN	NaN	NaN	23.8311	416.211	0.531955	0.5497	0.5452
51160	VPS28	VPS28, ESCRT-I subunit	NaN	NaN	NaN	NaN	NaN	NaN	NaN	NaN	NaN	NaN	NaN	NaN	NaN	NaN	NaN	23.825	383.558	0.53162	0.5029	0.4881
4323	MMP14	matrix metallopeptidase 14	26.5475	201.485	0.638964	0.0332	0.037	26.7211	187.309	0.656235	0.0309	0.0314	22.5068	703.064	0.437128	0.6559	0.6603	23.8223	412.983	0.531468	0.5307	0.5422
5239	PGM5	phosphoglucomutase 5	19.5955	1691.27	0.282999	0.9928	0.9933	22.1687	1171.68	0.419083	0.8239	0.8331	24.6699	438.076	0.543923	0.3251	0.3203	23.7898	416.125	0.529679	0.5482	0.5452
7097	TLR2	toll like receptor 2	18.9064	1778.15	0.247714	0.9977	0.9982	21.4387	1343.79	0.381052	0.9182	0.9208	24.2451	495.556	0.522949	0.4143	0.3864	23.7835	406.276	0.529337	0.5365	0.53
80381	CD276	CD276 molecule	25.2983	378.363	0.575003	0.1336	0.1358	24.847	462.224	0.558604	0.2229	0.2104	26.4342	193.371	0.631031	0.0622	0.0643	23.7827	351.027	0.529291	0.4352	0.4305
8673	VAMP8	vesicle associated membrane protein 8	22.0417	1143.86	0.408252	0.7943	0.7924	23.9612	676.102	0.512461	0.4131	0.4056	22.0779	789.906	0.415953	0.7538	0.7511	23.7756	414.004	0.528902	0.5366	0.5429
821	CANX	calnexin	29.7837	27.5014	0.80467	0.0001	0.0001	30.0917	21.3443	0.831823	0	0	27.7107	131.657	0.694055	0.027	0.0248	23.756	423.344	0.527821	0.5576	0.5598
7402	UTRN	utrophin	22.7062	991.842	0.442277	0.6778	0.67	24.2107	613.276	0.525455	0.3465	0.3516	25.7457	304.285	0.597035	0.1661	0.1636	23.7556	382.811	0.527798	0.485	0.4904
203111	ERICH5	glutamate rich 5	24.3139	577.027	0.524597	0.3053	0.2945	24.4214	561.043	0.536433	0.301	0.2938	23.5817	568.024	0.490196	0.4891	0.4869	23.7484	419.318	0.527404	0.5443	0.5413
7317	UBA1	ubiquitin like modifier activating enzyme 1	31.0614	11.8878	0.87009	0	0.0001	25.9779	277.797	0.617517	0.0758	0.0739	27.8842	121.63	0.702616	0.0234	0.0236	23.7339	400.25	0.526604	0.5167	0.5168
16	AARS	alanyl-tRNA synthetase	25.5577	327.908	0.588284	0.0975	0.097	24.5888	521.214	0.545152	0.2613	0.2629	26.6897	204.064	0.643644	0.0729	0.0707	23.7257	391.737	0.526152	0.4966	0.4996
23002	DAAM1	dishevelled associated activator of morphogenesis 1	20.7751	NaN	0.3434	1	1	20.7438	1524.7	0.344854	0.9777	0.9747	22.6142	NaN	0.442431	1	1	23.7179	418.569	0.525725	0.544	0.5393
388588	SMIM1	small integral membrane protein 1 (Vel blood group)	23.6657	736.982	0.491407	0.4474	0.4535	23.8717	692.666	0.507798	0.4302	0.4333	22.9547	693.084	0.459241	0.6465	0.6556	23.6776	427.394	0.523505	0.5647	0.562
10985	GCN1	GCN1, eIF2 alpha kinase activator homolog	25.2809	375.102	0.57411	0.1296	0.1247	26.3182	232.998	0.635242	0.0506	0.0513	27.2119	161.653	0.669424	0.0458	0.0465	23.6546	431.971	0.522237	0.5694	0.5728
56262	LRRC8A	leucine rich repeat containing 8 VRAC subunit A	19.8696	1681.52	0.297033	0.9905	0.9905	22.0315	NaN	0.411935	1	1	24.5531	463.103	0.538158	0.3551	0.3514	23.6461	412.853	0.521772	0.5407	0.5415
23545	ATP6V0A2	ATPase H+ transporting V0 subunit a2	27.208	142.774	0.672785	0.0124	0.014	27.4439	120.915	0.693886	0.0105	0.0092	24.972	401.253	0.558839	0.2731	0.2824	23.6458	425.768	0.521755	0.5542	0.5528
64759	TNS3	tensin 3	22.5447	1020.63	0.434005	0.7004	0.6991	22.3655	1121.85	0.429335	0.7947	0.8016	22.1659	846.095	0.420299	0.8079	0.7988	23.6398	433.59	0.521423	0.5779	0.5673
23317	DNAJC13	DnaJ heat shock protein family (Hsp40) member C13	25.4006	348.754	0.58024	0.1138	0.1124	26.9814	160.18	0.669792	0.0199	0.0225	27.5238	138.394	0.684823	0.0278	0.0305	23.6279	414.92	0.520767	0.5413	0.5355
4363	ABCC1	ATP binding cassette subfamily C member 1	19.4455	1722.88	0.275317	0.9939	0.9939	22.9377	950.878	0.459138	0.6707	0.6664	27.0148	182.731	0.659695	0.058	0.0614	23.6241	428.294	0.520558	0.5631	0.5668
6135	RPL11	ribosomal protein L11	24.035	645.764	0.510315	0.3652	0.3599	24.7811	481.816	0.555171	0.2286	0.229	23.0894	692.6	0.46589	0.6516	0.6477	23.6137	434.244	0.519988	0.5708	0.5776
51614	ERGIC3	ERGIC and golgi 3	27.7103	110.004	0.698503	0.0075	0.0065	27.8064	98.7782	0.71277	0.0079	0.0056	25.9888	280.356	0.609038	0.1361	0.149	23.6103	433.806	0.519802	0.5765	0.5692
2495	FTH1	ferritin heavy chain 1	19.5528	NaN	0.280812	1	1	NaN	NaN	NaN	NaN	NaN	22.2041	840.279	0.422182	0.8016	0.799	23.5791	438.972	0.518084	0.5742	0.5769
3840	KPNA4	karyopherin subunit alpha 4	NaN	NaN	NaN	NaN	NaN	21.4112	1331.7	0.37962	0.913	0.9171	23.9526	513.803	0.508511	0.4213	0.4223	23.5715	433.798	0.517662	0.5762	0.576
7905	REEP5	receptor accessory protein 5	25.1861	391.23	0.569255	0.143	0.1376	24.6188	506.564	0.546718	0.245	0.2436	22.8911	723.875	0.456103	0.6906	0.6754	23.5612	435.021	0.517099	0.5754	0.5805
440	ASNS	asparagine synthetase (glutamine-hydrolyzing)	28.8798	51.8363	0.758388	0.001	0.0009	26.6258	198.786	0.651269	0.0365	0.0354	27.1243	172.348	0.665101	0.0511	0.0473	23.5551	428.79	0.516759	0.5684	0.5674
51678	MPP6	membrane palmitoylated protein 6	24.765	479.102	0.547693	0.2093	0.2131	25.8571	294.545	0.611222	0.0874	0.0859	24.0108	537.07	0.511382	0.4442	0.4456	23.5518	411.054	0.51658	0.5309	0.529
25796	PGLS	6-phosphogluconolactonase	19.5859	1709.18	0.282508	0.9932	0.9932	NaN	NaN	NaN	NaN	NaN	21.2991	974.82	0.377504	0.9075	0.9043	23.5432	306.111	0.516108	0.3673	0.3669
642	BLMH	bleomycin hydrolase	20.8533	1497.6	0.3474	0.9571	0.9558	20.2176	NaN	0.317439	1	1	22.3757	814.675	0.430655	0.775	0.7772	23.5398	423.659	0.515921	0.5504	0.5567
956	ENTPD3	ectonucleoside triphosphate diphosphohydrolase 3	NaN	NaN	NaN	NaN	NaN	18.8714	1784.8	0.24731	0.9994	0.9994	21.5056	948.888	0.387699	0.8926	0.8908	23.5231	450.955	0.515	0.6017	0.5962
5500	PPP1CB	protein phosphatase 1 catalytic subunit beta	NaN	NaN	NaN	NaN	NaN	21.6665	1304.64	0.39292	0.9076	0.8999	23.1261	681.333	0.467704	0.6369	0.6393	23.4893	383.074	0.513139	0.4979	0.4932
8607	RUVBL1	RuvB like AAA ATPase 1	22.1576	1133.57	0.414187	0.7772	0.78	22.6926	1039.85	0.446372	0.7391	0.7389	22.9548	711.174	0.459247	0.668	0.6659	23.4612	447.214	0.511595	0.5847	0.5976
55512	SMPD3	sphingomyelin phosphodiesterase 3	NaN	NaN	NaN	NaN	NaN	NaN	NaN	NaN	NaN	NaN	NaN	NaN	NaN	NaN	NaN	23.4514	448.598	0.511051	0.5979	0.5959
4735	SEPT2	septin 2	23.4861	774.688	0.482209	0.4851	0.4755	22.715	1026.42	0.447539	0.7341	0.7297	26.2072	258.223	0.619821	0.1191	0.1147	23.3949	431.446	0.507945	0.5702	0.5678
7407	VARS	valyl-tRNA synthetase	24.6016	513.844	0.539329	0.2459	0.2472	23.8816	703.729	0.508312	0.436	0.4442	25.022	392.138	0.561309	0.2656	0.2678	23.3916	454.792	0.507763	0.6037	0.5982
1434	CSE1L	chromosome segregation 1 like	25.4911	335.019	0.584871	0.1071	0.1001	25.7316	310.579	0.604686	0.0931	0.0986	27.7056	130.799	0.693803	0.0271	0.0291	23.378	409.486	0.507014	0.5272	0.5394
9578	CDC42BPB	CDC42 binding protein kinase beta	19.9376	1701.85	0.300516	0.991	0.993	19.4259	1732.81	0.276196	0.9981	0.9984	20.7718	NaN	0.351467	1	1	23.3537	463.974	0.505674	0.6276	0.6253
5097	PCDH1	protocadherin 1	NaN	NaN	NaN	NaN	NaN	NaN	NaN	NaN	NaN	NaN	20.3271	1106.75	0.32951	0.9686	0.9657	23.3514	449.914	0.50555	0.6102	0.6014
5701	PSMC2	proteasome 26S subunit, ATPase 2	23.5937	756.306	0.487719	0.4685	0.4643	22.8748	983.273	0.455863	0.6935	0.6992	24.5765	457.377	0.539312	0.3549	0.349	23.3463	465.606	0.505265	0.6252	0.6135
57470	LRRC47	leucine rich repeat containing 47	23.2255	854.946	0.46887	0.5513	0.5617	21.6926	1263.57	0.394279	0.8816	0.8838	24.1093	529.2	0.516244	0.4489	0.4427	23.3442	466.915	0.505151	0.6235	0.6213
55248	TMEM206	transmembrane protein 206	25.6925	304.984	0.595188	0.0851	0.0832	26.0652	265.871	0.622067	0.0727	0.0664	24.77	NaN	0.548867	1	1	23.3285	449.466	0.50429	0.5958	0.6001
51715	RAB23	RAB23, member RAS oncogene family	NaN	NaN	NaN	NaN	NaN	NaN	NaN	NaN	NaN	NaN	NaN	NaN	NaN	NaN	NaN	23.318	460.984	0.503712	0.6116	0.6125
6382	SDC1	syndecan 1	NaN	NaN	NaN	NaN	NaN	NaN	NaN	NaN	NaN	NaN	21.3757	966.309	0.381283	0.9006	0.9003	23.2957	472.506	0.502484	0.6308	0.6376
55832	CAND1	cullin associated and neddylation dissociated 1	24.2643	592.137	0.522059	0.3115	0.3155	23.441	806.881	0.485359	0.5393	0.5311	26.4525	210.147	0.631935	0.0799	0.0849	23.2776	340.748	0.501485	0.4189	0.4215
9761	MLEC	malectin	29.4665	34.2143	0.788427	0.0002	0.0002	30.111	20.2956	0.832827	0.0001	0.0001	27.6185	141.406	0.689499	0.0342	0.0321	23.2539	479.34	0.500182	0.6459	0.6405
3836	KPNA1	karyopherin subunit alpha 1	22.2904	1102.54	0.420987	0.7566	0.758	23.0276	936.877	0.463823	0.6564	0.6468	22.5264	790.091	0.438094	0.752	0.7547	23.253	476.017	0.500132	0.6363	0.6353
3916	LAMP1	lysosomal associated membrane protein 1	23.1312	838.575	0.464039	0.5401	0.5462	24.0917	642.369	0.519257	0.3743	0.3726	23.5893	583.983	0.490571	0.511	0.5083	23.2398	460.691	0.499405	0.6126	0.6119
6573	SLC19A1	solute carrier family 19 member 1	24.5945	504.396	0.538967	0.2342	0.227	24.9833	444.603	0.565704	0.2021	0.1869	23.3183	447.622	0.477194	0.3345	0.3444	23.2285	414.157	0.498785	0.5429	0.5478
5880	RAC2	Rac family small GTPase 2	23.0118	848.313	0.457924	0.5526	0.5491	25.5526	340.691	0.595359	0.1129	0.1163	25.0471	320.299	0.562545	0.188	0.1797	23.1898	453.762	0.496651	0.6081	0.5981
79572	ATP13A3	ATPase 13A3	25.2838	378.447	0.574261	0.1387	0.1337	24.8294	472.948	0.557685	0.2155	0.2188	24.4173	482.643	0.53145	0.381	0.3729	23.1755	444.578	0.495865	0.585	0.5911
79581	SLC52A2	solute carrier family 52 member 2	22.9053	NaN	0.452472	1	1	23.8177	714.02	0.504983	0.4484	0.4477	22.7723	638.533	0.450237	0.5809	0.5837	23.1752	485.358	0.495848	0.6493	0.6535
8754	ADAM9	ADAM metallopeptidase domain 9	18.908	1820.78	0.247794	0.9988	0.9992	21.1376	1430.5	0.365367	0.9469	0.9493	22.6394	770.781	0.443672	0.7297	0.7353	23.1366	444.79	0.493725	0.5902	0.5971
4831	NME2	NME2	25.97	266.212	0.609394	0.0672	0.0612	24.3853	569.314	0.534551	0.3063	0.3046	26.5588	224.883	0.637181	0.0858	0.0889	23.1179	483.425	0.492693	0.6468	0.6496
54602	NDFIP2	Nedd4 family interacting protein 2	20.4386	1603.42	0.326166	0.9797	0.9807	20.4218	1593.35	0.328079	0.9869	0.9857	NaN	NaN	NaN	NaN	NaN	23.1121	475.994	0.492376	0.6371	0.6322
9630	GNA14	G protein subunit alpha 14	22.5079	1036.53	0.432122	0.7105	0.7102	22.7907	945.795	0.451481	0.6568	0.6606	24.48	473.663	0.534549	0.3657	0.3703	23.0875	459.891	0.491022	0.6149	0.61
7086	TKT	transketolase	25.6829	309.2	0.594696	0.0847	0.0869	20.6101	NaN	0.337889	1	1	25.5176	332.871	0.585774	0.1957	0.1993	23.0864	480.304	0.490959	0.6381	0.637
26999	CYFIP2	cytoplasmic FMR1 interacting protein 2	NaN	NaN	NaN	NaN	NaN	21.4645	NaN	0.382394	1	1	21.5229	868.599	0.388549	0.8336	0.8299	23.0767	492.987	0.490428	0.669	0.6638
29969	MDFIC	MyoD family inhibitor domain containing	22.9009	938.377	0.452246	0.6284	0.633	22.5395	1049.91	0.438398	0.7554	0.7434	21.3283	978.961	0.378942	0.9109	0.9032	23.0686	481.477	0.489983	0.6434	0.65
829	CAPZA1	capping actin protein of muscle Z-line alpha subunit 1	22.1251	1137.43	0.41252	0.7867	0.7791	21.096	NaN	0.363202	1	1	23.8244	549.171	0.502182	0.4601	0.4702	23.0544	498.845	0.489198	0.6718	0.6759
5052	PRDX1	peroxiredoxin 1	27.3804	131.575	0.681614	0.0138	0.0099	25.0966	415.817	0.571607	0.1705	0.1774	21.5526	520.904	0.390018	0.433	0.4353	23.0507	453.542	0.488994	0.6097	0.6123
1131	CHRM3	cholinergic receptor muscarinic 3	24.5273	530.411	0.535523	0.2523	0.2538	24.7598	484.423	0.554061	0.229	0.2375	24.1471	519.304	0.518113	0.4169	0.4118	23.0298	498.612	0.487843	0.6731	0.6717
493	ATP2B4	ATPase plasma membrane Ca2+ transporting 4	NaN	NaN	NaN	NaN	NaN	21.0441	1428.66	0.360494	0.9491	0.9493	24.9211	398.704	0.556327	0.2775	0.2775	23.0104	390.571	0.486778	0.5043	0.5107
23352	UBR4	ubiquitin protein ligase E3 component n-recognin 4	21.4021	1339.29	0.375505	0.8972	0.9015	22.0845	1193.41	0.414692	0.8485	0.8425	23.0107	667.694	0.462004	0.6156	0.6116	22.9821	490.355	0.485218	0.6563	0.6586
63893	UBE2O	ubiquitin conjugating enzyme E2 O	27.2341	140.735	0.674119	0.0147	0.0137	22.8128	986.982	0.452633	0.6898	0.6975	23.038	673.965	0.463354	0.624	0.6255	22.9782	503.999	0.485002	0.6771	0.6721
10252	SPRY1	sprouty RTK signaling antagonist 1	24.6898	497.38	0.543845	0.2251	0.2266	25.0776	422.138	0.570615	0.1699	0.1747	23.9911	545.965	0.510409	0.4615	0.4733	22.9693	492.433	0.484517	0.6607	0.6547
2810	SFN	stratifin	20.9948	1449.91	0.354649	0.9465	0.9438	19.6855	1720.77	0.289722	0.9972	0.9979	22.7468	752.36	0.448976	0.7112	0.7105	22.9686	506.326	0.484476	0.6838	0.6813
10527	IPO7	importin 7	24.8294	467.404	0.550993	0.2062	0.2025	23.6206	756.28	0.494717	0.497	0.4807	25.1631	346.56	0.568271	0.2133	0.2086	22.9679	433.933	0.484437	0.5725	0.5766
9294	S1PR2	sphingosine-1-phosphate receptor 2	20.7173	1532.74	0.34044	0.9641	0.9659	19.8726	1693.43	0.299467	0.9959	0.9963	23.2263	675.579	0.472649	0.6286	0.6282	22.9581	508.067	0.483898	0.6841	0.6824
55233	MOB1A	MOB kinase activator 1A	NaN	NaN	NaN	NaN	NaN	NaN	NaN	NaN	NaN	NaN	19.96	NaN	0.31139	1	1	22.9536	502.936	0.483649	0.6809	0.6726
3927	LASP1	LIM and SH3 protein 1	23.9181	671.191	0.50433	0.3862	0.3722	22.006	1209.27	0.410606	0.8515	0.8618	23.3958	644.888	0.481017	0.591	0.5982	22.9379	490.845	0.482784	0.6567	0.6693
153642	ARSK	arylsulfatase family member K	20.2042	NaN	0.314165	1	1	NaN	NaN	NaN	NaN	NaN	NaN	NaN	NaN	NaN	NaN	22.9366	510.088	0.482712	0.6864	0.6868
824	CAPN2	calpain 2	24.0865	596.097	0.512954	0.3171	0.3067	23.0709	932.612	0.466079	0.656	0.6529	25.4104	335.712	0.580483	0.1926	0.2005	22.9246	511.288	0.482051	0.6892	0.6902
967	CD63	CD63 molecule	27.959	94.5594	0.71124	0.0048	0.0055	27.783	100.928	0.711552	0.0063	0.0064	25.6273	278.061	0.591193	0.1393	0.1424	22.914	387.035	0.481473	0.4935	0.4961
3936	LCP1	lymphocyte cytosolic protein 1	19.905	1672.62	0.298846	0.9903	0.9912	NaN	NaN	NaN	NaN	NaN	21.4247	970.918	0.383704	0.899	0.9057	22.8488	519.069	0.477883	0.6983	0.6925
3339	HSPG2	heparan sulfate proteoglycan 2	19.9718	1648.75	0.302268	0.9859	0.9861	21.546	1336.09	0.386642	0.9145	0.9181	21.8665	890.089	0.405516	0.8414	0.8449	22.8475	520.031	0.477812	0.7058	0.6962
50488	MINK1	misshapen like kinase 1	NaN	NaN	NaN	NaN	NaN	NaN	NaN	NaN	NaN	NaN	NaN	NaN	NaN	NaN	NaN	22.8362	521.536	0.477189	0.7055	0.7089
23670	TMEM2	transmembrane protein 2	22.8934	938.825	0.45186	0.636	0.6253	23.0163	936.303	0.463236	0.6601	0.6554	22.7049	741.861	0.446907	0.7092	0.6996	22.8252	523.165	0.476584	0.7109	0.7133
11021	RAB35	RAB35, member RAS oncogene family	20.4619	NaN	0.327361	1	1	20.0242	1606.89	0.307365	0.9862	0.9872	24.7225	434.919	0.546519	0.3185	0.3177	22.8241	518.965	0.476522	0.692	0.7051
1832	DSP	desmoplakin	25.6766	310.713	0.594373	0.0848	0.0846	25.598	330.761	0.597725	0.1103	0.1084	25.8978	292.283	0.604549	0.1436	0.1479	22.8215	520.666	0.476378	0.7075	0.7043
170506	DHX36	DEAH-box helicase 36	20.2056	1647.93	0.314239	0.9879	0.9841	NaN	NaN	NaN	NaN	NaN	22.0689	867.856	0.415507	0.8266	0.8258	22.8178	522.178	0.476175	0.7071	0.703
26011	TENM4	teneurin transmembrane protein 4	20.6764	1551.13	0.338344	0.9694	0.9679	20.8213	NaN	0.34889	1	1	21.0355	NaN	0.364487	1	1	22.8061	522.402	0.47553	0.7019	0.7034
1729	DIAPH1	diaphanous related formin 1	NaN	NaN	NaN	NaN	NaN	NaN	NaN	NaN	NaN	NaN	21.5067	944.864	0.387751	0.8899	0.8851	22.7933	523.116	0.474828	0.7046	0.6992
21	ABCA3	ATP binding cassette subfamily A member 3	22.6147	1016.86	0.437593	0.6899	0.6951	23.4933	813.138	0.488083	0.5433	0.5382	20.8685	NaN	0.356241	1	1	22.7852	506.286	0.474381	0.6877	0.6855
10096	ACTR3	ARP3 actin related protein 3 homolog	22.6304	995.313	0.438397	0.6844	0.6822	22.4254	1107.55	0.432452	0.7833	0.7893	25.268	355.359	0.57345	0.2264	0.2182	22.7828	524.5	0.474246	0.7042	0.7029
5872	RAB13	RAB13, member RAS oncogene family	NaN	NaN	NaN	NaN	NaN	20.9342	1282.51	0.354772	0.8918	0.8915	22.778	739.639	0.450516	0.6987	0.6991	22.7766	467.917	0.473909	0.6236	0.6357
1936	EEF1D	eukaryotic translation elongation factor 1 delta	25.0943	415.198	0.564554	0.1656	0.1599	22.3555	1126.09	0.428813	0.803	0.8049	24.0664	513.113	0.514127	0.4292	0.4231	22.7645	507.225	0.473239	0.686	0.6901
6709	SPTAN1	spectrin alpha, non-erythrocytic 1	24.8783	456.718	0.553497	0.1847	0.1901	24.3985	566.407	0.535239	0.3057	0.3022	25.9141	287.136	0.605354	0.1422	0.1449	22.7644	527.309	0.473236	0.7132	0.716
23534	TNPO3	transportin 3	23.2166	842.555	0.468412	0.55	0.5494	24.9146	456.66	0.562123	0.204	0.2091	21.847	908.978	0.404551	0.8611	0.8594	22.7593	449.265	0.472954	0.6014	0.5987
140576	S100A16	S100 calcium binding protein A16	NaN	NaN	NaN	NaN	NaN	NaN	NaN	NaN	NaN	NaN	22.2791	NaN	0.425885	1	1	22.7583	511.515	0.472902	0.6833	0.6956
3615	IMPDH2	inosine monophosphate dehydrogenase 2	24.0089	650.316	0.50898	0.3633	0.3581	23.5996	778.002	0.493624	0.5055	0.511	25.1968	372.502	0.569935	0.2393	0.2408	22.7451	526.276	0.472175	0.7125	0.7175
26136	TES	testin LIM domain protein	23.2686	843.034	0.471072	0.5417	0.5488	22.0031	1212.44	0.410456	0.8526	0.858	23.1105	669.238	0.466936	0.6197	0.6228	22.691	533.662	0.469196	0.7276	0.7258
9411	ARHGAP29	Rho GTPase activating protein 29	21.2056	1405.55	0.365442	0.9287	0.9217	21.0832	1455.78	0.362535	0.9579	0.9572	21.9335	882.069	0.408822	0.8391	0.8397	22.6752	538.863	0.468324	0.7282	0.7356
79143	MBOAT7	membrane bound O-acyltransferase domain containing 7	24.9136	452.181	0.555305	0.1827	0.1896	26.3253	230.804	0.635616	0.0498	0.0524	23.8026	569.689	0.501105	0.5017	0.4978	22.6622	538.37	0.46761	0.7213	0.7236
1778	DYNC1H1	dynein cytoplasmic 1 heavy chain 1	26.9407	164.134	0.6591	0.0223	0.0206	26.5314	206.229	0.646352	0.039	0.0389	27.9517	117.219	0.705953	0.019	0.0209	22.6536	476.579	0.467135	0.6439	0.6369
26001	RNF167	ring finger protein 167	21.3308	1375.29	0.371852	0.9145	0.9137	21.965	1220.39	0.408468	0.8653	0.866	NaN	NaN	NaN	NaN	NaN	22.6326	518.619	0.465979	0.705	0.6975
2058	EPRS	glutamyl-prolyl-tRNA synthetase	26.5577	199.725	0.639488	0.0348	0.0319	24.7392	491.203	0.552989	0.2352	0.2391	25.453	340.702	0.582587	0.2181	0.2108	22.6313	541.494	0.465911	0.731	0.733
5834	PYGB	glycogen phosphorylase B	26.8315	172.094	0.653507	0.0244	0.0238	24.7347	491.04	0.552755	0.2365	0.2309	27.3638	160.035	0.676923	0.0448	0.0399	22.6183	352.037	0.465192	0.4402	0.4421
7920	ABHD16A	abhydrolase domain containing 16A	25.5438	333.764	0.587571	0.1035	0.0994	26.4949	212.022	0.644447	0.0417	0.0443	18.4641	NaN	0.237531	1	1	22.6025	512.58	0.464323	0.6914	0.6847
989	SEPT7	septin 7	22.2649	1112.64	0.419681	0.767	0.7615	21.823	1146.42	0.401072	0.8131	0.8222	25.1782	366.83	0.569017	0.2373	0.2384	22.5909	535.845	0.463687	0.7353	0.7274
23011	RAB21	RAB21, member RAS oncogene family	NaN	NaN	NaN	NaN	NaN	21.4204	NaN	0.380098	1	1	22.7546	NaN	0.44936	1	1	22.5874	545.885	0.463491	0.7389	0.7415
8665	EIF3F	eukaryotic translation initiation factor 3 subunit F	20.348	NaN	0.321528	1	1	NaN	NaN	NaN	NaN	NaN	18.8204	1171.5	0.255124	0.9842	0.9846	22.5792	547.747	0.463042	0.74	0.7378
5819	NECTIN2	nectin cell adhesion molecule 2	25.0265	427.848	0.561084	0.1632	0.1704	25.2987	378.445	0.582136	0.1424	0.1424	23.5256	496.924	0.487426	0.3955	0.4042	22.5675	420.981	0.462395	0.5487	0.5533
164	AP1G1	adaptor related protein complex 1 gamma 1 subunit	21.7393	1258.53	0.392767	0.8541	0.8569	21.0256	NaN	0.359531	1	1	21.1682	995.169	0.371037	0.9137	0.9134	22.5327	550.999	0.46048	0.7432	0.7455
9475	ROCK2	Rho associated coiled-coil containing protein kinase 2	21.5264	1312.82	0.381865	0.884	0.8882	20.7034	1541.44	0.342745	0.9774	0.9769	23.2165	674.808	0.472167	0.6303	0.6324	22.5265	555.208	0.46014	0.7415	0.7541
54847	SIDT1	SID1 transmembrane family member 1	22.9291	920.735	0.45369	0.6177	0.6203	24.356	577.214	0.533025	0.3217	0.3145	22.3063	829.795	0.427229	0.7936	0.7923	22.5124	552.708	0.459362	0.748	0.7478
3842	TNPO1	transportin 1	24.6723	501.274	0.542946	0.2282	0.2341	23.9885	672.098	0.513881	0.4091	0.4043	24.1244	516.13	0.51699	0.4135	0.4337	22.5064	491.426	0.459034	0.665	0.6628
4923	NTSR1	neurotensin receptor 1	19.8684	1715.67	0.29697	0.9939	0.9929	18.958	1768.29	0.251821	0.9997	0.9994	24.1835	516.115	0.519907	0.4253	0.427	22.4763	529.235	0.457377	0.7185	0.7193
2318	FLNC	filamin C	26.3975	217.255	0.631284	0.0399	0.0411	25.4208	363.466	0.588496	0.132	0.1313	27.4761	149.449	0.682469	0.0353	0.0391	22.4422	535.421	0.455499	0.721	0.727
374897	SBSN	suprabasin	20.2412	1620.84	0.316062	0.9827	0.9824	20.0278	1521.55	0.307554	0.9744	0.9742	22.9071	728.715	0.456891	0.6833	0.6865	22.4253	476.441	0.454567	0.6419	0.6364
10376	TUBA1B	tubulin alpha 1b	30.0473	23.1583	0.818165	0	0	28.2786	76.6874	0.737369	0.0026	0.002	27.9801	108.478	0.707355	0.0165	0.0146	22.4056	540.555	0.453483	0.7349	0.7303
23200	ATP11B	ATPase phospholipid transporting 11B (putative)	25.7401	300.291	0.597623	0.0822	0.0797	25.508	350.547	0.59304	0.1198	0.1195	24.0697	530.964	0.514291	0.4474	0.4511	22.3911	562.726	0.452688	0.7579	0.7586
23392	KIAA0368	KIAA0368	21.3615	1355.22	0.373424	0.9063	0.9081	21.1639	1427.78	0.366738	0.9514	0.9498	22.3686	NaN	0.430306	1	1	22.3827	542.699	0.452225	0.7313	0.7347
6128	RPL6	ribosomal protein L6	25.0903	418.353	0.564353	0.1568	0.1611	26.6151	195.825	0.650714	0.0356	0.0353	24.7734	429.218	0.549034	0.3125	0.3116	22.3758	564.275	0.451842	0.7658	0.7643
3872	KRT17	keratin 17	23.6222	743.847	0.48918	0.459	0.4541	22.5431	1010.6	0.438583	0.7148	0.7182	23.8964	556.592	0.505736	0.4742	0.4791	22.3753	510.154	0.451817	0.6944	0.6917
10072	DPP3	dipeptidyl peptidase 3	19.8144	1710.24	0.294205	0.9942	0.9926	19.9319	1683.48	0.302555	0.9947	0.9969	23.2957	657.877	0.476076	0.611	0.5987	22.3734	566.756	0.451712	0.7654	0.7665
26986	PABPC1	poly(A) binding protein cytoplasmic 1	22.1862	1126.55	0.415654	0.7815	0.7851	21.5551	1330	0.387115	0.9071	0.9123	21.3914	NaN	0.382061	1	1	22.3707	555.02	0.451562	0.748	0.755
5297	PI4KA	phosphatidylinositol 4-kinase alpha	18.3978	1858.65	0.221671	0.9996	0.9998	21.1406	NaN	0.365521	1	1	23.7636	547.923	0.49918	0.4626	0.4678	22.3576	566.827	0.450842	0.7669	0.7664
23385	NCSTN	nicastrin	25.7203	304.072	0.596607	0.0808	0.0871	26.3475	228.371	0.636768	0.0491	0.0475	26.2359	256.145	0.621239	0.1123	0.1177	22.2968	408.023	0.447495	0.5452	0.527
10066	SCAMP2	secretory carrier membrane protein 2	28.1024	86.7786	0.718583	0.004	0.0043	28.2751	75.1085	0.737189	0.0033	0.0027	24.5662	432.481	0.538802	0.3151	0.3218	22.2938	518.398	0.44733	0.7007	0.7029
4628	MYH10	myosin heavy chain 10	20.3587	NaN	0.322079	1	1	21.0495	1439.22	0.360777	0.9562	0.9546	24.4975	465.479	0.535412	0.3537	0.3607	22.2829	576.601	0.446731	0.7748	0.7826
55092	TMEM51	transmembrane protein 51	NaN	NaN	NaN	NaN	NaN	NaN	NaN	NaN	NaN	NaN	19.7341	1176.2	0.300237	0.9835	0.9849	22.277	549.411	0.446403	0.7373	0.7421
64423	INF2	inverted formin, FH2 and WH2 domain containing	26.2449	231.339	0.623473	0.0486	0.0491	26.5275	205.8	0.646146	0.0407	0.0398	22.5452	778.913	0.439024	0.7455	0.7438	22.2603	580.917	0.445486	0.7775	0.7811
5036	PA2G4	proliferation-associated 2G4	21.7143	1265.56	0.391487	0.8637	0.8593	22.0572	1193.91	0.41327	0.8404	0.8481	23.4487	NaN	0.483633	1	1	22.2405	582.94	0.444397	0.7881	0.7972
5707	PSMD1	proteasome 26S subunit, non-ATPase 1	24.0525	636.768	0.511211	0.3556	0.3638	22.8924	969.593	0.456783	0.6939	0.6756	25.5374	328.303	0.586754	0.1935	0.1973	22.2359	584.048	0.444143	0.7907	0.7815
3099	HK2	hexokinase 2	24.6084	513.266	0.539678	0.2417	0.2376	25.1775	403.131	0.57582	0.1563	0.1668	20.9251	952.576	0.359035	0.8888	0.8907	22.2071	585	0.442558	0.7866	0.787
2150	F2RL1	F2R like trypsin receptor 1	23.0123	913.141	0.457948	0.6111	0.607	23.4813	NaN	0.487457	1	1	21.8564	NaN	0.405016	1	1	22.1927	506.189	0.441763	0.6909	0.6817
1660	DHX9	DExH-box helicase 9	27.3925	130.936	0.682233	0.0137	0.0129	27.6475	108.016	0.704493	0.0064	0.0076	24.061	536.144	0.513862	0.4463	0.4529	22.1838	589.284	0.441275	0.7892	0.7938
5270	SERPINE2	serpin family E member 2	NaN	NaN	NaN	NaN	NaN	21.0319	1458.3	0.359861	0.9557	0.9611	21.3991	960.435	0.382438	0.896	0.8983	22.1831	582.491	0.441235	0.7728	0.7817
117159	DCD	dermcidin	23.8845	681.98	0.502612	0.3984	0.3983	22.6535	1042.1	0.444334	0.7435	0.7401	23.9179	561.764	0.506795	0.4903	0.4888	22.1691	583.022	0.440465	0.7897	0.7872
5361	PLXNA1	plexin A1	NaN	NaN	NaN	NaN	NaN	19.481	NaN	0.279066	1	1	20.9043	1034.16	0.358009	0.9328	0.9344	22.1638	544.341	0.440171	0.7341	0.7437
81618	ITM2C	integral membrane protein 2C	25.4699	342.986	0.58379	0.1071	0.1095	26.2021	246.246	0.629194	0.0561	0.0613	20.1838	1046.92	0.322439	0.9435	0.9484	22.1618	584.548	0.440064	0.7914	0.7918
9715	FAM131B	family with sequence similarity 131 member B	24.3442	572.929	0.526148	0.2933	0.2947	25.1253	413.238	0.573103	0.1663	0.1685	25.2679	367.595	0.57345	0.247	0.2405	22.141	587.872	0.438919	0.7912	0.7895
220	ALDH1A3	aldehyde dehydrogenase 1 family member A3	29.8881	25.677	0.810017	0.0001	0.0001	25.7489	311.071	0.605587	0.093	0.0973	25.1293	365.111	0.566606	0.2337	0.2332	22.134	551.757	0.438535	0.7468	0.7495
399909	PCNX3	pecanex homolog 3	21.4551	1335.69	0.378214	0.8983	0.8972	21.6327	1306.2	0.391156	0.9075	0.9046	21.9136	886.244	0.407841	0.8446	0.843	22.1106	589.347	0.437244	0.7964	0.7957
7879	RAB7A	RAB7A, member RAS oncogene family	21.8918	1199.51	0.400579	0.8312	0.8292	23.947	681.793	0.511721	0.4133	0.4139	22.5888	735.71	0.441178	0.6939	0.6947	22.0949	597.921	0.43638	0.8015	0.8016
55752	SEPT11	septin 11	21.2082	1390.42	0.365574	0.9218	0.9264	19.609	1634.07	0.285737	0.9906	0.9914	25.7512	311.132	0.597308	0.1689	0.1743	22.0799	519.493	0.435554	0.6985	0.7039
[truncated: 138 more rows]

## Sheet: Sequence
				Palm-predicted site	No. predicted site(GPS-Palm)	N-terminal Amino acids sequence
No	Entrez ID	Gene symbol	Full name			1	2	3	4	5	6	7	8	9	10	11	12	13	14	15	16	17	18	19	20	21	22	23	24	25	20	19	18	17	16	15	14	13	12	11	10	9	8	7	6	5	4	3	2
64	23446	SLC44A1	solute carrier family 44 member 1	N,M	8	M	G	C	C	S	S	A	S	S	A	A	Q	S	S	K	R	E	W	K	P	L	E	D	R	S
506	55004	LAMTOR1	late endosomal/lysosomal adaptor, MAPK and MTOR activator 1	N	2	M	G	C	C	Y	S	S	E	N	E	D	S	D	Q	D	R	E	E	R	K	L	L	L	D	P
122	949	SCARB1	scavenger receptor class B member 1	N, M	1, 3	M	G	C	S	A	K	A	R	W	A	A	G	A	L	G	V	A	G	L	L	C	A	V	L	G
175	7296	TXNRD1	thioredoxin reductase 1	N, M, C	6, 9	M	G	C	A	E	G	K	A	V	A	A	A	A	P	T	E	L	Q	T	K	G	K	N	G	D			L	S	V	T	K	R	S	G	A	S	I	L	Q	A	G	C	U
90	2823	GPM6A	glycoprotein M6A	N, M(N-TERM TC VARIANT)	3, 7	M	G	C	F	E	C	C	I	K	C	L	G	G	I	P	Y	A	S	L	I	A	T	I	L	L
450	9715	FAM131B	family with sequence similarity 131 member B	N, M	1	M	G	C	I	G	S	R	T	V	G	N	E	V	I	A	V	D	W	K	G	L	K	D	V	D
88	7525	YES1	YES proto-oncogene 1, Src family tyrosine kinase	N, M	1, 2	M	G	C	I	K	S	K	E	N	K	S	P	A	I	K	Y	R	P	E	N	T	P	E	P	V
227	4067	LYN	LYN proto-oncogene, Src family tyrosine kinase	N, M	3, 5	M	G	C	I	K	S	K	G	K	D	S	L	S	D	D	G	V	D	L	K	T	Q	P	V	R
186	2773	GNAI3	G protein subunit alpha i3	N, M, C	2, 4	M	G	C	T	L	S	A	E	D	K	A	A	V	E	R	S	K	M	I	D	R	N	L	R	E			D	A	V	T	D	V	I	I	K	N	N	L	K	E	C	G	L
328	203111	ERICH5	glutamate rich 5	N	1	M	G	C	S	S	S	A	L	N	K	A	G	D	S	S	R	F	P	S	V	T	S	N	E	H
11	2771	GNAI2	G protein subunit alpha i2	N,C	1,1	M	G	C	T	V	S	A	E	D	K	A	A	A	E	R	S	K	M	I	D	K	N	L	R	E							D	V	I	I	K	N	N	L	K	D	C	G	L
258	6277	S100A6	S100 calcium binding protein A6	N	1	M	A	C	P	L	D	Q	A	I	G	L	L	V	A	I	F	H	K	Y	S	G	R	E	G	D
149	196527	ANO6	anoctamin 6	N, M	1, 6	M	F	C	A	A	V	L	E	N	L	G	Q	T	I	V	P	D	L	G	S	L	E	S	Q	H
456	64708	COPS7B	COP9 signalosome subunit 7B	N, M	1, 2	M	K	C	I	P	Y	S	V	L	L	K	D	L	E	M	R	N	L	R	E	L	E	D	L	I
313	113026	PLCD3	phospholipase C delta 3	N, M	2, 5	M	L	C	G	R	W	R	R	C	R	R	P	P	E	E	P	P	V	A	A	Q	V	A	A	Q
589	1476	CSTB	cystatin B	N	1	M	M	C	G	A	P	S	A	T	Q	P	A	T	A	E	T	Q	H	I	A	D	Q	V	R	S
76	5420	PODXL	podocalyxin like	N, M	3, 5	M	R	C	A	L	A	L	S	A	L	L	L	L	L	S	T	P	P	L	L	P	S	S	P	S
397	1832	DSP	desmoplakin	N, M	4, 10	M	S	C	N	G	G	S	H	P	R	I	N	T	L	G	R	M	I	R	A	E	S	G	P	D
497	6280	S100A9	S100 calcium binding protein A9	N	1	M	T	C	K	M	S	Q	L	E	R	N	I	E	T	I	I	N	T	F	H	Q	Y	S	V	K
137	3892	KRT86	keratin 86	N, M, C	5, 12	M	T	C	G	S	Y	C	G	G	R	A	F	S	C	I	S	A	C	G	P	R	P	G	R	C				C	A	P	S	A	R	V	G	V	C	G	G	S	C	K	R
520	7077	TIMP2	TIMP metallopeptidase inhibitor 2	M	0, 3	M	G	A	A	A	R	T	L	R	L	A	L	G	L	L	L	L	A	T	L	L	R	P	A	D
548	3482	IGF2R	IGF2R	M	4, 22	M	G	A	A	A	G	R	S	P	H	L	G	P	A	P	A	R	R	P	Q	R	S	L	L	L
462	10134	BCAP31	B cell receptor associated protein 31	M	2	M	G	A	E	A	S	S	S	W	C	P	G	T	A	L	P	E	E	R	L	S	V	K	R	A
59	4082	MARCKS	myristoylated alanine rich protein kinase C substrate	M	0, 1	M	G	A	Q	F	S	K	T	A	A	K	G	E	A	A	A	E	R	P	G	E	A	A	V	A
512	64781	CERK	ceramide kinase	M	4, 7	M	G	A	T	G	A	A	E	P	L	Q	S	V	L	W	V	K	Q	Q	R	C	A	V	S	L
62	93185	IGSF8	immunoglobulin superfamily member 8	M, C	3	M	G	A	L	R	P	T	L	L	P	P	S	L	P	L	L	L	L	L	M	L	G	M	G	C	T	G	A	T	V	L	G	T	I	T	C	C	F	M	K	R	L	R	K
223	9590	AKAP12	A-kinase anchoring protein 12	M	0, 1	M	G	A	G	S	S	T	E	Q	R	S	P	E	Q	P	P	E	G	S	S	T	P	A	E	P
509	727897	MUC5B	mucin 5B, oligomeric mucus/gel-forming	N, M	3, 30	M	G	A	P	S	A	C	R	T	L	V	L	A	L	A	A	M	L	V	V	P	Q	A	E	T
264	51107	APH1A	aph-1 homolog A, gamma-secretase subunit	M	2	M	G	A	A	V	F	F	G	C	T	F	V	A	F	G	P	A	F	A	L	F	L	I	T	V
159	23180	RFTN1	raftlin, lipid raft linker 1	N, M	2, 3	M	G	C	G	L	N	K	L	E	K	R	D	E	K	R	P	G	N	I	Y	S	T	L	K	R
75	490	ATP2B1	ATPase plasma membrane Ca2+ transporting 1	M	1, 6	M	G	D	M	A	N	N	S	V	A	Y	S	G	V	K	N	S	L	K	E	A	N	H	D	G
489	492	ATP2B3	ATPase plasma membrane Ca2+ transporting 3	M	2, 12	M	G	D	M	A	N	S	S	I	E	F	H	P	K	P	Q	Q	Q	R	D	V	P	Q	A	G
394	50488	MINK1	misshapen like kinase 1	M, C	2. 5	M	G	D	P	A	P	A	R	S	L	D	D	I	D	L	S	A	L	R	D	P	A	G	I	F	S	G	G	S	S	Q	V	Y	F	M	T	L	N	R	N	C	I	M	N
178	133308	SLC9B2	solute carrier family 9 member B2	M	1, 4	M	G	D	E	D	K	R	I	T	Y	E	D	S	E	P	S	T	G	M	N	Y	T	P	S	M
69	6533	SLC6A6	solute carrier family 6 member 6	N, M	3, 9(N1, M8)	M	G	D	A	E	S	C	L	L	R	Q	Q	T	R	E	V	R	K	K	P	L	I	N	Y	R
445	1660	DHX9	DExH-box helicase 9	N, M	5, 10	M	G	D	V	K	N	F	L	Y	A	W	C	G	K	R	K	M	T	P	S	T	E	I	R	A
112	64855	FAM129B	family with sequence similarity 129 member B	M	1, 3	M	G	D	V	L	S	T	H	L	D	D	A	R	R	Q	H	I	A	E	K	T	G	K	I	L
43	57153	SLC44A2	solute carrier family 44 member 2	M	3	M	G	D	E	R	P	H	Y	Y	G	K	H	G	T	P	Q	K	Y	D	P	T	F	K	G	P
169	977	CD151	CD151 molecule (Raph blood group)	N, M	4, 10	M	G	E	F	N	E	K	K	T	T	C	G	T	V	C	L	K	Y	L	L	F	T	Y	N	C
121	92181	UBTD2	ubiquitin domain containing 2	N	1	M	G	G	C	V	G	A	Q	H	D	S	S	G	S	L	N	E	N	S	E	G	T	G	V	A
232	10409	BASP1	brain abundant membrane attached signal protein 1	-	-	M	G	G	K	L	S	K	K	K	K	G	Y	N	V	N	D	E	K	A	K	E	K	D	K	K
2	9123	SLC16A3	solute carrier family 16 member 3	M	4	M	G	G	A	V	V	D	E	G	P	T	G	V	K	A	P	D	G	G	W	G	W	A	V	L
29	976	ADGRE5	adhesion G protein-coupled receptor E5	N,M	1, 3 (N1,M2)	M	G	G	R	V	F	L	A	F	C	V	W	L	T	L	P	G	A	E	T	Q	D	S	R	G
289	148641	SLC35F3	solute carrier family 35 member F3	M	0, 3	M	G	I	R	E	F	P	S	G	A	P	R	G	K	S	I	A	V	G	M	R	R	S	P	D
482	6505	SLC1A1	solute carrier family 1 member 1	N, M	0, 3	M	G	K	P	A	R	K	G	C	E	W	K	R	F	L	K	N	N	W	V	L	L	S	T	V
101	1917	EEF1A2	eukaryotic translation elongation factor 1 alpha 2	M	0, 4	M	G	K	E	K	T	H	I	N	I	V	V	I	G	H	V	D	S	G	K	S	T	T	T	G
267	2597	GAPDH	glyceraldehyde-3-phosphate dehydrogenase	M	1, 3	M	G	K	V	K	V	G	V	N	G	F	G	R	I	G	R	L	V	T	R	A	A	F	N	S
1	476	ATP1A1	Sodium/potassium-transporting ATPase subunit alpha-1	M	5	M	G	K	G	V	G	R	D	K	E	Y	E	P	A	A	V	S	E	Q	G
247	65010	SLC26A6	solute carrier family 26 member 6	M	1, 2	M	G	L	A	D	A	S	G	P	R	D	T	Q	A	L	L	S	A	T	W	A	M	D	L	R
42	4162	MCAM	melanoma cell adhesion molecule	N, M	5, 8 (N5, M3)	M	G	L	P	R	L	V	C	A	F	L	L	A	A	C	C	C	C	P	R	V	A	G	V	P
168	2319	FLOT2	flotillin 2	N, M	1, 2	M	G	N	C	H	T	V	G	P	N	E	A	L	V	V	S	G	G	C	C	G	S	D	Y	K
473	80019	UBTD1	ubiquitin domain containing 1	N, M	1, 2	M	G	N	C	V	G	R	Q	R	R	E	R	P	A	A	P	G	H	P	R	K	R	A	G	R
244	752	FMNL1	formin like 1	M	2, 6	M	G	N	A	A	G	S	A	E	Q	P	A	G	P	A	A	P	P	P	K	Q	P	A	P	P
94	51571	FAM49B	family with sequence similarity 49 member B	M	0, 2	M	G	N	L	L	K	V	L	T	C	T	D	L	E	Q	G	P	N	F	F	L	D	F	E	N
229	27333	GOLIM4	golgi integral membrane protein 4	N	1	M	G	N	G	M	C	S	R	K	Q	K	R	I	F	Q	T	L	L	L	L	T	V	V	F	G
123	219771	CCNY	cyclin Y	N, M	2, 4	M	G	N	T	T	S	C	C	V	S	S	S	P	K	L	R	R	N	A	H	S	R	L	E	S
119	3675	ITGA3	integrin subunit alpha 3	M	1, 4	M	G	P	G	P	S	R	A	P	R	A	P	R	L	M	L	C	A	L	A	L	M	V	A	A
157	3673	ITGA2	integrin subunit alpha 2	M	2, 3	M	G	P	E	R	T	G	A	A	P	L	P	L	L	L	V	L	A	L	S	Q	G	I	L	N
176	57402	S100A14	S100 calcium binding protein A14	N, M	2, 3	M	G	Q	C	R	S	A	N	A	E	D	A	Q	E	F	S	D	V	E	R	A	I	E	T	L
221	123879	DCUN1D3	defective in cullin neddylation 1 domain containing 3	N, M, C	2, 5	M	G	Q	C	V	T	K	C	K	N	P	S	S	T	L	G	S	K	N	G	D	R	E	P	S
464	154	ADRB2	adrenoceptor beta 2	M	2	M	G	Q	P	G	N	G	S	A	F	L	L	A	P	N	G	S	H	A	P	D	H	D	V	T
578	950	SCARB2	scavenger receptor class B member 2	N, M	2, 3	M	G	R	C	C	F	Y	T	A	G	T	L	S	L	L	L	L	V	T	S	V	T	L	L	V
9	5738	PTGFRN	prostaglandin F2 receptor inhibitor	N, M	1	M	G	R	L	A	S	R	P	L	L	L	A	L	L	S	L	A	L	C	P	G	R	V	V	R
553	6132	RPL8	ribosomal protein L8	M	0, 3	M	G	R	V	R	G	Q	R	K	G	A	G	S	V	F	R	A	H	V	K	H	R	K	G	A
316	10818	FRS2	fibroblast growth factor receptor substrate 2	N	2	M	G	S	C	C	S	C	P	D	K	D	T	V	P	D	N	H	R	N	K	F	K	V	I	N
531	11180	WDR6	WD repeat domain 6	N, M	2, 8	M	G	S	A	A	R	W	E	G	S	F	S	R	E	F	S	S	L	L	S	R	G	C	L	S
370	8754	ADAM9	ADAM metallopeptidase domain 9	M	1, 4	M	G	S	G	A	R	F	P	S	G	T	L	R	V	R	W	L	L	L	L	G	L	V	G	P
335	23545	ATP6V0A2	ATPase H+ transporting V0 subunit a2	N, M	0, 4	M	G	S	L	F	R	S	E	T	M	C	L	A	Q	L	F	L	Q	S	G	T	A	Y	E	C
261	10312	TCIRG1	T cell immune regulator 1, ATPase H+ transporting V0 subunit a3	M	1, 6	M	G	S	M	F	R	S	E	E	V	A	L	V	Q	L	F	L	P	T	A	A	A	Y	T	C
505	80820	EEPD1	protein-coding	N, M	3, 4	M	G	S	T	L	G	C	H	R	S	I	P	R	D	P	S	D	L	S	H	S	R	K	F	S
96	57515	SERINC1	serine incorporator 1	N, M	0, 4	M	G	S	V	L	G	L	C	M	A	S	W	I	P	C	L	C	G	S	A	P	C	L	L	C
181	65108	MARCKSL1	MARCKS like 1	-	-	M	G	S	Q	S	S	K	A	P	R	G	D	V	T	A	E	E	A	A	G	A	S	P	A	K
452	399909	PCNX3	pecanex homolog 3	M	3, 10	M	G	S	Q	V	L	Q	I	L	R	Q	G	V	W	A	S	L	T	G	G	W	F	F	D	P
386	9294	S1PR2	sphingosine-1-phosphate receptor 2	M	1, 2	M	G	S	L	Y	S	E	Y	L	N	P	N	K	V	Q	E	H	Y	N	Y	T	K	E	T	L
508	975	CD81	CD81 molecule	N, M, C	4, 6	M	G	V	E	G	C	T	K	C	I	K	Y	L	L	F	V	F	N	F	V	F	W	L	A	G	I	F	E	M	I	L	S	M	V	L	C	C	G	I	R	N	S	S	V
262	83959	SLC4A11	solute carrier family 4 member 11	M	0, 3	M	G	V	Y	G	P	Q	D	R	S	E	S	E	K	R	D	V	Q	R	D	P	P	P	W	H
33	2778	GNAS	GNAS complex locus	N,M	0, 5(N1, M4)	M	G	V	R	N	C	L	Y	G	N	N	M	S	G	Q	R	D	I	P	P	R	I	G	E	Q
393	3339	HSPG2	heparan sulfate proteoglycan 2	M, C	4, 10	M	G	W	R	A	A	G	A	L	L	L	A	L	L	L	H	G	R	L	L	A	V	T	H	G	Q	P	L	D	L	Q	H	R	A	Q	A	G	A	N	T	R	P	C	P
319	6652	SORD	sorbitol dehydrogenase	M, C	0, 2	M	A	A	A	A	K	P	N	N	L	S	L	V	V	H	G	P	G	D	L	R	L	E	N	Y	F	K	K	G	L	G	L	K	I	M	L	K	C	D	P	S	D	Q	N
358	57470	LRRC47	leucine rich repeat containing 47	M	3, 7	M	A	A	A	A	V	S	E	S	W	P	E	L	E	L	A	E	R	E	R	R	R	E	L	L
510	25963	TMEM87A	transmembrane protein 87A	M	1, 2	M	A	A	A	A	W	L	Q	V	L	P	V	I	L	L	L	L	G	A	H	P	S	P	L	S
559	1595	CYP51A1	cytochrome P450 family 51 subfamily A member 1	M	0, 1	M	A	A	A	A	G	M	L	L	L	G	L	L	Q	A	G	G	S	V	L	G	Q	A	M	E
346	25796	PGLS	6-phosphogluconolactonase	M	2, 3	M	A	A	P	A	P	G	L	I	S	V	F	S	S	S	Q	E	L	G	A	A	L	A	Q	L
533	23193	GANAB	glucosidase II alpha subunit	N, M	1, 3	M	A	A	V	A	A	R	R	R	R	S	W	A	S	L	V	L	A	F	L	G	V	C	L	G
83	5518	PPP2R1A	protein phosphatase 2 scaffold subunit Aalpha	M	1, 5	M	A	A	A	D	G	D	D	S	L	Y	P	I	A	V	L	I	D	E	L	R	N	E	D	V
496	5859	QARS	glutaminyl-tRNA synthetase	M	1, 2	M	A	A	L	D	S	L	S	L	F	T	S	L	G	L	S	E	Q	K	A	R	E	T	L	K
523	3276	PRMT1	protein arginine methyltransferase 1	N, M, C	1, 5	M	A	A	A	E	A	A	N	C	I	M	E	N	F	V	A	T	L	A	N	G	M	S	L	Q	D	L	D	F	K	G	Q	L	C	E	L	S	C	S	T	D	Y	R	M
308	9351	SLC9A3R2	SLC9A3 regulator 2	M	0, 3	M	A	A	P	E	P	L	R	P	R	L	C	R	L	V	R	G	E	Q	G	Y	G	F	H	L
418	23011	RAB21	RAB21, member RAS oncogene family	M, C	6, 7	M	A	A	A	G	G	G	G	G	G	A	A	A	A	G	R	A	Y	S	F	K	V	V	L	L	Q	I	I	D	D	E	P	Q	A	Q	T	S	G	G	G	C	C	S	S
95	22800	RRAS2	RAS related 2	C	2	M	A	A	A	G	W	R	D	G	S	G	Q	E	K	Y	R	L	V	V	V	G	G	G	G	V					P	T	R	K	E	K	D	K	K	G	C	H	C	V	I
68	3655	ITGA6	integrin subunit alpha 6	N, M	1, 3	M	A	A	A	G	Q	L	C	L	L	Y	L	S	A	G	L	L	S	R	L	G	A	A	F	N
241	90809	PIP4P1	phosphatidylinositol-4,5-bisphosphate 4-phosphatase 1	M	4, 11	M	A	A	D	G	E	R	S	P	L	L	S	E	P	I	D	G	G	A	G	G	N	G	L	V
532	55529	PIP4P2	phosphatidylinositol-4,5-bisphosphate 4-phosphatase 2	M	5, 11	M	A	A	D	G	V	D	E	R	S	P	L	L	S	A	S	H	S	G	N	V	T	P	T	A
317	158	ADSL	adenylosuccinate lyase	M, C	1, 5	M	A	A	G	G	D	H	G	S	P	D	S	Y	R	S	P	L	A	S	R	Y	A	S	P	E	V	Y	P	L	L	K	P	Y	E	S	V	M	K	V	K	A	E	L	C
273	253260	RICTOR	RPTOR independent companion of MTOR complex 2	M	2, 17	M	A	A	I	G	R	G	R	S	L	K	N	L	R	V	R	G	R	N	D	S	G	E	E	N
365	3916	LAMP1	lysosomal associated membrane protein 1	N, M	0, 3	M	A	A	P	G	S	A	R	R	P	L	L	L	L	L	L	L	L	L	L	G	L	M	H	C
212	5318	PKP2	plakophilin 2	M	1, 4	M	A	A	P	G	A	P	A	E	Y	G	Y	I	R	T	V	L	G	Q	Q	I	L	G	Q	L
234	54933	RHBDL2	rhomboid like 2	M	1	M	A	A	V	H	D	L	E	M	E	S	M	N	L	N	M	G	R	E	M	K	E	E	L	E
131	9528	TMEM59	transmembrane protein 59	M	0, 2	M	A	A	P	K	G	S	L	W	V	R	T	Q	L	G	L	P	P	L	L	L	L	T	M	A
199	908	CCT6A	chaperonin containing TCP1 subunit 6A	M	0, 2	M	A	A	V	K	T	L	N	P	K	A	E	V	A	R	A	Q	A	A	L	A	V	N	I	S
295	5223	PGAM1	phosphoglycerate mutase 1	M	0, 1	M	A	A	Y	K	L	V	L	I	R	H	G	E	S	A	W	N	L	E	N	R	F	S	G	W
46	5029	P2RY2	purinergic receptor P2Y2	M	2	M	A	A	D	L	G	P	W	N	D	T	I	N	G	T	W	D	G	D	E	L	G	Y	R	C
478	10128	LRPPRC	leucine rich pentatricopeptide repeat containing	M	5, 8	M	A	A	L	L	R	S	A	R	W	L	L	R	A	G	A	A	P	R	L	P	L	S	L	R
215	2632	GBE1	1,4-alpha-glucan branching enzyme 1	M	1	M	A	A	P	M	T	P	A	A	R	P	E	D	Y	E	A	A	L	N	A	A	L	A	D	V
435	5297	PI4KA	phosphatidylinositol 4-kinase alpha	N, M	5, 16	M	A	A	A	P	A	R	G	G	G	G	G	G	G	G	G	G	G	C	S	G	S	G	S	S
312	9805	SCRN1	secernin 1	N, M	0, 4	M	A	A	A	P	P	S	Y	C	F	V	A	F	P	P	R	A	K	D	G	L	V	V	F	G
252	7791	ZYX	zyxin	M, C	0, 4	M	A	A	P	R	P	S	P	A	I	S	V	S	V	S	A	P	A	F	Y	A	P	Q	K	K	C	F	P	L	D	G	H	V	L	C	R	K	C	H	T	A	R	A	Q
475	7332	UBE2L3	ubiquitin conjugating enzyme E2 L3	N, M	0, 3	M	A	A	S	R	R	L	M	K	E	L	E	E	I	R	K	C	G	M	K	N	F	R	N	I
47	1902	LPAR1	lysophosphatidic acid receptor 1	M	0, 2	M	A	A	I	S	T	S	I	P	V	I	S	Q	P	Q	F	T	A	M	N	E	P	Q	C	F
579	92140	MTDH	MTDH	M	1	M	A	A	R	S	W	Q	D	E	L	A	Q	Q	A	E	E	G	S	A	R	L	R	E	M	L
333	10985	GCN1	GCN1, eIF2 alpha kinase activator homolog	M	6, 11	M	A	A	D	T	Q	V	S	E	T	L	K	R	F	A	G	K	V	T	T	A	S	V	K	E
369	79581	SLC52A2	solute carrier family 52 member 2	M, C	2, 8	M	A	A	P	T	P	A	R	P	V	L	T	H	L	L	V	A	L	F	G	M	G	S	W	A	P	T	S	I	Y	H	V	F	H	S	R	K	D	C	A	D	P	C	D
550	4670	HNRNPM	heterogeneous nuclear ribonucleoprotein M	M	0, 4	M	A	A	G	V	E	A	A	A	E	V	A	A	T	E	I	K	M	E	E	E	S	G	A	P
79	23191	CYFIP1	cytoplasmic FMR1 interacting protein 1	M	0, 8	M	A	A	Q	V	T	L	E	D	A	L	S	N	V	D	L	L	E	E	L	P	L	P	D	Q
537	3799	KIF5B	kinesin family member 5B	N, M	1, 6	M	A	D	L	A	E	C	N	I	K	V	M	C	R	F	R	P	L	N	E	S	E	V	N	R
382	63893	UBE2O	ubiquitin conjugating enzyme E2 O	M, C	2, 5	M	A	D	P	A	A	P	T	P	A	A	P	A	P	A	Q	A	P	A	P	A	P	E	A	V	L	T	Q	F	R	A	A	L	L	E	A	G	M	P	E	C	T	E	D
377	829	CAPZA1	capping actin protein of muscle Z-line alpha subunit 1	M	0, 2	M	A	D	F	D	D	R	V	S	D	E	E	K	V	R	I	A	A	K	F	I	T	H	A	P
349	5500	PPP1CB	protein phosphatase 1 catalytic subunit beta	N, M	5, 7	M	A	D	G	E	L	N	V	D	S	L	I	T	R	L	L	E	V	R	G	C	R	P	G	K
342	3840	KPNA4	karyopherin subunit alpha 4	M	0, 2	M	A	D	N	E	K	L	D	N	Q	R	L	K	F	K	N	K	G	R	D	L	E	T	M	R
38	10672	GNA13	G protein subunit alpha 13	M	2	M	A	D	F	L	P	S	R	S	V	L	S	V	C	F	P	G	C	L	L	T	S	G	E	A
408	3615	IMPDH2	inosine monophosphate dehydrogenase 2	M	1, 3	M	A	D	Y	L	I	S	G	G	T	S	Y	V	P	D	D	G	L	T	A	Q	Q	L	F	N
433	10072	DPP3	dipeptidyl peptidase 3	M	0, 2	M	A	D	T	Q	Y	I	L	P	N	D	I	G	V	S	S	L	D	C	R	E	A	F	R	L
15	80331	DNAJC5	DnaJ heat shock protein family (Hsp40) member C5	M	12	M	A	D	Q	R	Q	R	S	L	S	T	S	G	E	S	L	Y	H	V	L	G	L	D	K	N
143	4642	MYO1D	myosin ID	M	3	M	A	E	Q	E	S	L	E	F	G	K	A	D	F	V	L	M	D	T	V	S	M	P	E	F
536	5596	MAPK4	mitogen-activated protein kinase 4	N, M	0, 4	M	A	E	K	G	D	C	I	A	S	V	Y	G	Y	D	L	G	G	R	F	V	D	F	Q	P
85	57609	DIP2B	disco interacting protein 2 homolog B	M	7, 11	M	A	E	R	G	L	E	P	S	P	A	A	V	A	A	L	P	P	E	V	R	A	Q	L	A
543	51520	LARS	leucyl-tRNA synthetase	M	3, 9	M	A	E	R	K	G	T	A	K	V	D	F	L	K	K	I	E	K	E	I	Q	Q	K	W	D
256	7052	TGM2	transglutaminase 2	M	0, 4	M	A	E	E	L	V	L	E	R	C	D	L	E	L	E	T	N	G	R	D	H	H	T	A	D
558	84988	PPP1R16A	protein phosphatase 1 regulatory subunit 16A	C	2	M	A	E	H	L	E	L	L	A	E	M	P	M	V	G	R	M	S	T	Q	E	R	L	K	H	K	L	T	A	P	A	V	E	A	P	V	E	R	R	P	C	C	L	L
172	1192	CLIC1	chloride intracellular channel 1	N, M	0, 4	M	A	E	E	Q	P	Q	V	E	L	F	V	K	A	G	S	D	G	A	K	I	G	N	C	P
270	8078	USP5	ubiquitin specific peptidase 5	M	1, 2	M	A	E	L	S	E	E	A	L	L	S	V	L	P	T	I	R	V	P	K	A	G	D	R	V
455	2539	G6PD	glucose-6-phosphate dehydrogenase	N, M	0, 4	M	A	E	Q	V	A	L	S	R	T	Q	V	C	G	I	L	R	E	E	L	F	Q	G	D	A
314	26227	PHGDH	phosphoglycerate dehydrogenase	N, M	1, 8	M	A	F	A	N	L	R	K	V	L	I	S	D	S	L	D	P	C	C	R	K	I	L	Q	D
373	9630	GNA14	G protein subunit alpha 14	N	3	M	A	G	C	C	C	L	S	A	E	E	K	E	S	Q	R	I	S	A	E	I	E	R	Q	L
390	824	CAPN2	calpain 2	M, C	2, 7	M	A	G	I	A	A	K	L	A	K	D	R	E	A	A	E	G	L	G	S	H	D	R	A	I	P	E	N	T	G	T	I	E	L	D	L	I	S	W	L	C	F	S	V
271	3632	INPP5A	inositol polyphosphate-5-phosphatase A	M, C	2, 4	M	A	G	K	A	A	A	P	G	T	A	V	L	L	V	T	A	N	V	G	S	L	F	D	D	R	I	M	P	G	A	G	K	P	H	A	H	V	H	K	C	C	V	V
37	8140	SLC7A5	solute carrier family 7 member 5	M	0, 3	M	A	G	A	G	P	K	R	R	A	L	A	A	P	A	A	E	E	K	E	E	A	R	E	K
581	5591	PRKDC	protein kinase, DNA-activated, catalytic polypeptide	N, M	10, 40	M	A	G	S	G	A	G	V	R	C	S	L	L	R	L	Q	E	T	L	S	A	A	D	R	C
431	6128	RPL6	ribosomal protein L6	M	0, 1	M	A	G	E	K	V	E	K	P	D	T	K	E	K	K	P	EA	K	K	V	D	A	G	G	V
130	5339	PLEC	plectin	M	7, 15	M	A	G	P	L	P	D	E	Q	D	F	I	Q	A	Y	E	E	V	R	E	K	Y	D	E	R
402	10096	ACTR3	ARP3 actin related protein 3 homolog	N, M	1, 4	M	A	G	R	L	P	A	C	V	V	D	C	G	T	G	Y	T	K	L	G	Y	A	G	N	T
44	57048	PLSCR3	phospholipid scramblase 3	M	3	M	A	G	Y	L	P	P	K	G	Y	A	P	S	P	P	P	P	Y	P	V	T	P	G	Y	P
24	64866	CDCP1	CUB domain containing protein 1	M	4	M	A	G	L	N	C	G	V	S	I	A	L	L	G	V	L	L	L	G	A	A	R	L	P	R
557	5216	PFN1	profilin 1	M	0, 1	M	A	G	W	N	A	Y	I	D	N	L	M	A	D	G	T	C	Q	D	A	A	V	P	G	K
6	3691	ITGB4	integrin subunit beta 4	M	9	M	A	G	P	R	P	S	P	W	A	R	L	L	L	A	A	L	I	S	V	S	L	S	G	T
21	80727	TTYH3	tweety family member 3	M	2	M	A	G	V	S	Y	A	A	P	W	W	V	S	L	L	H	R	L	P	H	F	D	L	S	W
205	7170	TPM3	TPM3	M	1	M	A	G	I	T	T	I	E	A	V	K	R	K	I	Q	V	L	Q	Q	Q	A	D	D	A	E
138	8904	CPNE1	copine 1	N, M	1, 3	M	A	H	C	V	T	L	V	Q	L	S	I	S	C	D	H	L	I	D	K	D	I	G	S	K
10	55890	GPRC5C	G protein-coupled receptor class C group 5 member C	M	1	M	A	I	H	K	A	L	V	M	C	L	G	L	P	L	F	L	F	P	G	A	W	A	Q	G
516	24145	PANX1	pannexin 1	M, C	1, 6	M	A	I	A	Q	L	A	T	E	Y	V	F	S	D	F	L	L	K	E	P	T	E	P	K	F	E	T	K	A	N	N	G	E	K	N	A	R	Q	R	L	L	D	S	S
72	309	ANXA6	annexin A6	M, C	2, 4(M3, C1)	M	A	K	P	A	Q	G	A	K	Y	R	G	S	I	H	D	F	P	G	F	D	P	N	Q	D	E	G	D	T	S	G	D	F	L	K	A	L	L	A	L	C	G	G	E
128	4430	MYO1B	myosin IB	M	1, 5	M	A	K	M	E	V	K	T	S	L	L	D	N	M	I	G	V	G	D	M	V	L	L	E	P
27	290	ANPEP	alanyl aminopeptidase, membrane	M	1	M	A	K	G	F	Y	I	S	K	S	L	G	I	L	G	I	L	L	G	V	A	A	V	C	T
327	7402	UTRN	utrophin	M	1, 10	M	A	K	Y	G	E	H	E	A	S	P	D	N	G	Q	N	E	F	S	D	I	I	K	S	R
195	2182	ACSL4	acyl-CoA synthetase long chain family member 4	M	4, 10	M	A	K	R	I	K	A	K	P	T	S	D	K	P	G	S	P	Y	R	S	V	T	H	F	D
416	7920	ABHD16A	abhydrolase domain containing 16A	N, M	3, 7	M	A	K	L	L	S	C	V	L	G	P	R	L	Y	K	I	Y	R	E	R	D	S	E	R	A
282	5836	PYGL	glycogen phosphorylase L	M	1, 2	M	A	K	P	L	T	D	Q	E	K	R	R	Q	I	S	I	R	G	I	V	G	V	E	N	V
415	5834	PYGB	glycogen phosphorylase B	M	1, 5	M	A	K	P	L	T	D	S	E	K	R	K	Q	I	S	V	R	G	L	A	G	L	G	D	V
218	6282	S100A11	S100 calcium binding protein A11	M	0, 2	M	A	K	I	S	S	P	T	E	T	E	R	C	I	E	S	L	I	A	V	F	Q	K	Y	A
78	10890	RAB10	RAB10, member RAS oncogene family	C	2	M	A	K	K	T	Y	D	L	L	F	K	L	L	L	I	G	D	S	G	V	G	K	T	C	V				V	D	I	S	S	G	G	G	V	T	G	W	K	S	K	C
403	5872	RAB13	RAB13, member RAS oncogene family	M, C	1, 3	M	A	K	A	Y	D	H	L	F	K	L	L	L	I	G	D	S	G	V	G	K	T	C	L	I	P	P	S	T	D	L	K	T	C	D	K	K	N	T	N	K	C	S	L
236	51762	RAB8B	RAB8B, member RAS oncogene family	C	1	M	A	K	T	Y	D	Y	L	F	L	L	L	I	G	D	S	G	V	G	K	T	C	L	L	F	P	V	K	I	T	E	N	R	S	K	K	T	S	F	F	R	C	S	L
310	57403	RAB22A	RAB22A, member RAS oncogene family	N, M, C	3, 4	M	A	L	R	E	L	K	V	C	L	L	G	D	T	G	V	G	K	S	S	I	V	W	R	F	S	G	G	K	G	F	K	L	R	R	Q	P	S	E	P	K	R	S	C
73	10979	FERMT2	fermitin family member 2	M	1, 3	M	A	L	D	G	I	R	M	P	D	G	C	Y	A	D	G	T	W	E	L	S	V	H	V	T
338	4363	ABCC1	ATP binding cassette subfamily C member 1	N, M	5, 8	M	A	L	R	G	F	C	S	A	D	G	S	D	P	L	W	D	W	N	V	T	W	N	T	S
200	1525	CXADR	CXADR	N, M	2, 5	M	A	L	L	L	C	F	V	L	L	C	G	V	V	D	F	A	R	S	L	S	I	T	T	P
283	23654	PLXNB2	plexin B2	M	0, 10	M	A	L	Q	L	W	A	L	T	L	L	G	L	L	G	A	G		S	L	R	P	R	K	L
117	25932	CLIC4	chloride intracellular channel 4	M	0, 2	M	A	L	S	M	P	L	N	G	L	K	E	E	D	K	E	P	L	I	E	L	F	V	K	A
118	4641	MYO1C	myosin IC	M	2, 6	M	A	L	Q	V	E	L	V	P	T	G	E	I	I	R	V	V	H	P	H	R	P	C	K	L
288	374395	TMEM179B	transmembrane protein 179B	M	2, 3	M	A	L	S	W	L	Q	R	V	E	L	A	L	F	A	A	A	F	L	C	G	A	V	A	A
204	301	ANXA1	annexin A1	M, C	1, 2	M	A	M	V	S	E	F	L	K	Q	A	W	F	I	E	N	E	E	Q	E	Y	V	Q	T	V	I	L	D	E	T	K	G	D	Y	E	K	I	L	V	A	L	C	G	G
235	4830	NME1	NME1	N, M	1, 2	M	A	N	C	E	R	T	F	I	A	I	K	P	D	G	V	Q	R	G	L	V	G	E	I	I
371	4831	NME2	NME2	M	1	M	A	N	L	E	R	T	F	I	A	I	K	P	D	G	V	Q	R	G	L	V	G	E	I	I
124	9076	CLDN1	claudin 1	M	3	M	A	N	A	G	L	Q	L	L	G	F	I	L	A	F	L	G	W	I	G	A	I	V	S	T
162	3778	KCNMA1	potassium calcium-activated channel subfamily M alpha 1	M	8, 14	M	A	N	G	G	G	G	G	G	G	S	S	G	G	G	G	G	G	G	G	S	S	L	R	M
188	8407	TAGLN2	transgelin 2	M	0, 2	M	A	N	R	G	P	A	Y	G	L	S	R	E	V	Q	Q	K	I	E	K	Q	Y	D	L	E
565	23530	NNT	nicotinamide nucleotide transhydrogenase	N, M	3, 4	M	A	N	L	L	K	T	V	V	T	G	C	S	C	P	L	L	S	N	L	G	S	C	K	G
156	9448	MAP4K4	mitogen-activated protein kinase kinase kinase kinase 4	M	1, 4	M	A	N	D	S	P	A	K	S	L	V	D	I	D	L	S	S	L	R	D	P	A	G	I	F
515	11316	COPE	coatomer protein complex subunit epsilon	M	0, 2	M	A	P	P	A	P	G	P	A	S	G	G	S	G	E	V	D	E	L	F	D	V	K	N	A
243	4522	MTHFD1	methylenetetrahydrofolate dehydrogenase, cyclohydrolase and formyltetrahydrofolate synthetase 1	M	1, 6	M	A	P	A	E	I	L	N	G	K	E	I	S	A	Q	I	R	A	R	L	K	N	Q	V	T
144	29763	PACSIN3	protein kinase C and casein kinase substrate in neurons 3	M, C	2, 4	M	A	P	E	E	D	A	G	G	E	A	L	G	G	S	F	W	E	A	G	N	Y	R	R	T			Q	S	G	R	I	G	L	Y	P	A	N	Y	V	E	C	V	G
280	81542	TMX1	thioredoxin related transmembrane protein 1	M	2	M	A	P	S	G	S	L	A	V	P	L	A	V	L	V	L	L	L	W	G	A	P	W	T	H
301	6813	STXBP2	syntaxin binding protein 2	M	1, 2	M	A	P	S	G	L	K	A	V	V	G	E	K	I	L	S	G	V	I	R	S	V	K	K	D
331	23002	DAAM1	dishevelled associated activator of morphogenesis 1	N, M	4, 6	M	A	P	R	K	R	G	G	R	G	I	S	F	I	F	C	C	F	R	N	N	D	H	P	E
265	4072	EPCAM	EPCAM	M	0, 3	M	A	P	P	Q	V	L	A	F	G	L	L	L	A	A	A	T	A	T	F	A	A	A	Q	E
298	2934	GSN	gelsolin	N, M	0, 2	M	A	P	H	R	P	A	P	A	L	L	C	A	L	S	L	A	L	C	A	L	S	L	P	V
480	253832	ZDHHC20	zinc finger DHHC-type containing 20	N, M	1, 6	M	A	P	W	T	L	W	R	C	C	Q	R	V	V	G	W	V	P	V	L	F	I	T	F	V
245	6814	STXBP3	syntaxin binding protein 3	M	1, 5	M	A	P	P	V	A	E	R	G	L	K	S	V	V	W	Q	K	I	K	A	T	V	F	D	D
109	4627	MYH9	myosin heavy chain 9	M	2, 11	M	A	Q	Q	A	A	D	K	Y	L	Y	V	D	K	N	F	I	N	N	P	L	A	Q	A	D
499	5226	PGD	phosphogluconate dehydrogenase	M	2	M	A	Q	A	D	I	A	L	I	G	L	A	V	M	G	Q	N	L	I	L	N	M	N	D	H
492	5204	PFDN5	prefoldin subunit 5	M	0, 1	M	A	Q	S	I	N	I	T	E	L	N	P	Q	L	E	M	L	K	N	Q	L	D	Q	E	V
55	1213	CLTC	clathrin heavy chain	M	0, 10	M	A	Q	I	L	P	I	R	F	Q	E	H	L	Q	L	Q	N	L	G	I	N	P	A	N	I
260	11322	TMC6	transmembrane channel like 6	M	3, 9	M	A	Q	P	L	A	F	I	L	D	V	P	E	T	P	G	D	Q	G	Q	G	P	S	P	Y
48	308	ANXA5	annexin A5	C	1	M	A	Q	V	L	R	G	T	V	T	D	F	P	G	F	D	E	R	A	E	A	E	T	L	R						G	D	Y	K	K	A	L	L	L	L	C	G	E	D
339	6135	RPL11	ribosomal protein L11	N, M	3, 4	M	A	Q	D	Q	G	E	K	E	N	P	M	R	E	L	R	I	R	K	L	C	L	N	I	C
116	10067	SCAMP3	secretory carrier membrane protein 3	M	0, 2	M	A	Q	S	R	D	G	G	N	P	F	A	E	P	S	E	L	D	N	P	F	Q	D	P	A
438	4628	MYH10	myosin heavy chain 10	M	2, 7	M	A	Q	R	T	G	L	E	D	P	E	R	Y	L	F	V	D	R	A	V	I	Y	N	P	A
420	5819	NECTIN2	nectin cell adhesion molecule 2	M	1, 2	M	A	R	A	A	A	L	L	P	S	R	S	P	P	T	P	L	L	W	P	L	L	L	L	L
303	4267	CD99	CD99 molecule (Xg blood group)	M	0, 1	M	A	R	G	A	A	L	A	L	L	L	F	G	L	L	G	V	L	V	A	A	P	D	G	G
237	3177	SLC29A2	solute carrier family 29 member 2	M	2, 5	M	A	R	G	D	A	P	R	D	S	Y	H	L	V	G	I	S	F	F	I	L	G	L	G	T
583	11332	ACOT7	acyl-CoA thioesterase 7	M	0, 2	M	A	R	P	G	L	I	H	S	A	P	G	L	P	D	T	C	A	L	L	Q	P	P	A	A
148	481	ATP1B1	ATP1B1	M	1	M	A	R	G	K	A	K	E	E	G	S	W	K	K	F	I	W	N	S	E	K	K	E	F	L
13	226	ALDOA	aldolase, fructose-bisphosphate A	M	1	M	A	R	R	K	P	E	G	S	S	F	N	M	T	H	L	S	M	A	M	A	F	S	F	P
153	25800	SLC39A6	solute carrier family 39 member 6	M	1	M	A	R	K	L	S	V	I	L	I	L	T	F	A	L	S	V	T	N	P	L	H	E	L	K
36	5817	PVR	poliovirus receptor	M	0, 1	M	A	R	A	M	A	A	A	W	P	L	L	L	V	A	L	L	V	L	S	W	P	P	P	G
201	1829	DSG2	desmoglein 2	M	2, 3	M	A	R	S	P	G	R	A	Y	A	L	L	L	L	L	I	C	F	N	V	G	S	G	L	H
372	54602	NDFIP2	Nedd4 family interacting protein 2	N, M	2, 3	M	A	R	R	R	S	Q	R	V	C	A	S	G	P	S	M	L	N	S	A	R	G	A	P	E
392	3936	LCP1	lymphocyte cytosolic protein 1	M, C	1, 4	M	A	R	G	S	V	S	D	E	E	M	M	E	L	R	E	A	F	A	K	V	D	T	D	G	N	P	K	M	V	M	T	V	F	A	C	L	M	G	K	G	M	K	R
396	11021	RAB35	RAB35, member RAS oncogene family	M, C	2, 3	M	A	R	D	Y	D	H	L	F	K	L	L	I	I	G	D	S	G	V	G	K	S	S	L	L	Q	Q	Q	N	D	V	V	K	L	T	K	N	S	K	R	K	K	R	C
165	7415	VCP	valosin containing protein	M	4, 9	M	A	S	G	A	D	S	K	G	D	D	L	S	T	A	I	L	K	Q	K	N	R	P	N	R
540	27044	SND1	staphylococcal nuclease and tudor domain containing 1	M	3, 4	M	A	S	S	A	Q	S	G	G	S	S	G	G	P	A	V	P	T	V	Q	R	G	I	I	K
472	78992	YIPF2	Yip1 domain family member 2	M	0, 1	M	A	S	A	D	E	L	T	F	H	E	F	E	E	A	T	N	L	L	A	D	T	P	D	A
207	22948	CCT5	chaperonin containing TCP1 subunit 5	M	3, 4	M	A	S	M	G	T	L	A	F	D	E	Y	G	R	P	F	L	I	I	K	D	Q	D	R	K
284	200734	SPRED2	sprouty related EVH1 domain containing 2	M, C	2, 9	M	A	S	P	G	S	D	S	Y	I	V	R	V	K	A	V	V	M	T	R	D	D	S	S	G	A	C	Y	H	C	G	V	M	C	R	C	C	G	G	K	J	K	A	A
470	7001	PRDX2	peroxiredoxin 2	M	0, 1	M	A	S	G	N	A	R	I	G	K	P	A	P	D	F	K	A	T	A	V	V	D	G	A	F
276	1362	CPD	carboxypeptidase D	N, M	4, 6	M	A	S	G	R	D	E	R	P	P	W	R	L	G	R	L	L	L	L	M	C	L	L	L	L
362	55832	CAND1	cullin associated and neddylation dissociated 1	M	4, 12	M	A	S	A	S	Y	H	I	S	N	L	L	E	K	M	T	S	S	D	K	D	F	R	F	M
305	10576	CCT2	chaperonin containing TCP1 subunit 2	M, C	2, 4	M	A	S	L	S	L	A	P	V	N	I	F	K	A	G	A	D	E	E	R	A	E	T	A	R	R	V	D	N	I	I	K	A	A	P	R	K	R	V	P	D	H	H	P
152	3853	KRT6A	keratin 6A	M	0, 2	M	A	S	T	S	T	T	I	R	S	H	S	S	S	R	R	G	F	S	A	N	S	A	R	L
471	7174	TPP2	tripeptidyl peptidase 2	M, C	4, 10	M	A	T	A	A	T	E	E	P	F	P	F	H	G	L	L	P	K	K	E	T	G	A	A	S	C	A	S	F	T	E	N	W	L	P	I	M	Y	P	P	D	Y	C	V
419	8665	EIF3F	eukaryotic translation initiation factor 3 subunit F	M	1	M	A	T	P	A	V	P	V	S	A	P	P	A	T	P	T	P	V	P	A	A	A	P	A	S
66	1499	CTNNB1	catenin beta 1	M	6	M	A	T	Q	A	D	L	M	E	L	D	M	A	M	E	P	D	R	K	A	A	V	S	H	W
192	84168	ANTXR1	anthrax toxin receptor 1	M	1, 4	M	A	T	A	E	R	R	A	L	G	I	G	F	Q	W	L	S	L	A	T	L	V	L	I	C
436	23385	NCSTN	nicastrin	M	2, 4	M	A	T	A	G	G	G	S	G	A	D	P	G	S	R	G	L	L	R	L	L	S	F	C	V
381	23352	UBR4	ubiquitin protein ligase E3 component n-recognin 4	M	12, 34	M	A	T	S	G	G	E	E	A	A	A	A	A	P	A	P	G	T	P	A	T	G	A	D	T
53	10015	PDCD6IP	programmed cell death 6 interacting protein	M	1	M	A	T	F	I	S	V	Q	L	K	K	T	S	E	V	D	L	A	K	P	L	V	K	F	I
5	3939	LDHA	lactate dehydrogenase A	M	1	M	A	T	L	K	D	Q	L	I	Y	N	L	L	K	E	E	Q	T	P	Q	N	K	I	T	V
56	3945	LDHB	lactate dehydrogenase B	M	1,3	M	A	T	L	K	E	K	L	I	A	P	V	A	E	E	E	A	T	V	P	N	N	K	I	T
302	56654	NPDC1	neural proliferation, differentiation and control 1	M	2, 3	M	A	T	P	L	P	P	P	S	P	R	H	L	R	L	L	R	L	L	L	S	G	L	V	L
474	10483	SEC23B	Sec23 homolog B, coat complex II component	M, C	5, 8	M	A	T	Y	L	E	F	I	Q	Q	N	E	E	R	D	G	V	R	F	S	W	N	V	W	P	D	V	S	L	Q	V	F	M	D	H	L	K	K	L	A	V	S	S	A
451	220	ALDH1A3	aldehyde dehydrogenase 1 family member A3	M	3, 5	M	A	T	A	N	G	A	V	E	N	G	Q	P	D	R	K	P	P	A	L	P	R	P	I	R
414	2058	EPRS	glutamyl-prolyl-tRNA synthetase	M	5, 12	M	A	T	L	S	L	T	V	N	S	G	D	P	P	L	G	A	L	L	A	V	E	H	V	K
164	57198	ATP8B2	ATPase phospholipid transporting 8B2	N, M	3, 11	M	A	V	C	A	K	K	R	P	P	E	E	E	E	R	R	A	R	A	N	D	R	E	Y	N
71	3105	HLA-A	major histocompatibility complex, class I, A	M, C	1,2	M	A	V	M	A	P	R	T	L	L	L	L	L	S	G	A	L	A	L	T	Q	T	W	A	G			A	S	S	D	S	A	Q	G	S	D	V	S	L	T	A	C	K
279	7251	TSG101	tumor susceptibility 101	M	0, 2	M	A	V	S	E	S	Q	L	K	K	M	V	S	K	Y	K	Y	R	D	L	T	V	R	E	T
391	967	CD63	CD63 molecule	M	3, 5	M	A	V	E	G	G	M	K	C	V	K	L	L	L	A	F	C	A	C	A	V	G	L	I	A
568	6189	RPS3A	ribosomal protein S3A	M	1	M	A	V	G	K	N	K	R	L	T	K	G	G	K	K	G	A	K	K	K	V	V	D	P	F
401	21	ABCA3	ATP binding cassette subfamily A member 3	M	3, 11	M	A	V	L	R	Q	L	A	L	L	L	W	K	N	Y	T	L	Q	K	R	K	V	L	V	T
454	55752	SEPT11	septin 11	M	0, 2	M	A	V	A	V	G	R	P	S	N	E	E	L	R	N	L	S	L	S	G	H	V	G	F	D
522	54978	SLC35F6	solute carrier family 35 member F6	M	0, 1	M	A	W	T	K	Y	Q	L	F	L	A	G	L	M	L	V	T	G	S	I	N	T	L	S	A
572	113146	AHNAK2	AHNAK nucleoprotein 2	N, M	2, 3	M	C	D	C	F	H	M	V	L	P	T	W	P	G	T	P	G	S	V	S	G	R	Q	L	Q
177	4637	MYL6	myosin light chain 6	N, M	1, 2	M	C	D	F	T	E	D	Q	T	A	E	F	K	E	A	F	Q	L	F	D	R	T	G	D	G
202	2673	GFPT1	glutamine--fructose-6-phosphate transaminase 1	N, M	1, 4	M	C	G	I	F	A	Y	L	N	Y	H	V	P	R	T	R	R	E	I	L	E	T	L	I	K
344	440	ASNS	asparagine synthetase (glutamine-hydrolyzing)	N, M	2	M	C	G	I	W	A	L	F	G	S	D	D	C	L	S	V	Q	C	L	S	A	M	K	I	A
259	5478	PPIA	peptidylprolyl isomerase A	N, C	2, 3	M	C	Q	G	G	D	F	T	R	H	N	G	T	G	G	K	S	I	Y	G	E	K	F	E	D	G	S	R	N	G	K	T	S	K	K	I	T	I	A	D	C	G	Q	L
552	4071	TM4SF1	transmembrane 4 L six family member 1	N, C	1, 3	M	C	Y	G	K	C	A	R	C	I	G	H	S	L	V	G	L	A	L	L	C	I	A	A	N	N	G	V	L	G	G	I	C	G	F	C	C	S	H	Q	Q	Q	Y	D
136	8714	ABCC3	ATP binding cassette subfamily C member 3	N, M	6, 10	M	D	A	L	C	G	S	G	E	L	G	S	K	F	W	D	S	N	L	S	V	H	T	E	N
330	16	AARS	alanyl-tRNA synthetase	M	1, 4	M	D	A	T	L	T	A	R	E	I	R	E	R	F	I	N	F	F	R	R	N	E	H	T	Y
274	5093	PCBP1	poly(rC) binding protein 1	M, C	1, 4	M	D	A	G	V	T	E	S	G	L	N	V	T	L	T	I	R	L	L	M	H	G	K	E	V	S	L	A	Q	Y	L	I	N	A	R	L	S	S	E	K	G	M	G	C
562	57583	TMEM181	transmembrane protein 181	M	1, 6	M	D	A	E	Y	P	A	F	E	P	P	L	C	S	E	L	K	H	L	C	R	R	L	R	E
521	5829	PXN	paxillin	M, C	3, 6	M	D	D	L	D	A	L	L	A	D	L	E	S	T	T	S	H	I	S	K	R	P	V	F	L	T	F	K	E	Q	N	D	K	P	Y	C	Q	N	C	F	L	K	L	F
113	7531	YWHAE	YWHAE	M	0, 3	M	D	D	R	E	D	L	V	Y	Q	A	K	L	A	E	Q	A	E	R	Y	D	E	M	V	E
16	1500	CTNND1	catenin delta 1	M	4	M	D	D	S	E	V	E	S	T	A	S	I	L	A	S	V	K	E	Q	E	A	Q	F	E	K
309	5358	PLS3	plastin 3	M	3, 4	M	D	E	M	A	T	T	Q	I	S	K	D	E	L	D	E	L	K	E	A	F	A	K	V	D
171	55361	PI4K2A	phosphatidylinositol 4-kinase type 2 alpha	M	5, 6	M	D	E	T	S	P	L	V	S	P	E	R	A	Q	P	P	D	Y	T	F	P	S	G	S	G
20	87	ACTN1	actinin alpha 1	M	2	M	D	H	Y	D	S	Q	Q	T	N	D	Y	M	Q	P	E	E	D	W	D	R	D	L	L	L
17	7534	YWHAZ	YWHAZ	M	2	M	D	K	N	E	L	V	Q	K	A	K	L	A	E	Q	A	E	R	Y	D	D	M	A	A	C
4	5359	PLSCR1	phospholipid scramblase 1	M	8	M	D	K	Q	N	S	Q	M	N	A	S	H	P	E	T	N	L	P	V	G	Y	P	P	Q	Y
67	960	CD44	CD44 molecule (Indian blood group)	M	1, 4	M	D	K	F	W	W	H	A	A	W	G	L	C	L	V	P	L	S	L	A	Q	I	D	L	N
409	26136	TES	testin LIM domain protein	N, M, C	1, 6	M	D	L	E	N	K	V	K	K	M	G	L	G	H	E	Q	G	F	G	A	P	C	L	K	C	K	F	M	P	V	E	G	M	V	F	C	S	V	E	C	K	K	R	M
142	56650	CLDND1	claudin domain containing 1	M	1, 4	M	D	N	R	F	A	T	A	F	V	I	A	C	V	L	S	L	I	S	T	I	Y	M	A	A
26	8773	SNAP23	synaptosome associated protein 23	M	4	M	D	N	L	S	S	E	E	I	Q	Q	R	A	H	Q	I	T	D	E	S	L	E	S	T	R
405	6709	SPTAN1	spectrin alpha, non-erythrocytic 1	M	1, 6	M	D	P	S	G	V	K	V	L	E	T	A	E	D	I	Q	E	R	R	Q	Q	V	L	D	R
383	10252	SPRY1	sprouty RTK signaling antagonist 1	M	3, 6	M	D	P	Q	N	Q	H	G	S	G	S	S	L	V	V	I	Q	Q	P	S	L	D	S	R	Q
385	10527	IPO7	importin 7	M	1, 5	M	D	P	N	T	I	I	E	A	L	R	G	T	M	D	P	A	L	R	E	A	A	E	R	Q
368	79572	ATP13A3	ATPase 13A3	M, C	6, 12	M	D	R	E	E	R	K	T	I	N	Q	G	Q	E	D	E	M	E	I	Y	G	Y	N	L	S	T	T	E	A	K	A	L	V	K	E	N	G	S	C	Q	I	I	T	I
494	2022	ENG	endoglin	N, M	1, 4	M	D	R	G	T	L	P	L	A	V	A	L	L	L	A	S	C	S	L	S	P	T	S	L	A
356	5097	PCDH1	protocadherin 1	M	1	M	D	S	G	A	G	G	R	R	C	P	E	A	A	L	L	I	L	G	P	P	R	M	E	H
534	144402	CPNE8	copine 8	M	1	M	D	S	R	Y	N	S	T	A	G	I	G	D	L	N	Q	L	S	A	A	I	P	A	T	R
217	114787	GPRIN1	G protein regulated inducer of neurite outgrowth 1	M, C	2, 5	M	D	T	A	E	D	P	A	Q	L	Q	L	L	Q	K	D	S	S	P	P	G	P	R	P	T	A	L	L	Q	S	V	R	R	P	R	C	C	S	R	A	G	P	T	A
70	81839	VANGL1	VANGL planar cell polarity protein 1	M	0, 1	M	D	T	E	S	T	Y	S	G	Y	S	Y	Y	S	S	H	S	K	K	S	H	R	Q	G	E
399	26011	TENM4	teneurin transmembrane protein 4	M	1, 6	M	D	V	K	E	R	K	P	Y	R	S	L	T	R	R	R	D	A	E	R	R	Y	T	S	S
228	10560	SLC19A2	solute carrier family 19 member 2	M	0, 2	M	D	V	P	G	P	V	S	R	R	A	A	A	A	A	A	T	V	L	L	R	T	A	R	V
92	9497	SLC4A7	solute carrier family 4 member 7	M	0, 3	M	E	A	D	G	A	G	E	Q	M	R	P	L	L	T	R	V	T	S	R	G	P	D	E	E
340	51614	ERGIC3	ERGIC and golgi 3	N, M	0, 2	M	E	A	L	G	K	L	K	Q	F	D	A	Y	P	K	T	L	E	D	F	R	V	K	T	C
110	54733	SLC35F2	solute carrier family 35 member F2	M	0, 4	M	E	A	D	S	P	A	G	P	G	A	P	E	P	L	A	E	G	A	A	A	E	F	S	S
458	57142	RTN4	RTN4	M	0, 2	M	E	D	L	D	Q	S	P	L	V	S	S	S	D	S	P	P	R	P	Q	P	A	F	K	Y
519	4646	MYO6	myosin VI	M	3, 11	M	E	D	G	K	P	V	W	A	P	H	P	T	D	G	F	Q	M	G	N	I	V	D	I	G
502	64747	MFSD1	major facilitator superfamily domain containing 1	M	0, 2	M	E	E	E	D	E	E	A	R	A	L	L	A	G	G	P	D	E	A	D	R	G	A	P	A
145	5708	PSMD2	proteasome 26S subunit, non-ATPase 2	M	1, 5	M	E	E	G	G	R	D	K	A	P	V	Q	P	Q	Q	S	P	A	A	A	P	G	G	T	D
336	64759	TNS3	tensin 3	M	1, 4	M	E	E	G	H	G	L	D	L	T	Y	I	T	E	R	I	I	A	V	S	F	P	A	G	C
7	71	ACTG1	actin gamma 1	C	1	M	E	E	E	I	A	A	L	V	I	D	N	G	S	G	M	C	K	A	G	F	A	G	D	D							Y	D	E	S	G	P	S	I	V	K	R	K	C
325	8673	VAMP8	vesicle associated membrane protein 8	M	1	M	E	E	A	S	E	G	G	G	N	D	R	V	R	N	L	Q	S	E	V	E	G	V	K	N
183	2194	FASN	fatty acid synthase	M	5, 15	M	E	E	V	V	I	A	G	M	S	G	K	L	P	E	S	E	N	L	Q	E	F	W	D	N
240	113235	SLC46A1	solute carrier family 46 member 1	M	1, 4	M	E	G	S	A	S	P	P	E	K	P	R	A	R	P	A	A	A	V	L	C	R	G	P	V
576	121260	SLC15A4	solute carrier family 15 member 4	M	3, 6	M	E	G	S	G	G	G	A	G	E	R	A	P	L	L	G	A	R	R	A	A	A	A	A	A
406	23534	TNPO3	transportin 3	M	2, 13	M	E	G	A	K	P	T	L	Q	L	V	Y	Q	A	V	Q	A	L	Y	H	D	P	D	P	S
304	5021	OXTR	oxytocin receptor	M	3, 8	M	E	G	A	L	A	A	N	W	S	A	E	A	A	N	A	S	A	A	P	P	G	A	E	G
307	6950	TCP1	t-complex 1	M	4, 7	M	E	G	P	L	S	V	F	G	D	R	S	T	G	E	T	I	R	S	Q	N	V	M	A	A
322	5239	PGM5	phosphoglucomutase 5	M	2, 4	M	E	G	S	P	I	P	V	L	T	V	P	T	A	P	Y	E	D	Q	R	P	A	G	G	G
326	821	CANX	calnexin	M	2, 4	M	E	G	K	W	L	L	C	M	L	L	V	L	G	T	A	I	V	E	A	H	D	G	H	D
468	79026	AHNAK	AHNAK nucleoprotein	M	0, 3	M	E	K	E	E	T	T	R	E	L	L	L	P	N	W	Q	G	S	G	S	H	G	L	T	I
253	10971	YWHAQ	YWHAQ	M	1, 3	M	E	K	T	E	L	I	Q	K	A	K	L	A	E	Q	A	E	R	Y	D	D	M	A	T	C
286	6509	SLC1A4	solute carrier family 1 member 4	M	1, 3	M	E	K	S	N	E	T	N	G	Y	L	D	S	A	Q	A	G	P	A	A	G	P	G	A	P
97	1969	EPHA2	EPH receptor A2	N, M	0, 6	M	E	L	Q	A	A	R	A	C	F	A	L	L	W	G	C	A	L	A	A	A	A	A	A	G
354	1434	CSE1L	chromosome segregation 1 like	M	2, 3	M	E	L	S	D	A	N	L	Q	T	L	T	E	Y	L	K	K	T	L	D	P	D	P	A	I
61	6520	SLC3A2	solute carrier family 3 member 2	M	0, 1	M	E	L	Q	P	P	E	A	S	I	A	V	V	S	I	P	R	Q	L	P	G	S	H	S	E
587	550	AUP1	AUP1, lipid droplet regulating VLDL assembly factor	M	2, 5	M	E	L	P	S	G	P	G	P	E	R	L	F	D	S	H	R	L	P	G	D	C	F	L	L
34	3837	KPNB1	karyopherin subunit beta 1	M	1	M	E	L	I	T	I	L	E	K	T	V	S	P	D	R	L	E	L	E	A	A	Q	K	F	L
561	488	ATP2A2	ATP2A2	M	4, 10	M	E	N	A	H	T	K	T	V	E	E	V	L	G	H	F	G	V	N	E	S	T	G	L	S
297	4199	ME1	malic enzyme 1	M	1, 4	M	E	P	E	A	P	R	R	R	H	T	H	Q	R	G	Y	L	L	T	R	N	P	H	L	N
213	4179	CD46	CD46 molecule	M	1, 3	M	E	P	P	G	R	R	E	C	P	F	P	S	W	R	F	P	G	L	L	L	A	A	M	V
400	1729	DIAPH1	diaphanous related formin 1	M	3, 4	M	E	P	P	G	G	S	L	G	P	G	R	G	T	R	D	K	K	K	G	R	S	P	D	E
524	81848	SPRY4	sprouty RTK signaling antagonist 4	M	1, 2	M	E	P	P	I	P	Q	S	A	P	L	T	P	N	S	V	M	V	Q	P	L	L	D	S	R
111	6558	SLC12A2	solute carrier family 12 member 2	M	0, 1	M	E	P	R	P	T	A	P	S	S	G	A	P	G	L	A	G	V	G	E	T	P	S	A	A
569	4012	LNPEP	leucyl and cystinyl aminopeptidase	M	0, 1	M	E	P	F	T	N	D	R	L	Q	L	P	R	N	M	I	E	N	S	M	F	E	E	E	E
255	10963	STIP1	stress induced phosphoprotein 1	M	0, 4	M	E	Q	V	N	E	L	K	E	K	G	N	K	A	L	S	V	G	N	I	D	D	A	L	Q
575	220988	HNRNPA3	heterogeneous nuclear ribonucleoprotein A3	M	0, 1	M	E	R	E	K	E	Q	F	R	K	L	F	I	G	G	L	S	F	E	T	T	E	E	S	L
60	8829	NRP1	neuropilin 1	N, M	0, 3(N1, M2)	M	E	R	G	L	P	L	L	C	A	V	L	A	L	V	L	A	P	A	G	A	F	R	N	D
518	23344	ESYT1	extended synaptotagmin 1	M	2, 3	M	E	R	S	P	G	E	G	P	S	P	S	P	M	D	Q	P	S	A	P	S	D	P	T	D
384	2810	SFN	stratifin	M	0, 1	M	E	R	A	S	L	I	Q	K	A	K	L	A	E	Q	A	E	R	Y	E	D	M	A	A	F
374	7086	TKT	transketolase	M	2, 3	M	E	S	Y	H	K	P	D	Q	Q	K	L	Q	A	L	K	D	T	A	N	R	L	R	I	S
103	26872	STEAP1	STEAP family member 1	M, C	2	M	E	S	R	K	D	I	T	N	Q	E	E	L	W	K	M	K	P	R	R	N	L	E	E	D					G	W	E	D	V	T	K	I	N	T	E	I	C	S	Q
209	261729	STEAP2	STEAP2 metalloreductase	M	2, 5	M	E	S	I	S	M	M	G	S	P	K	S	L	S	E	T	F	L	P	N	G	I	N	G	I
291	9495	AKAP5	A-kinase anchoring protein 5	M	2	M	E	T	T	I	S	E	I	H	V	E	N	K	D	E	K	R	S	A	E	G	S	P	G	A
459	3190	HNRNPK	heterogeneous nuclear ribonucleoprotein K	M	1	M	E	T	E	Q	P	E	E	T	F	P	N	T	E	T	N	G	E	F	G	K	R	P	A	E
82	3728	JUP	junction plakoglobin	M	5, 8	M	E	V	M	N	M	E	Q	P	I	K	V	T	E	W	Q	Q	T	Y	T	Y	D	S	G	I
99	10211	FLOT1	flotillin 1	N, M	1, 2	M	F	F	T	C	G	P	N	E	A	M	V	V	S	G	F	C	R	S	P	P	V	M	V	A
150	55227	LRRC1	leucine rich repeat containing 1	N, M	3, 6	M	F	H	C	I	P	L	W	R	C	N	R	H	V	E	S	I	D	K	R	H	C	S	L	V
320	51160	VPS28	VPS28, ESCRT-I subunit	M	1	M	F	H	G	I	P	A	T	P	G	I	G	A	P	G	N	K	P	E	L	Y	E	E	V	K
463	826	CAPNS1	calpain small subunit 1	M	0, 1	M	F	L	V	N	S	F	L	K	G	G	G	G	G	G	G	G	G	G	G	L	G	G	G	L
586	4928	NUP98	nucleoporin 98	M	1, 5	M	F	N	K	S	F	G	T	P	F	G	G	G	T	G	G	F	G	T	T	S	T	F	G	Q
206	4074	M6PR	mannose-6-phosphate receptor, cation dependent	N, M	3, 5	M	F	P	F	Y	S	C	W	R	T	G	L	L	L	L	L	L	A	V	A	V	R	E	S	W
89	726	CAPN5	calpain 5	N, M	2, 9	M	F	S	C	V	K	P	Y	E	D	Q	N	Y	S	A	L	R	R	D	C	R	R	R	K	V
348	956	ENTPD3	ectonucleoside triphosphate diphosphohydrolase 3	N, M	1, 2	M	F	T	V	L	T	R	Q	P	C	E	Q	A	G	L	K	A	L	Y	R	T	P	T	I	I
427	374897	SBSN	suprabasin	N	0, 1	M	H	L	A	R	L	V	G	S	C	S	L	L	L	L	L	G	A	L	S	G	W	A	A	S
413	26001	RNF167	ring finger protein 167	M	1, 2	M	H	P	A	A	F	P	L	P	V	V	V	A	A	V	L	W	G	A	A	P	T	R	G	L
133	84876	ORAI1	ORAI calcium release-activated calcium modulator 1	M	0, 1	M	H	P	E	P	A	P	P	P	S	R	S	S	P	E	L	P	P	S	G	G	S	T	T	S
275	4919	ROR1	receptor tyrosine kinase like orphan receptor 1	M	3, 6	M	H	R	P	R	R	R	G	T	R	P	P	L	L	A	L	L	A	A	L	L	L	A	A	R
443	3099	HK2	hexokinase 2	M, C	4, 5	M	I	A	S	H	L	L	A	Y	F	F	T	E	L	N	H	Q	V	Q	K	V	D	Q	Y	L	G	K	G	A	A	L	I	T	A	V	A	C	R	I	R	E	A	G	Q
410	9411	ARHGAP29	Rho GTPase activating protein 29	M	4, 12	M	I	A	H	K	Q	K	K	T	K	K	K	R	A	W	A	S	G	Q	L	S	T	D	I	T
231	3851	KRT4	keratin 4	N, M	0, 2	M	I	A	R	Q	Q	C	V	R	G	G	P	R	G	F	S	C	G	S	A	I	V	G	G	G
573	1173	AP2M1	adaptor related protein complex 2 mu 1 subunit	M, C	2	M	I	G	G	L	F	I	Y	N	H	K	G	E	V	L	I	S	R	V	Y	R	D	D	I	G	H	D	V	I	K	W	V	R	Y	I	G	R	S	G	I	Y	E	T	R
504	9040	UBE2M	ubiquitin conjugating enzyme E2 M	M, C	1, 2	M	I	K	L	F	S	K	Q	Q	K	K	E	E	E	S	A	G	G	T	K	G	S	S	K	K	V	Q	R	S	M	R	G	G	Y	I	G	S	T	Y	F	E	R	C	L
334	56262	LRRC8A	leucine rich repeat containing 8 VRAC subunit A	M	2, 6	M	I	P	V	T	E	L	R	Y	F	A	D	Y	Q	P	A	Y	R	I	L	K	P	W	W	D
359	55248	TMEM206	transmembrane protein 206	M	0, 2	M	I	R	Q	E	R	S	T	S	Y	Q	E	L	S	E	E	L	V	Q	V	V	E	N	S	E
442	5707	PSMD1	proteasome 26S subunit, non-ATPase 1	M	2, 8	M	I	T	S	A	A	G	I	I	S	L	L	D	E	D	E	P	Q	L	K	E	F	A	L	H
484	84243	ZDHHC18	zinc finger DHHC-type containing 18	N, M	0, 5	M	K	D	C	D	Y	Q	Q	I	S	P	G	A	A	P	L	P	A	S	P	G	A	R	R	P
466	24137	KIF4A	kinesin family member 4A	N, M	1, 8	M	K	E	E	V	K	G	I	P	V	R	V	A	L	R	C	R	P	L	V	P	K	E	I	S
163	22839	DLGAP4	DLG associated protein 4	M	0, 3	M	K	G	L	G	D	S	R	P	R	H	L	S	D	S	L	D	P	P	H	E	P	L	F	A
266	150696	PROM2	prominin 2	M	5, 11	M	K	H	T	L	A	L	L	A	P	L	L	G	L	G	L	G	L	A	L	S	Q	L	A	A
350	8607	RUVBL1	RuvB like AAA ATPase 1	M	1, 3	M	K	I	E	E	V	K	S	T	T	K	T	Q	R	I	A	S	H	S	H	V	K	G	L	G
87	54407	SLC38A2	solute carrier family 38 member 2	M	0, 3	M	K	K	A	E	M	G	R	F	S	I	S	P	D	E	D	S	S	S	Y	S	S	N	S	D
224	10801	SEPT9	septin 9	M	0, 2	M	K	K	S	Y	S	G	G	T	R	T	S	S	G	R	L	R	R	L	G	D	S	S	G	P
285	3309	HSPA5	heat shock protein family A (Hsp70) member 5	M	0, 2	M	K	L	S	L	V	A	A	M	L	L	L	L	S	A	A	R	A	E	E	E	D	K	K	E
457	8668	EIF3I	eukaryotic translation initiation factor 3 subunit I	M	0, 2	M	K	P	I	L	L	Q	G	H	E	R	S	I	T	Q	I	K	Y	N	R	E	G	D	L	L
300	3700	ITIH4	inter-alpha-trypsin inhibitor heavy chain family member 4	N, M	0, 2	M	K	P	P	R	P	V	R	T	C	S	K	V	L	V	L	L	S	L	L	A	I	H	Q	T
141	10085	EDIL3	EGF like repeats and discoidin domains 3	C	1	M	K	R	S	V	A	V	W	L	L	V	G	L	S	L	G	V	P	Q	F	G	K	G	D	I			W	Y	G	R	I	T	L	R	S	E	L	L	G	C	T	E	E
93	197	AHSG	alpha 2-HS glycoprotein	N, M, C	1, 4	M	K	S	L	V	L	L	L	C	L	A	Q	L	W	G	C	H	S	A	P	H	G	P	G	L	G	A	A	A	G	P	V	V	P	P	C	P	G	R	I	R	H	F	K
179	1803	DPP4	dipeptidyl peptidase 4	M, C	1, 4	M	K	T	P	W	K	V	L	L	G	L	L	G	A	A	A	L	V	T	I	I	T	V	P	V			Q	H	I	Y	T	H	M	S	H	F	I	K	Q	C	F	S	L
507	10075	HUWE1	HECT, UBA and WWE domain containing 1, E3 ubiquitin protein ligase	M, C	7, 26	M	K	V	D	R	T	K	L	K	K	T	P	T	E	A	P	A	D	C	R	A	L	I	D	K	K	L	R	H	M	L	L	L	A	I	Q	E	C	S	E	G	F	G	L
115	83986	FAM234A	family with sequence similarity 234 member A	M	1, 4	M	L	D	H	K	D	L	E	A	E	I	H	P	L	K	N	E	E	R	K	S	Q	E	N	L
360	51715	RAB23	RAB23, member RAS oncogene family	M, C	2, 3	M	L	E	E	D	M	E	V	A	I	K	M	V	V	V	G	N	G	A	V	G	K	S	S	M	R	P	N	K	Q	R	T	K	K	N	R	N	P	F	S	S	C	S	I
363	9761	MLEC	malectin	C	2	M	L	G	A	W	A	V	E	G	T	A	V	A	L	L	R	L	L	L	L	L	L	P	P	A	F	P	I	L	V	A	F	G	V	F	I	P	T	L	F	C	L	C	R
170	355	FAS	Fas cell surface death receptor	M	1, 2	M	L	G	I	W	T	L	L	P	L	V	L	T	S	V	A	R	L	S	S	K	S	V	N	A
105	23513	SCRIB	scribbled planar cell polarity protein	N, M	3, 9	M	L	K	C	I	P	L	W	R	C	N	R	H	V	E	S	V	D	K	R	H	C	S	L	Q
389	153642	ARSK	arylsulfatase family member K	M	0, 1	M	L	L	L	W	V	S	V	V	A	A	L	A	L	A	V	L	A	P	G	A	G	E	Q	R
140	4055	LTBR	lymphotoxin beta receptor	M	2	M	L	L	P	W	A	T	S	A	P	G	L	A	W	G	P	L	V	L	G	L	F	G	L	L
246	10257	ABCC4	ATP binding cassette subfamily C member 4	M	4, 8	M	L	P	V	Y	Q	E	V	K	P	N	P	L	Q	D	A	N	L	C	S	R	V	F	F	W
50	26509	MYOF	myoferlin	M	2	M	L	R	V	I	V	E	S	A	S	N	I	P	K	T	K	F	G	K	P	D	P	I	V	S
513	3329	HSPD1	heat shock protein family D (Hsp60) member 1	M	1	M	L	R	L	P	T	V	F	R	Q	M	R	P	V	S	R	V	L	A	P	H	L	T	R	A
324	80381	CD276	CD276 molecule	M	1, 4	M	L	R	R	R	G	S	P	G	M	G	V	H	V	G	A	A	L	G	A	L	W	F	C	L
315	55612	FERMT1	fermitin family member 1	M	1, 4	M	L	S	S	T	D	F	T	F	A	S	W	E	L	V	V	R	V	D	H	P	N	E	E	Q
251	1314	COPA	coatomer protein complex subunit alpha	M	4, 11	M	L	T	K	F	E	T	K	S	A	R	V	K	G	L	S	F	H	P	K	R	P	W	I	L
225	4035	LRP1	LDL receptor related protein 1	M	3, 20	M	L	T	P	P	L	L	L	L	L	P	L	L	S	A	L	V	A	A	A	I	D	A	P	K
151	3106	HLA-B	major histocompatibility complex, class I, B	M	1	M	L	V	M	A	P	R	T	V	L	L	L	L	S	A	A	AL	A	L	T	E	T	W	A	G
263	11018	TMED1	transmembrane p24 trafficking protein 1	M	1, 2	M	M	A	A	G	A	A	L	A	L	A	L	W	L	L	M	P	P	V	E	V	G	G	A	G
439	55092	TMEM51	transmembrane protein 51	M	1	M	M	A	Q	S	K	A	N	G	S	H	Y	A	L	T	A	I	G	L	G	M	L	V	L	G
28	7037	TFRC	transferrin receptor	M	0, 3	M	M	D	Q	A	R	S	A	F	S	N	L	F	G	G	E	P	L	S	Y	T	R	F	S	L
461	9725	TMEM63A	transmembrane protein 63A	M	1, 4	M	M	D	S	P	F	L	E	L	W	Q	S	K	A	V	S	I	R	E	Q	L	G	L	G	D
210	57211	ADGRG6	adhesion G protein-coupled receptor G6	M	3, 7	M	M	F	R	S	D	R	M	W	S	C	H	W	K	W	K	P	S	P	L	L	F	L	F	A
65	9962	SLC23A2	solute carrier family 23 member 2	M	1	M	M	G	I	G	K	N	T	T	S	K	S	M	E	A	G	S	S	T	E	G	K	Y	E	D
477	7203	CCT3	chaperonin containing TCP1 subunit 3	M	2, 6	M	M	G	H	R	P	V	L	V	L	S	Q	N	T	K	R	E	S	G	R	K	V	Q	S	G
216	81539	SLC38A1	solute carrier family 38 member 1	M	0, 3	M	M	H	F	K	S	G	L	E	L	T	E	L	Q	N	M	T	V	P	E	D	D	N	I	S
535	3187	HNRNPH1	heterogeneous nuclear ribonucleoprotein H1	M	1, 2	M	M	L	G	T	E	G	G	E	G	F	V	V	K	V	R	G	L	P	W	S	C	S	A	D
426	2318	FLNC	filamin C	M	1, 7	M	M	N	N	S	G	Y	S	D	A	G	L	G	L	D	E	T	D	E	M	P	S	T	E	K
544	10574	CCT7	chaperonin containing TCP1 subunit 7	M	3, 6	M	M	P	T	P	V	I	L	L	K	E	G	T	D	S	S	Q	G	I	P	Q	L	V	S	N
81	2665	GDI2	GDP dissociation inhibitor 2	M	2, 3	M	N	E	E	Y	D	V	I	V	L	G	T	G	L	T	E	C	I	L	S	G	I	M	S	V
547	8615	USO1	USO1 vesicle transport factor	M	1, 3	M	N	F	L	R	G	V	M	G	G	Q	S	A	G	P	Q	H	T	E	A	E	T	I	Q	K
465	5317	PKP1	plakophilin 1	M	3, 7	M	N	H	S	P	L	K	T	A	L	A	Y	E	C	F	Q	D	Q	D	N	S	T	L	A	L
566	10410	IFITM3	interferon induced transmembrane protein 3	M	1, 2	M	N	H	T	V	Q	T	F	F	S	P	V	N	S	G	Q	P	P	N	Y	E	M	L	K	E
337	23317	DNAJC13	DnaJ heat shock protein family (Hsp40) member C13	N, M	3, 13	M	N	I	I	R	E	N	K	D	L	A	C	F	Y	T	T	K	H	S	W	R	G	K	Y	K
22	3688	ITGB1	integrin subunit beta 1	M	0, 4	M	N	L	Q	P	I	F	W	I	G	L	I	S	S	V	C	C	V	F	A	Q	T	D	E	N
434	26986	PABPC1	poly(A) binding protein cytoplasmic 1	M	1, 3	M	N	P	S	A	P	S	Y	P	M	A	S	L	Y	V	G	D	L	H	P	D	V	T	E	A
388	3927	LASP1	LIM and SH3 protein 1	N	1	M	N	P	N	C	A	R	C	G	K	I	V	Y	P	T	E	K	V	N	C	L	D	K	F	W
161	81876	RAB1B	RAB1B, member RAS oncogene family	M, C	2, 3	M	N	P	E	Y	D	Y	L	F	K	L	L	L	I	G	D	S	G	V	G	K	S	C	L	L			P	N	L	K	I	D	S	T	P	V	K	P	A	G	G	G	C
299	84418	CYSTM1	cysteine rich transmembrane module containing 1	C	3, 4	M	N	Q	E	N	P	P	P	Y	P	G	P	G	P	T	A	P	Y	P	P	Y	P	P	Q	P	T	C	L	T	A	C	W	T	A	L	C	C	C	C	L	W	D	M	L
108	1267	CNP	2',3'-cyclic nucleotide 3' phosphodiesterase	M, C	2, 4	M	N	R	G	F	S	R	K	S	H	T	F	L	P	K	I	F	F	R	K	M	S	S	S	G		P	V	P	T	Q	G	S	R	K	G	G	A	L	Q	S	C	T	I
446	5270	SERPINE2	serpin family E member 2	M	0, 1	M	N	W	H	L	P	L	F	L	L	A	S	V	T	L	P	S	I	C	S	H	F	N	P	L
476	8502	PKP4	plakophilin 4	M	4, 11	M	P	A	P	E	Q	A	S	L	V	E	E	G	Q	P	Q	T	R	Q	E	A	A	S	T	G
421	164	AP1G1	adaptor related protein complex 1 gamma 1 subunit	M	2, 3	M	P	A	P	I	R	L	R	E	L	I	R	T	I	R	T	A	R	T	Q	A	E	E	R	E
257	161	AP2A2	adaptor related protein complex 2 alpha 2 subunit	M, C	2, 10	M	P	A	V	S	K	G	D	G	M	R	G	L	A	V	F	I	S	D	I	R	N	C	K	S	L	R	T	S	K	E	A	V	S	Q	R	L	C	E	L	L	S	A	Q
203	160	AP2A1	adaptor related protein complex 2 alpha 1 subunit	N, M	5, 12	M	P	A	V	S	K	G	D	G	M	R	G	L	A	V	F	I	S	D	I	R	N	C	K	S
357	5701	PSMC2	proteasome 26S subunit, ATPase 2	M	1, 5	M	P	D	Y	L	G	A	D	Q	R	K	T	K	E	D	E	K	D	D	K	P	I	R	A	L
132	3843	IPO5	importin 5	M	5, 13	M	P	E	D	Q	V	G	K	L	E	A	T	E	N	T	I	S	A	M	A	A	A	A	A	E
281	3326	HSP90AB1	heat shock protein 90 alpha family class B member 1	M	0, 4	M	P	E	E	V	H	H	G	E	E	E	V	E	T	F	A	F	Q	A	E	I	A	Q	L	M
541	10575	CCT4	chaperonin containing TCP1 subunit 4	M	6, 8	M	P	E	N	V	A	P	R	S	G	A	T	A	G	A	A	G	G	R	G	K	G	A	Y	Q
495	57506	MAVS	mitochondrial antiviral signaling protein	M	0, 2	M	P	F	A	E	D	K	T	Y	K	Y	I	C	R	N	F	S	N	F	C	N	V	D	V	V
54	7162	TPBG	trophoblast glycoprotein	N,M	2	M	P	G	G	C	S	R	G	P	A	A	G	D	G	R	L	R	L	A	R	L	A	L	V	L
479	747	DAGLA	diacylglycerol lipase alpha	M	7, 10	M	P	G	I	V	V	F	R	R	R	W	S	V	G	S	D	D	L	V	L	P	A	I	F	L
323	7097	TLR2	toll like receptor 2	M	2, 5	M	P	H	T	L	W	M	V	W	V	L	G	V	I	I	S	L	S	K	E	E	S	S	N	Q
230	5962	RDX	radixin	M, C	2	M	P	K	P	I	N	V	R	V	T	T	M	D	A	E	L	E	F	A	I	Q	P	N	T	T	G	P	K	L	Y	A	L	F	Q	M	R	S	C	Q	S	S	I	K	Q
45	7430	EZR	ezrin	M	1	M	P	K	P	I	N	V	R	V	T	T	M	D	A	E	L	E	F	A	I	Q	P	N	T	T
8	4478	MSN	moesin	M	1	M	P	K	T	I	S	V	R	V	T	T	M	D	A	E	L	E	F	A	I	Q	P	N	T	T
198	388697	HRNR	hornerin	M	0, 1	M	P	K	L	L	Q	G	V	I	T	V	I	D	V	F	Y	Q	Y	A	T	Q	H	G	E	Y
448	5361	PLXNA1	plexin A1	M	1, 13	M	P	L	P	P	R	S	L	Q	V	L	L	L	L	L	L	L	L	L	L	L	P	G	M	W
120	28231	SLCO4A1	solute carrier organic anion transporter family member 4A1	M	0, 4	M	P	L	H	Q	L	G	D	K	P	L	T	F	P	S	P	N	S	A	M	E	N	G	L	D
574	1382	CRABP2	cellular retinoic acid binding protein 2	C	0, 1	M	P	N	F	S	G	N	W	K	I	I	R	S	E	N	F	E	E	L	L	K	V	L	G	V	E	L	I	L	T	M	T	A	D	D	V	V	C	T	R	V	Y	V	R
219	3320	HSP90AA1	heat shock protein 90 alpha family class A member 1	N, M	2, 6	M	P	P	C	S	G	G	D	G	S	T	P	P	G	P	S	L	R	D	R	D	C	P	A	Q
14	6566	SLC16A1	solute carrier family 16 member 1	M	2	M	P	P	A	V	G	G	P	V	G	Y	P	P	D	G	G	W	G	W	A	V	V	I	G	A
311	6175	RPLP0	ribosomal protein lateral stalk subunit P0	M	1, 2	M	P	R	E	D	R	A	T	W	K	S	N	Y	F	L	K	I	I	Q	L	L	D	D	Y	P
250	29801	ZDHHC8	zinc finger DHHC-type containing 8	M	0, 2	M	P	R	S	P	G	T	R	L	K	P	A	K	Y	I	P	V	A	T	A	A	A	L	L	V
539	341208	HEPHL1	hephaestin like 1	N, M	1, 6	M	P	R	K	Q	P	A	G	C	I	F	L	L	T	F	L	G	L	S	G	L	V	G	T	V
189	109	ADCY3	adenylate cyclase 3	M	3, 6	M	P	R	N	Q	G	F	S	E	P	E	Y	S	A	E	Y	S	A	E	Y	S	V	S	L	P
174	10970	CKAP4	cytoskeleton associated protein 4	M	1	M	P	S	A	K	Q	R	G	S	K	G	G	H	G	A	A	S	P	S	E	K	G	A	H	P
126	6281	S100A10	S100 calcium binding protein A10	-	0	M	P	S	Q	M	E	H	A	M	E	T	M	M	F	T	F	H	K	F	A	G	D	K	G	Y
486	2617	GARS	glycyl-tRNA synthetase	M	1, 3	M	P	S	P	R	P	V	L	L	R	G	A	R	A	A	L	L	L	L	L	P	P	R	L	L
585	55737	VPS35	VPS35, retromer complex component	M	1, 5	M	P	T	T	Q	Q	S	P	Q	D	E	Q	E	K	L	L	D	E	A	I	Q	A	V	K	V
233	23167	EFR3A	EFR3 homolog A	N, M, C	5, 9	M	P	T	R	V	C	C	C	C	S	A	L	R	P	R	Y	K	R	L	V	D	N	I	F	P	H	A	Q	Y	Q	S	V	P	V	Y	E	M	K	F	P	D	L	C	V
114	2317	FLNB	filamin B	M	3, 8	M	P	V	T	E	K	D	L	A	E	D	A	P	W	K	K	I	Q	Q	N	T	F	T	R	W
57	928	CD9	CD9 molecule	N,M	4, 9	M	P	V	K	G	G	T	K	C	I	K	Y	L	L	F	G	F	N	F	I	F	W	L	A	G
49	7414	VCL	vinculin	M	4	M	P	V	F	H	T	R	T	I	E	S	I	L	E	P	V	A	Q	Q	I	S	H	L	V	I
154	3038	HAS3	hyaluronan synthase 3	M	2, 4	M	P	V	Q	L	T	T	A	L	R	V	V	G	T	S	L	F	A	L	A	V	L	G	G	I
527	91663	MYADM	myeloid associated differentiation marker	M	0, 1	M	P	V	T	V	T	R	T	T	I	T	T	T	T	T	S	S	S	G	L	G	S	P	M	I
501	9948	WDR1	WD repeat domain 1	M	0, 3	M	P	Y	E	I	K	K	V	F	A	S	L	P	Q	V	E	R	G	V	S	K	I	I	G	G
555	5879	RAC1	Rac family small GTPase 1	N, M, C	4	M	Q	A	I	K	C	V	V	V	G	D	G	A	V	G	K	T	C	L	L	I	S	Y	T	T	I	R	A	V	L	C	P	P	P	V	K	K	R	K	R	K	C	L	L
367	5880	RAC2	Rac family small GTPase 2	N, M, C	4	M	Q	A	I	K	C	V	V	V	G	D	G	A	V	G	K	T	C	L	L	I	S	Y	T	T	I	R	A	V	L	C	P	Q	P	T	R	Q	Q	K	R	A	C	S	L
211	11187	PKP3	plakophilin 3	M	1, 4	M	Q	D	G	N	F	L	L	S	A	L	Q	P	E	A	G	V	C	S	L	A	L	P	S	D
293	135228	CD109	CD109 molecule	M	1	M	Q	G	P	P	L	L	T	A	A	H	L	L	C	V	C	T	A	A	L	A	V	A	P	G
35	7311	UBA52	ubiquitin A-52 residue ribosomal protein fusion product 1	M	0, 1	M	Q	I	F	V	K	T	L	T	G	K	T	I	T	L	E	V	E	P	S	D	T	I	E	N
332	388588	SMIM1	small integral membrane protein 1 (Vel blood group)	M, C	2	M	Q	P	Q	E	S	H	V	H	Y	S	R	W	E	D	G	S	R	D	G	V	S	L	G	A	L	F	W	I	I	F	I	L	G	Y	L	T	G	Y	Y	V	H	K	C
84	51599	LSR	lipolysis stimulated lipoprotein receptor	M	2, 6	M	Q	Q	D	G	L	G	V	G	T	R	N	G	S	G	K	G	R	S	V	H	P	S	W	P
345	51678	MPP6	membrane palmitoylated protein 6	M	0, 2	M	Q	Q	V	L	E	N	L	T	E	L	P	S	S	T	G	A	E	E	I	D	L	I	F	L
551	4841	NONO	non-POU domain containing octamer binding	M	1	M	Q	S	N	K	T	F	N	L	E	K	Q	N	H	T	P	R	K	H	H	Q	H	H	H	Q
107	998	CDC42	cell division cycle 42	N, M, C	5	M	Q	T	I	K	C	V	V	V	G	D	G	A	V	G	K	T	C	L	L	I	S	Y	T	T		I	L	A	A	L	E	P	P	E	T	Q	P	K	R	K	C	C	I
249	3716	JAK1	Janus kinase 1	N, M	1, 5	M	Q	Y	L	N	I	K	E	D	C	N	A	M	A	F	C	A	K	M	R	S	S	K	K	T
542	7184	HSP90B1	heat shock protein 90 beta family member 1	N, M	1, 3	M	R	A	L	W	V	L	G	L	C	C	V	L	L	T	F	G	S	V	R	A	D	D	E	V
222	6810	STX4	syntaxin 4	M	0, 1	M	R	D	R	T	H	E	L	R	Q	G	D	D	S	S	D	E	E	D	K	E	R	V	A	L
428	10376	TUBA1B	tubulin alpha 1b	N, M	3, 6	M	R	E	C	I	S	I	H	V	G	Q	A	G	V	Q	I	G	N	A	C	W	E	L	Y	C
469	5911	RAP2A	RAP2A, member of RAS oncogene family	C	1, 2	M	R	E	Y	K	V	V	V	L	G	S	G	G	V	G	K	S	A	L	T	V	Q	F	V	T	M	N	Y	A	A	Q	P	D	K	D	D	P	C	C	S	A	C	N	I
102	57826	RAP2C	RAP2C, member of RAS oncogene family	M, C	1,3	M	R	E	Y	K	V	V	V	L	G	S	G	G	V	G	K	S	A	L	T	V	Q	F	V	T				S	S	L	P	E	K	Q	D	Q	C	C	T	T	C	V	V
155	5908	RAP1B	RAP1B, member of RAS oncogene family	M, C	1, 2	M	R	E	Y	K	L	V	V	L	G	S	G	G	V	G	K	S	A	L	T	V	Q	F	V	Q			R	K	T	P	V	P	G	K	A	R	K	K	S	S	C	Q	L
32	5912	RAP2B	RAP2B, member of RAS oncogene family	C	1	M	R	E	Y	K	V	V	V	L	G	S	G	G	V	G	K	S	A	L	T	V	Q	F	V	T
467	203068	TUBB	TUBB	M	3, 4	M	R	E	I	V	H	I	Q	A	G	Q	C	G	N	Q	I	G	A	K	F	W	E	V	I	S
511	10383	TUBB4B	tubulin beta 4B class IVb	M	3, 4	M	R	E	I	V	H	L	Q	A	G	Q	C	G	N	Q	I	G	A	K	F	W	E	V	I	S
528	10381	TUBB3	tubulin beta 3 class III	M	2, 3	M	R	E	I	V	H	I	Q	A	G	Q	C	G	N	Q	I	G	A	K	F	W	E	V	I	S
447	117159	DCD	dermcidin	N, M	0, 1	M	R	F	M	T	L	L	F	L	T	A	L	A	G	A	L	V	C	A	Y	D	P	E	A	A
423	54847	SIDT1	SID1 transmembrane family member 1	N, M	1, 5	M	R	G	C	L	R	L	A	L	L	C	A	L	P	W	L	L	L	A	A	S	P	G	H	P
563	10419	PRMT5	protein arginine methyltransferase 5	M	0, 1	M	R	G	P	N	S	G	T	E	K	G	R	L	V	I	P	E	K	Q	G	F	D	F	L	C
86	1889	ECE1	endothelin converting enzyme 1	M, C(N-TERM TC VARIANT)	1, 3	M	R	G	V	W	P	P	P	V	S	A	L	L	S	A	L	G	M	G	T	Y	K	R	A	T					R	C	P	G	S	P	M	N	P	P	H	K	C	E	V
538	2923	PDIA3	protein disulfide isomerase family A member 3	M	0, 1	M	R	L	R	R	L	A	L	F	P	G	V	A	L	L	L	A	A	A	R	L	A	A	A	S
425	4923	NTSR1	neurotensin receptor 1	M	3, 4	M	R	L	N	S	S	A	P	G	T	P	G	T	P	A	A	D	P	F	Q	R	A	Q	A	G
74	51125	GOLGA7	golgin A7	M	0, 1	M	R	P	Q	Q	A	P	V	S	G	K	V	F	I	Q	R	D	Y	S	S	G	T	R	C	Q
104	6868	ADAM17	ADAM metallopeptidase domain 17	M, C	1, 2	M	R	Q	S	L	L	F	L	T	S	V	V	P	F	V	L	A	P	R	P	P	D	D	P	G					F	K	L	Q	R	Q	N	R	V	D	S	K	E	T	E
361	6382	SDC1	syndecan 1	N, M	0, 2	M	R	R	A	A	W	L	W	L	C	A	L	A	L	S	L	Q	P	A	L	P	Q	I	V	A
272	23603	CORO1C	coronin 1C	M	2, 5	M	R	R	V	V	R	Q	S	K	F	R	H	V	F	G	Q	A	V	K	N	D	Q	C	Y	D
287	57552	NCEH1	neutral cholesterol ester hydrolase 1	N, M	1, 2	M	R	S	S	C	V	L	L	T	A	L	V	A	L	A	A	Y	Y	V	Y	I	P	L	P	G
404	1936	EEF1D	eukaryotic translation elongation factor 1 delta	N	1	M	R	S	G	K	A	S	C	T	L	E	T	V	W	E	D	K	H	K	Y	E	E	A	E	R
444	2150	F2RL1	F2R like trypsin receptor 1	M	1, 3	M	R	S	P	S	A	A	W	L	L	G	A	A	I	L	L	A	A	S	L	S	C	S	G	T
196	8826	IQGAP1	IQ motif containing GTPase activating protein 1	M	2, 4	M	S	A	A	D	E	V	D	G	L	G	V	A	R	P	H	Y	G	S	V	L	D	N	E	R
437	10066	SCAMP2	secretory carrier membrane protein 2	M	0, 2	M	S	A	F	D	T	N	P	F	A	D	P	V	D	V	N	P	F	Q	D	P	S	V	T	Q
63	153364	MBLAC2	metallo-beta-lactamase domain containing 2	M	1	M	S	A	L	E	W	Y	A	H	K	S	L	G	D	G	I	F	W	I	Q	E	R	F	Y	E
343	7905	REEP5	receptor accessory protein 5	N	0, 1	M	S	A	A	M	R	E	R	F	D	R	F	L	H	E	K	N	C	M	T	D	L	L	A	K
500	1973	EIF4A1	eukaryotic translation initiation factor 4A1	M	1	M	S	A	S	Q	D	S	R	S	R	D	N	G	P	D	G	M	E	P	E	G	V	I	E	S
355	9578	CDC42BPB	CDC42 binding protein kinase beta	M, C	3, 13	M	S	A	K	V	R	L	K	K	L	E	Q	L	L	L	D	G	P	W	R	N	E	S	A	L	N	S	P	H	R	S	Q	L	P	L	E	G	L	E	Q	P	A	C	D
407	140576	S100A16	S100 calcium binding protein A16	N	1	M	S	D	C	Y	T	E	L	E	K	A	V	I	V	L	V	E	N	F	Y	K	Y	V	S	K
238	9522	SCAMP1	secretory carrier membrane protein 1	M	0, 2	M	S	D	F	D	S	N	P	F	A	D	P	D	L	N	N	P	F	K	D	P	S	V	T	Q
135	5499	PPP1CA	protein phosphatase 1 catalytic subunit alpha	M	4, 6	M	S	D	S	E	K	L	N	L	N	D	I	I	G	R	L	L	E	V	Q	G	S	R	P	G
239	191	AHCY	adenosylhomocysteinase	M	0, 3	M	S	D	K	L	P	Y	K	V	A	D	I	G	L	A	A	W	G	R	K	A	L	D	I	A
546	11079	RER1	retention in endoplasmic reticulum sorting receptor 1	M	1	M	S	E	G	D	S	V	G	E	S	V	H	G	K	P	S	V	V	Y	R	F	F	T	R	L
23	2782	GNB1	G protein subunit beta 1	M	0, 3	M	S	E	L	D	Q	L	R	Q	E	A	E	Q	L	K	N	Q	I	R	D	A	R	K	A	C
412	1778	DYNC1H1	dynein cytoplasmic 1 heavy chain 1	M, C	1, 14	M	S	E	P	G	G	G	G	G	E	D	G	S	A	G	L	E	V	S	A	V	Q	N	V	A	A	T	K	E	D	P	R	S	F	Y	E	R	G	V	A	V	L	C	T
545	823	CAPN1	calpain 1	M	2, 5	M	S	E	E	I	I	T	P	V	Y	C	T	G	V	S	A	Q	V	Q	K	Q	R	A	R	E
296	4190	MDH1	malate dehydrogenase 1	M	1, 3	M	S	E	P	I	R	V	L	V	T	G	A	A	G	Q	I	A	Y	S	L	L	Y	S	I	G
125	7127	TNFAIP2	TNF alpha induced protein 2	M	1, 2	M	S	E	A	S	S	E	D	L	V	P	P	L	E	A	G	A	A	P	Y	R	E	E	E	E
139	79905	TMC7	transmembrane channel like 7	M	1, 6	M	S	E	S	S	G	S	A	L	Q	P	G	R	P	S	R	Q	P	A	V	H	P	E	N	L
387	55233	MOB1A	MOB kinase activator 1A	M	0, 1	M	S	F	L	F	S	S	R	S	S	K	T	F	K	P	K	K	N	I	P	E	G	S	H	Q
503	92255	LMBRD2	LMBR1 domain containing 2	M	1, 2	M	S	G	A	A	L	G	L	E	I	V	F	V	F	F	L	A	L	F	L	L	H	R	Y	G
441	5036	PA2G4	proliferation-associated 2G4	M	1, 2	M	S	G	E	D	E	Q	Q	E	Q	T	I	A	E	D	L	V	V	T	K	Y	K	M	G	G
376	29969	MDFIC	MyoD family inhibitor domain containing	C	2	M	S	G	A	G	E	A	L	A	P	G	P	V	G	P	Q	R	V	A	E	A	G	G	G	Q	C	E	S	S	D	C	L	E	I	C	M	E	C	C	G	I	C	F	P
25	857	CAV1	caveolin 1	M	2	M	S	G	G	K	Y	V	D	S	E	G	H	L	Y	T	V	P	I	R	E	Q	G	N	I	Y
571	5464	PPA1	pyrophosphatase (inorganic) 1	M	1, 2	M	S	G	F	S	T	E	E	R	A	A	P	F	S	L	E	Y	R	V	F	L	K	N	E	K	G
481	8301	PICALM	phosphatidylinositol binding clathrin assembly protein	M	0, 1	M	S	G	Q	S	L	T	D	R	I	T	A	A	Q	H	S	V	T	G	S	A	V	S	K	T
498	1654	DDX3X	DEAD-box helicase 3, X-linked	M	3, 4	M	S	H	V	A	V	E	N	A	L	G	L	D	Q	Q	F	A	G	L	D	L	N	S	S	D
580	55240	STEAP3	STEAP3 metalloreductase	M	2, 5	M	S	H	Q	P	A	V	A	T	K	M	P	E	E	M	D	K	P	L	I	S	L	H	L	V
18	2023	ENO1	enolase 1	M	2	M	S	I	L	K	I	H	A	R	E	I	F	D	S	R	G	N	P	T	V	E	V	D	L	F
318	3178	HNRNPA1	heterogeneous nuclear ribonucleoprotein A1	M	0, 1	M	S	K	S	E	S	P	K	E	P	E	Q	L	R	K	L	F	I	G	G	L	S	F	E	T
30	5315	PKM	PKM	M	3	M	S	K	P	H	S	E	A	G	T	A	F	I	Q	T	Q	Q	L	H	A	A	M	A	D	T
160	3312	HSPA8	heat shock protein family A (Hsp70) member 8	M	1	M	S	K	G	P	A	V	G	I	D	L	G	T	T	Y	S	C	V	G	V	F	Q	H	G	K
352	4735	SEPT2	septin 2	M	0, 3	M	S	K	Q	Q	P	T	Q	F	I	N	P	E	T	P	G	Y	V	G	F	A	N	L	P	N
549	8677	STX10	syntaxin 10	M	0, 1	M	S	L	E	D	P	F	F	V	V	R	G	E	V	Q	K	A	V	N	T	A	R	G	L	Y
570	5337	PLD1	phospholipase D1	M	3, 7	M	S	L	K	N	E	P	R	V	N	T	S	A	L	Q	K	I	A	A	D	M	S	N	I	I
242	5230	PGK1	phosphoglycerate kinase 1	M	1, 5	M	S	L	S	N	K	L	T	L	D	K	L	D	V	K	G	K	R	V	V	M	R	V	D	F
290	8453	CUL2	cullin 2	M	1, 2	M	S	L	K	P	R	V	V	D	F	D	E	T	W	N	K	L	L	T	T	I	K	A	V	V
31	1365	CLDN3	claudin 3	M	3	M	S	M	G	L	E	I	T	G	T	A	L	A	V	L	G	W	L	G	T	I	V	C	C	A
411	79143	MBOAT7	membrane bound O-acyltransferase domain containing 7	M	0, 2	M	S	P	E	E	W	T	Y	L	V	V	L	L	I	S	I	P	G	F	L	F	K	K	A	G
321	4323	MMP14	matrix metallopeptidase 14	M, C	1, 3	M	S	P	A	P	R	P	P	R	C	L	L	L	P	L	L	T	L	G	T	A	L	A	S	L	R	R	H	G	T	P	R	R	L	L	Y	C	Q	R	S	L	L	D	K
483	27095	TRAPPC3	trafficking protein particle complex 3	M	0, 1	M	S	R	Q	A	N	R	G	T	E	S	K	K	M	S	S	E	L	F	T	L	T	Y	G	A
560	319101	KRT73	keratin 73	M	0, 1	M	S	R	Q	F	T	Y	K	S	G	A	A	A	K	G	G	F	S	G	C	S	A	V	L	S
173	10397	NDRG1	N-myc downstream regulated 1	M, C	1, 2	M	S	R	E	M	Q	D	V	D	L	A	E	V	K	P	L	V	E	K	G	E	T	I	T	G			N	S	G	A	A	G	N	S	A	G	P	K	S	M	E	V	S
422	9475	ROCK2	Rho associated coiled-coil containing protein kinase 2	M	1, 3	M	S	R	P	P	P	T	G	K	M	P	G	A	P	E	T	A	P	G	D	G	A	G	A	S
182	27332	ZNF638	zinc finger protein 638	M	2, 4	M	S	R	P	R	F	N	P	R	G	D	F	P	L	Q	R	P	R	A	P	N	P	S	G	M
567	5687	PSMA6	proteasome subunit alpha 6	M	1	M	S	R	G	S	S	A	G	F	D	R	H	I	T	I	F	S	P	E	G	R	L	Y	Q	V
91	3852	KRT5	keratin 5	M	0, 2	M	S	R	Q	S	S	V	S	F	R	S	G	G	S	R	S	F	S	T	A	S	A	I	T	P
193	10787	NCKAP1	NCK associated protein 1	M	1, 4	M	S	R	S	V	L	Q	P	S	Q	Q	K	L	A	E	K	L	T	I	L	N	D	R	G	V
40	6237	RRAS	RAS related	C	2	M	S	S	G	A	A	S	G	T	G	R	G	R	P	R	G	G	G	P	G	P	G	D	P	P					P	S	A	P	R	K	K	G	G	G	C	P	C	V	L
347	642	BLMH	bleomycin hydrolase	M	0, 5	M	S	S	S	G	L	N	S	E	K	V	A	A	L	I	Q	K	L	N	S	D	P	Q	F	V
98	2316	FLNA	filamin A	M	1, 10	M	S	S	S	H	S	R	A	G	Q	S	A	A	G	A	A	P	G	G	G	V	D	T	R	D
378	5052	PRDX1	peroxiredoxin 1	M	0, 1	M	S	S	G	N	A	K	I	G	H	P	A	P	N	F	K	A	T	A	V	M	P	D	G	Q
329	7317	UBA1	ubiquitin like modifier activating enzyme 1	M	1, 6	M	S	S	S	P	L	S	K	K	R	R	V	S	G	P	D	P	K	P	G	S	N	C	S	P
588	3192	HNRNPU	heterogeneous nuclear ribonucleoprotein U	M	1, 3	M	S	S	S	P	V	N	V	K	K	L	K	V	S	E	L	K	E	E	L	K	K	R	R	L
214	1836	SLC26A2	solute carrier family 26 member 2	M	2, 7	M	S	S	E	S	K	E	Q	H	N	V	S	P	R	D	S	A	E	G	N	D	S	Y	P	S
490	55165	CEP55	centrosomal protein 55	C	1	M	S	S	R	S	T	K	D	L	I	K	S	K	W	G	S	K	P	S	N	S	K	S	E	T	I	Q	Y	P	A	T	E	H	R	D	L	L	V	H	V	E	Y	C	S
584	4736	RPL10A	ribosomal protein L10a	M	1	M	S	S	K	V	S	R	D	T	L	Y	E	A	V	R	E	V	L	H	G	N	Q	R	K	R
277	5412	UBL3	ubiquitin like 3	C	2	M	S	S	N	V	P	A	D	M	I	N	L	R	L	I	L	V	S	G	K	T	K	E	F	L	N	S	Q	G	Q	R	N	R	E	K	T	G	E	S	N	C	C	V	I
51	302	ANXA2	annexin A2	C	1	M	S	T	V	H	E	I	L	C	K	L	S	L	E	G	D	H	S	T	P	P	S	A	T	G
556	9341	VAMP3	vesicle associated membrane protein 3	M	0, 1	M	S	T	G	P	T	A	A	T	G	S	N	R	R	L	Q	Q	T	Q	N	Q	V	D	E	V
487	5205	ATP8B1	ATPase phospholipid transporting 8B1	M	5, 10	M	S	T	E	R	D	S	E	T	T	F	D	E	D	S	Q	P	N	D	E	V	V	P	Y	S
268	1130	LYST	lysosomal trafficking regulator	M	5, 30	M	S	T	D	S	N	S	L	A	R	E	F	L	T	D	V	N	R	L	C	N	A	V	V	Q
353	7407	VARS	valyl-tRNA synthetase	M	0, 7	M	S	T	L	Y	V	S	P	H	P	D	A	F	P	S	L	R	A	L	I	A	A	R	Y	G
417	989	SEPT7	septin 7	M	0, 1	M	S	V	S	A	R	S	A	A	A	E	E	R	S	V	N	S	S	T	M	G	Q	Q	Q	K
440	64423	INF2	inverted formin, FH2 and WH2 domain containing	M, C	3, 7	M	S	V	K	E	G	A	Q	R	K	W	A	A	L	K	E	K	L	G	P	Q	D	S	D	P	Q	E	E	V	P	P	D	S	D	D	N	K	T	K	K	L	C	V	I
226	3308	HSPA4	HSPA4	M	2, 6	M	S	V	V	G	I	D	L	G	F	Q	S	C	Y	V	A	V	A	R	A	G	G	I	E	T
254	10808	HSPH1	heat shock protein family H (Hsp110) member 1	M	1, 7	M	S	V	V	G	L	D	V	G	S	Q	S	C	Y	I	A	V	A	R	A	G	G	I	E	T
460	57498	KIDINS220	kinase D interacting substrate 220	M	2, 11	M	S	V	L	I	S	Q	S	V	I	N	Y	V	E	E	E	N	I	P	A	L	K	A	L	L
208	4586	MUC5AC	mucin 5AC, oligomeric mucus/gel-forming	M	0, 19	M	S	V	G	R	R	K	L	A	L	L	W	A	L	A	L	A	L	A	C	T	R	H	T	G
185	8884	SLC5A6	solute carrier family 5 member 6	M	2, 3	M	S	V	G	V	S	T	S	A	P	L	S	P	T	S	G	T	S	V	G	M	S	T	F	S
269	51114	ZDHHC9	zinc finger DHHC-type containing 9	M	0, 5	M	S	V	M	V	V	R	K	K	V	T	R	K	W	E	K	L	P	G	R	N	T	F	C	C
167	311	ANXA11	annexin A11	M, C	3, 4	M	S	Y	P	G	Y	P	P	P	P	G	G	Y	P	P	A	A	P	G	G	G	P	W	G	G			D	T	S	G	D	Y	R	K	I	L	L	K	I	C	G	G	N
147	310	ANXA7	annexin A7	M	1	M	S	Y	P	G	Y	P	P	T	G	Y	P	P	F	P	G	Y	P	P	A	G	Q	E	S	S
526	23673	STX12	syntaxin 12	M	0, 1	M	S	Y	G	P	L	D	M	Y	R	N	P	G	P	S	G	P	Q	L	R	D	F	S	S	I
398	170506	DHX36	DEAH-box helicase 36	M	3, 7	M	S	Y	D	Y	H	Q	N	W	G	R	D	G	G	P	R	S	S	G	G	G	Y	G	G	G
577	1642	DDB1	damage specific DNA binding protein 1	M	1, 4	M	S	Y	N	Y	V	V	T	A	Q	K	P	T	A	V	N	G	C	V	T	G	H	F	T	S
248	6624	FSCN1	fascin actin-bundling protein 1	M	1	M	T	A	N	G	T	A	E	A	V	Q	I	Q	F	G	L	I	N	C	G	N	K	Y	L	T
525	4864	NPC1	NPC intracellular cholesterol transporter 1	M	5, 11	M	T	A	R	G	L	A	L	G	L	L	L	L	L	L	C	P	A	Q	V	F	S	Q	S	C
529	5338	PLD2	phospholipase D2	M	2, 9	M	T	A	T	P	E	S	L	F	P	T	G	D	E	L	D	S	S	Q	L	Q	M	E	S	D
514	10079	ATP9A	ATPase phospholipid transporting 9A (putative)	N, M	3, 10	M	T	D	N	I	P	L	Q	P	V	R	Q	K	K	R	M	D	S	R	P	R	A	G	C	C
77	163	AP2B1	adaptor related protein complex 2 beta 1 subunit	M	2, 3	M	T	D	S	K	Y	F	T	T	N	K	K	G	E	I	F	E	L	K	A	E	L	N	N	E
180	388698	FLG2	filaggrin family member 2	N, M	0, 4	M	T	D	L	L	R	S	V	V	T	V	I	D	V	F	Y	K	Y	T	K	Q	D	G	E	C
488	3265	HRAS	HRAS	M, C	2, 3	M	T	E	Y	K	L	V	V	V	G	A	G	G	V	G	K	S	A	L	T	I	Q	L	I	Q	K	L	N	P	P	D	E	S	G	P	G	C	M	S	C	K	C	V	L
127	5663	PSEN1	presenilin 1	M	0, 2	M	T	E	L	P	A	P	L	S	Y	F	Q	N	A	Q	M	S	E	D	N	H	L	S	N	T
582	4926	NUMA1	nuclear mitotic apparatus protein 1	M	1, 5	M	T	L	H	A	T	R	G	A	A	L	L	S	W	V	N	S	L	H	V	A	D	P	V	E
379	1131	CHRM3	cholinergic receptor muscarinic 3	M	2, 3	M	T	L	H	N	N	S	T	T	S	P	L	F	P	N	I	S	S	S	W	I	H	S	P	S
41	2767	GNA11	G protein subunit alpha 11	N, M	1, 3 (N2, M1)	M	T	L	E	S	M	M	A	C	C	L	S	D	E	V	K	E	S	K	R	I	N	A	E	I
39	7529	YWHAB	YWHAB	M	0, 1	M	T	M	D	K	S	E	L	V	Q	K	A	J	L	A	E	Q	A	E	R	Y	D	D	M	A
380	493	ATP2B4	ATPase plasma membrane Ca2+ transporting 4	N, M	0, 10	M	T	N	P	S	D	R	V	L	P	A	N	S	M	A	E	S	R	E	G	D	F	G	C	T
194	9289	ADGRG1	adhesion G protein-coupled receptor G1	M	1, 2	M	T	P	Q	S	L	L	Q	T	T	L	F	L	L	S	L	L	F	L	V	Q	G	A	H	G
158	8533	COPS3	COP9 signalosome subunit 3	N, M	2, 3	M	T	Q	L	C	E	L	I	N	K	S	G	E	L	L	A	K	N	L	S	H	L	D	T	V
453	7879	RAB7A	RAB7A, member RAS oncogene family	M, C	2, 3	M	T	S	R	K	K	V	L	L	K	V	I	I	L	G	D	S	G	V	G	K	T	S	L	M	E	P	I	K	L	D	K	N	D	R	A	K	A	S	A	E	S	C	S
430	23392	KIAA0368	KIAA0368	M	6, 21	M	T	S	R	T	K	R	R	Q	K	V	K	I	S	I	S	K	N	H	S	S	Y	R	K	E
129	3861	KRT14	keratin 14	N, M	1, 2	M	T	T	C	S	R	Q	F	T	S	S	S	S	M	K	G	S	C	G	I	G	G	G	I	G
166	3868	KRT16	keratin 16	N, M	1, 2	M	T	T	C	S	R	Q	F	T	S	S	S	S	M	K	G	S	C	G	I	G	G	G	I	G
364	3836	KPNA1	karyopherin subunit alpha 1	M	1, 4	M	T	T	P	G	K	E	N	F	R	L	K	S	Y	K	N	K	S	L	N	P	D	E	M	R
19	2030	SLC29A1	solute carrier family 29 member 1 (Augustine blood group)	M	3	M	T	T	S	H	Q	P	Q	D	R	Y	K	A	V	W	L	I	F	F	M	L	G	L	G	T
432	3872	KRT17	keratin 17	M	0, 2	M	T	T	S	I	R	Q	F	T	S	S	S	S	I	K	G	S	S	G	L	G	G	G	S	R
191	10484	SEC23A	Sec23 homolog A, coat complex II component	M	1, 7	M	T	T	Y	L	E	F	I	Q	Q	N	E	E	R	D	G	V	R	F	S	W	N	V	W	P
80	55914	ERBIN	erbb2 interacting protein	M	3, 4	M	T	T	K	R	S	L	F	V	R	L	V	P	C	R	C	L	R	G	E	E	E	T	V	T
341	2495	FTH1	ferritin heavy chain 1	M	0, 1	M	T	T	A	S	T	S	Q	V	R	Q	N	Y	H	Q	D	S	E	A	A	I	N	R	Q	I
375	26999	CYFIP2	cytoplasmic FMR1 interacting protein 2	M, C	2, 11	M	T	T	H	V	T	L	E	D	A	L	S	N	V	D	L	L	E	E	L	P	L	P	D	Q	T	V	E	H	V	R	C	F	Q	P	P	I	H	Q	S	L	A	T	T
530	6711	SPTBN1	spectrin beta, non-erythrocytic 1	M	2, 4	M	T	T	T	V	A	T	D	Y	D	N	I	E	I	Q	Q	Q	Y	S	D	V	N	N	R	W
564	3030	HADHA	hydroxyacyl-CoA dehydrogenase trifunctional multienzyme complex subunit alpha	N, M	1, 7	M	V	A	C	R	A	I	G	I	L	S	R	F	S	A	F	R	I	L	R	S	R	G	Y	I
197	2821	GPI	glucose-6-phosphate isomerase	N, M	2	M	V	A	L	C	S	L	Q	H	L	G	S	S	D	P	R	A	L	P	T	L	P	T	A	T
52	5010	CLDN11	claudin 11	N,M	4	M	V	A	T	C	L	Q	V	V	G	F	V	T	S	F	V	G	W	I	G	V	I	V	T	T
12	6510	SLC1A5	solute carrier family 1 member 5	M	4	M	V	A	D	P	P	R	D	S	K	G	L	A	A	A	E	P	T	A	N	G	G	L	A	L
106	118429	ANTXR2	anthrax toxin receptor 2	M	0, 3	M	V	A	E	R	S	P	A	R	S	P	G	S	W	L	F	P	G	L	W	L	L	V	L	S
485	965	CD58	CD58 molecule	M	0, 2	M	V	A	G	S	D	A	G	R	A	L	G	V	L	S	V	V	C	L	L	H	C	F	G	F
134	7094	TLN1	talin 1	M	3, 17	M	V	A	L	S	L	K	I	S	I	G	N	V	V	K	T	M	Q	F	E	P	S	T	M	V
146	7532	YWHAG	YWHAG	M	0, 3	M	V	D	R	E	Q	L	V	Q	K	A	R	L	A	E	Q	A	E	R	Y	D	D	M	A	A
220	81	ACTN4	actinin alpha 4	M	1, 4	M	V	D	Y	H	A	A	N	Q	S	Y	Q	Y	G	P	S	S	A	G	N	G	A	G	G	G
187	11140	CDC37	cell division cycle 37	M	1, 2	M	V	D	Y	S	V	W	D	H	I	E	V	S	D	D	E	D	E	T	H	P	N	I	D	T
100	9170	LPAR2	lysophosphatidic acid receptor 2	M	3, 5	M	V	I	M	G	Q	C	Y	Y	N	E	T	I	G	F	F	Y	N	N	S	G	K	E	L	S
449	81618	ITM2C	integral membrane protein 2C	M, C	2, 3	M	V	K	I	S	F	Q	P	A	V	A	G	I	K	G	D	K	A	D	K	A	S	A	S	A	N	A	I	R	H	F	E	N	T	F	V	V	E	T	L	I	C	G	V
184	5236	PGM1	phosphoglucomutase 1	M	1, 2	M	V	K	I	V	T	V	K	T	Q	A	Y	Q	D	Q	K	P	G	T	S	G	L	R	K	R
3	102	ADAM10	ADAM metallopeptidase domain 10	M	1	M	V	L	L	R	V	L	I	L	L	L	S	W	A	A	G	M	G	G	Q	Y	G	N	P	L
351	55512	SMPD3	sphingomyelin phosphodiesterase 3	M	0, 5	M	V	L	Y	T	T	P	F	P	N	S	C	L	S	A	L	H	C	V	S	W	A	L	I	F
58	1938	EEF2	eukaryotic translation elongation factor 2	M	1, 6	M	V	N	F	T	V	D	Q	I	R	A	I	M	D	K	K	A	N	I	R	N	M	S	V	I
366	6573	SLC19A1	solute carrier family 19 member 1	M	0, 1	M	V	P	S	S	P	A	V	E	K	Q	V	P	V	E	P	G	P	D	P	E	L	R	S	W
294	6857	SYT1	synaptotagmin 1	M	5	M	V	S	E	S	H	H	E	A	L	A	A	P	P	V	T	T	V	A	T	V	L	P	S	N
278	54795	TRPM4	transient receptor potential cation channel subfamily M member 4	M	3, 13	M	V	V	P	E	K	E	Q	S	W	I	P	K	I	F	K	K	K	T	C	T	T	F	I	V
424	3842	TNPO1	transportin 1	M	1, 6	M	V	W	D	R	Q	T	K	M	E	Y	E	W	K	P	D	E	Q	G	L	Q	Q	I	L	Q
190	11167	FSTL1	follistatin like 1	M	1,3	M	W	K	R	W	L	A	L	A	L	A	L	V	A	V	A	W	V	R	A	E	E	E	L	R
292	9520	NPEPPS	aminopeptidase puromycin sensitive	M	2	M	W	L	A	A	A	A	P	S	L	A	R	R	L	L	F	L	G	P	P	P	P	P	L	L
554	90231	KIAA2013	KIAA2013	N, M	1, 5	M	W	L	Q	Q	R	L	K	G	L	P	G	L	L	S	S	S	W	A	R	R	L	L	C	L
306	123920	CMTM3	CKLF like MARVEL transmembrane domain containing 3	M	1	M	W	P	P	D	P	D	P	D	P	D	P	E	P	A	G	G	S	R	P	G	P	A	V	P
429	23200	ATP11B	ATPase phospholipid transporting 11B (putative)	M, C	4, 7	M	W	R	W	I	R	Q	Q	L	G	F	D	P	P	H	Q	S	D	T	R	T	I	Y	V	A	P	F	Y	T	N	D	R	S	I	L	T	L	S	T	M	D	S	S	T
590	501	ALDH7A1	aldehyde dehydrogenase 7 family member A1	N, M	2, 5	M	W	R	L	P	R	A	L	C	V	H	A	A	K	T	S	K	L	S	G	P	W	S	R	P
395	23670	TMEM2	transmembrane protein 2	M	3, 5	M	Y	A	T	D	S	R	G	H	S	P	A	F	L	Q	P	Q	N	G	N	S	R	H	P	S
491	22979	EFR3B	EFR3 homolog B	N, M, C	4, 5	M	Y	G	V	C	G	C	C	G	A	L	R	P	R	Y	K	R	L	V	D	N	I	F	P	E	Q	P	Q	N	H	S	I	P	V	Y	E	M	K	F	P	D	L	C	V
493	6546	SLC8A1	solute carrier family 8 member A1	M, C	1, 5	M	Y	N	M	R	R	L	S	L	S	P	T	F	S	M	G	F	H	L	L	V	T	V	S	L	L	W	L	L	Y	I	F	F	S	S	L	E	A	Y	C	H	I	K	G
517	822	CAPG	capping actin protein, gelsolin like	M	1	M	Y	T	A	I	P	Q	S	G	S	P	F	P	G	S	V	Q	D	P	G	L	H	V	W	R
[truncated: 1 more columns]

## Sheet: GPS-Palm
ID	POSITION	Peptide	Score	Cutoff
ATP1A1-201 peptide: ENSP00000295598 pep:protein	coding	LTAKRMARKNCLVKNLEAVET	0.9285	0.892
ATP1A1-201 peptide: ENSP00000295598 pep:protein	coding	WLALSRIAGLCNRAVFQANQE	0.8974	0.892
ATP1A1-201 peptide: ENSP00000295598 pep:protein	coding	SALLKCIELCCGSVKEMRERY	0.9152	0.892
ATP1A1-201 peptide: ENSP00000295598 pep:protein	coding	PQQKLIIVEGCQRQGAIVAVT	0.9468	0.892
ATP1A1-201 peptide: ENSP00000295598 pep:protein	coding	VVVQWADLVICKTRRNSVFQQ	0.917	0.892
SLC16A3-213 peptide: ENSP00000462405 pep:protein	coding	FLILGGLLLNCCVCAALMRPL	0.9394	0.892
SLC16A3-213 peptide: ENSP00000462405 pep:protein	coding	LILGGLLLNCCVCAALMRPLV	0.9347	0.892
SLC16A3-213 peptide: ENSP00000462405 pep:protein	coding	LGGLLLNCCVCAALMRPLVVT	0.8939	0.892
SLC16A3-213 peptide: ENSP00000462405 pep:protein	coding	SLILLLGNFFCIRKKPKEPQP	0.9608	0.892
ADAM10-201 peptide: ENSP00000260408 pep:protein	coding	IMLMAGFIKICSVHTPSSNPK	0.9003	0.892
PLSCR1-201 peptide: ENSP00000345494 pep:protein	coding	RVYFAAEDTDCCTRNCCGPSR	0.9095	0.892
PLSCR1-201 peptide: ENSP00000345494 pep:protein	coding	VYFAAEDTDCCTRNCCGPSRP	0.9198	0.892
PLSCR1-201 peptide: ENSP00000345494 pep:protein	coding	EVITLERPLRCSSCCCPCCLQ	0.9051	0.892
PLSCR1-201 peptide: ENSP00000345494 pep:protein	coding	TLERPLRCSSCCCPCCLQEIE	0.9605	0.892
PLSCR1-201 peptide: ENSP00000345494 pep:protein	coding	LERPLRCSSCCCPCCLQEIEI	0.9591	0.892
PLSCR1-201 peptide: ENSP00000345494 pep:protein	coding	ERPLRCSSCCCPCCLQEIEIQ	0.9603	0.892
PLSCR1-201 peptide: ENSP00000345494 pep:protein	coding	PLRCSSCCCPCCLQEIEIQAP	0.9557	0.892
PLSCR1-201 peptide: ENSP00000345494 pep:protein	coding	LRCSSCCCPCCLQEIEIQAPP	0.9227	0.892
LDHA-205 peptide: ENSP00000395337 pep:protein	coding	FPKNRVIGSGCNLDSARFRYL	0.9511	0.892
ITGB4-201 peptide: ENSP00000200181 pep:protein	coding	GFDAILQTAVCTRDIGWRPDS	0.9093	0.892
ITGB4-201 peptide: ENSP00000200181 pep:protein	coding	LPLLALLLLLCWKYCACCKAC	0.9133	0.892
ITGB4-201 peptide: ENSP00000200181 pep:protein	coding	ALLLLLCWKYCACCKACLALL	0.9333	0.892
ITGB4-201 peptide: ENSP00000200181 pep:protein	coding	LLLLCWKYCACCKACLALLPC	0.9389	0.892
ITGB4-201 peptide: ENSP00000200181 pep:protein	coding	LLLCWKYCACCKACLALLPCC	0.9082	0.892
ITGB4-201 peptide: ENSP00000200181 pep:protein	coding	CWKYCACCKACLALLPCCNRG	0.9402	0.892
ITGB4-201 peptide: ENSP00000200181 pep:protein	coding	CCKACLALLPCCNRGHMVGFK	0.9166	0.892
ITGB4-201 peptide: ENSP00000200181 pep:protein	coding	CKACLALLPCCNRGHMVGFKE	0.9307	0.892
ITGB4-201 peptide: ENSP00000200181 pep:protein	coding	YGLSLRLARLCTENLLKPDTR	0.9427	0.892
ACTG1-205 peptide: ENSP00000458435 pep:protein	coding	ESGPSIVHRKCF*********	0.9471	0.892
MSN-201 peptide: ENSP00000353408 pep:protein	coding	LRINKRILALCMGNHELYMRR	0.9452	0.892
PTGFRN-201 peptide: ENSP00000376899 pep:protein	coding	LLLALLSLALCRGRVVRVPTA	0.9592	0.892
GPRC5C-202 peptide: ENSP00000376403 pep:protein	coding	GAFLGAWPALCGRYKRWRKHG	0.9663	0.892
GNAI2-202 peptide: ENSP00000312999 pep:protein	coding	********MGCTVSAEDKAAA	0.9725	0.892
GNAI2-202 peptide: ENSP00000312999 pep:protein	coding	DVIIKNNLKDCGLF*******	0.9748	0.892
SLC1A5-203 peptide: ENSP00000444408 pep:protein	coding	YCGSRDQVRRCLRANLLVLLT	0.7938	0.7766
SLC1A5-203 peptide: ENSP00000444408 pep:protein	coding	LRMIILPLVVCSLIGGAASLD	0.8606	0.7766
SLC1A5-203 peptide: ENSP00000444408 pep:protein	coding	LFARLGKYILCCLLGHAIHGL	0.8304	0.7766
SLC1A5-203 peptide: ENSP00000444408 pep:protein	coding	FARLGKYILCCLLGHAIHGLL	0.8552	0.7766
ALDOA-218 peptide: ENSP00000496166 pep:protein	coding	VKRALANSLACQGKYTPSGQA	0.9214	0.892
SLC16A1-201 peptide: ENSP00000358640 pep:protein	coding	FLILGGLLLNCCVAGALMRPI	0.9266	0.892
SLC16A1-201 peptide: ENSP00000358640 pep:protein	coding	LILGGLLLNCCVAGALMRPIG	0.9073	0.892
DNAJC5-201 peptide: ENSP00000354111 pep:protein	coding	ALFVFCGLLTCCYCCCCLCCC	0.9043	0.892
DNAJC5-201 peptide: ENSP00000354111 pep:protein	coding	LFVFCGLLTCCYCCCCLCCCF	0.9626	0.892
DNAJC5-201 peptide: ENSP00000354111 pep:protein	coding	VFCGLLTCCYCCCCLCCCFNC	0.9577	0.892
DNAJC5-201 peptide: ENSP00000354111 pep:protein	coding	FCGLLTCCYCCCCLCCCFNCC	0.9512	0.892
DNAJC5-201 peptide: ENSP00000354111 pep:protein	coding	CGLLTCCYCCCCLCCCFNCCC	0.9561	0.892
DNAJC5-201 peptide: ENSP00000354111 pep:protein	coding	GLLTCCYCCCCLCCCFNCCCG	0.9204	0.892
DNAJC5-201 peptide: ENSP00000354111 pep:protein	coding	LTCCYCCCCLCCCFNCCCGKC	0.9528	0.892
DNAJC5-201 peptide: ENSP00000354111 pep:protein	coding	TCCYCCCCLCCCFNCCCGKCK	0.9539	0.892
DNAJC5-201 peptide: ENSP00000354111 pep:protein	coding	CCYCCCCLCCCFNCCCGKCKP	0.9566	0.892
DNAJC5-201 peptide: ENSP00000354111 pep:protein	coding	CCCCLCCCFNCCCGKCKPKAP	0.9707	0.892
[truncated: 2,596 more rows]

## Sheet: Swiss-palm
UniProt AC	UniProt ID	UniProt status	Organism	Gene names	Description	Number of palmitoyl-proteomics articles	Number of palmitoyl-proteomics studies where the protein appears in a high confidence hit list	Number of technique categories used in palmitoyl-proteomics studies	Technique categories used in palmitoyl-proteomics studies	Number of targeted studies	Targeted studies (PMIDs)	PATs	APTs	Number of sites	Sites in main isoform	Number of isoforms	Max number of cysteines	Max number of cysteines in TM or cytosolic domain	Predicted to be S-palmitoylated?	Predicted to be S-palmitoylated in cytosolic domains?	Protein has hits in SwissPalm?	Orthologs of this protein have hits in SwissPalm?
[truncated: 1 more rows]
