# Supplementary material for: A Novel Synthetic Tag Induces Palmitoylation and Directs the Subcellular Localization of Target Proteins
Source: Biomolecules. 2025 Jul 25;15(8):1076. doi: 10.3390/biom15081076 (PMC12383751; doi:10.3390/biom15081076)
Supplement: Supplementary file 1 [file biomolecules-15-01076-s001.zip › Supplementary Table 1.xlsx]

## Sheet: Suppl.Table1 Primer sequences
Supplementary Table.1
